# Supplementary material for: GWAS hints at pleiotropic roles for FLOWERING LOCUS T in flowering time and yield-related traits in canola
Source: BMC Genomics. 2019 Aug 6;20:636. doi: 10.1186/s12864-019-5964-y (PMC6685183; doi:10.1186/s12864-019-5964-y)
Supplement: Supplementary file 1 — Table S1. Accessions used to assess natural variation in flowering time and photoperiodic response. (XLSX 24 kb) [file 12864_2019_5964_MOESM1_ESM.xlsx]

## Sheet: Sheet2
Supplemental Table S1. Accessions used to assess natural variation in flowering time and photoperiodic response
Species	Accession ID	Accession Name	Country of Origin
Brassica napus	52449	03-P74-11_DH	China
Brassica napus	52448	03-P74-3_DH	China
Brassica napus	15358	03-P74-6_DH	China
Brassica napus	15359	04-P34_DH	China
Brassica napus	52452	06-P71-1_DH	China
Brassica napus	52560	06SRKL0067-5_DH	Australia
Brassica napus	52664	06SRKL0076-2_DH	Australia
Brassica napus	52645	06SRKL0179-8_DH	Australia
Brassica napus/B. carinata	95014	10B 015-4-3-2134-6_DH	Australia
Brassica rapa/B.carinata	94999	10B 017-3-10-1962-6_DH	Australia
Brassica napus	52599	1187-4_DH	-
Brassica napus	15462	1237198-18S-116-1-3_DH	-
Brassica rapa/B.carinata	94995	312-1909-1_DH	Australia
Brassica napus	15509	43C80(CL)-13_DH	Australia
Brassica napus	52395	44C73_DH	Australia
Brassica napus	52427	44Y06_DH	Australia
Brassica napus	52428	45C05_DH	Australia
Brassica napus	52415	45C75_DH	Australia
Brassica napus	15338	46C04_DH	Australia
Brassica napus	52425	46C76_DH	Australia
Brassica napus	15373	95-17033-2_DH	-
Brassica napus	15278	95X360-310-3-9_DH	Australia
Brassica napus	52461	A-19890_DH	-
Brassica napus	52486	AC-ELECT-15_DH	Canada
Brassica napus	15442	AC-TRISTAR-7_DH	Canada
Brassica napus	52540	Ag-Outback (AGA99-13-4)_DH	Australia
Brassica napus	52530	AGASSIZ-2_DH	Canada
Brassica napus	52609	AGC214-4_DH	Australia
Brassica napus	52634	AGC5-11_DH	Australia
Brassica napus	15474	AG-CASTLE-4-9_DH	Australia
Brassica napus	52426	AG-COMET_DH	Australia
Brassica napus	52632	AG-DROVER-1_DH	Australia
Brassica napus	15308	AG-EMBLEM_DH	Australia
Brassica napus	15325	AG-MUSTER_DH	Australia
Brassica napus	52394	AG-OUTBACK_DH	Australia
Brassica napus	52374	AG-SPECTRUM_DH	Australia
Brassica napus	52527	AGT111-3_DH	Australia
Brassica napus	15479	AGT114-7_DH	Australia
Brassica napus	52659	AGT346-11_DH	Australia
Brassica napus	15413	ALTEX-CN35453-12_DH	Canada
Brassica napus	52618	AR-256-3-1-5_DH	-
Brassica napus	52522	ARGENTINE-9_DH	Canada
Brassica napus	52420	ATR409_DH	Australia
Brassica napus	52407	ATR-BANJO_DH	Australia
Brassica napus	52408	ATR-BARRA_DH	Australia
Brassica napus	52396	ATR-BEACON_DH	Australia
Brassica napus	15523	ATR-Bonito	Australia
Brassica napus	52409	ATR-COBBLER_DH	Australia
Brassica napus	52406	ATR-EYRE_DH	Australia
Brassica napus	51419	ATR-GEM	Australia
Brassica napus	15347	ATR-HYDEN_DH	Australia
Brassica napus	15520	ATR-Mako	Australia
Brassica napus	15332	ATR-MARLIN_DH	Australia
Brassica napus	52421	ATR-SIGNAL_DH	Australia
Brassica napus	94503	ATR-SNAPPER-5_DH	Australia
Brassica napus	11896	ATR-STINGRAY	Australia
Brassica napus	52401	ATR-STUBBY_DH	Australia
Brassica napus	52410	ATR-SUMMIT_DH	Australia
Brassica napus	15522	ATR-Wahoo	Australia
Brassica napus	52635	AV-GARNET-2_DH	Australia
Brassica napus	52405	AV-JADE_DH	Australia
Brassica napus	52566	AV-OPAL-3_DH	Australia
Brassica napus	52404	AV-RUBY_DH	Australia
Brassica napus	15276	AV-SAPPHIRE_DH	Australia
Brassica napus	52633	AZUMA-13_DH	South Korea
Brassica napus	15281	BAROSSA_DH	Australia
Brassica napus	15405	BAU-M58-3_DH	-
Brassica napus	92156	BC1329	Australia
Brassica napus	92157	BC9102	Australia
Brassica napus	51490	Beluga	Italy
Brassica napus	52624	BIENVENU-1-6_DH	France
Brassica juncea	95049	BJ168	-
Brassica napus	95052	BLN 329	Australia
Brassica napus	52378	BLN1990_DH	Australia
Brassica napus	52607	BLN2300-5_DH	Australia
Brassica napus	52539	BLN2369-1_DH	Australia
Brassica napus	52506	BLN249-2_DH	Australia
Brassica napus	52658	BLN2676TT-1_DH	Australia
Brassica napus	52656	BLN270-13_DH	Australia
Brassica napus	52475	BLN2737-CO0203-1_DH	Australia
Brassica napus	52376	BLN2762_DH	Australia
Brassica napus	52476	BLN2852-03W02_DH	Australia
Brassica napus	52536	BLN3189-6_DH	Australia
Brassica napus	15455	BLN3224-1_DH	Australia
Brassica napus	52503	BLN3245-1_DH	Australia
Brassica napus	52584	BLN3303-CR0302-2_DH	Australia
Brassica napus	52497	BLN3343-12_DH	Australia
Brassica napus	52477	BLN3343-CO0401_DH	Australia
Brassica napus	52473	BLN3343-CO0402_DH	Australia
Brassica napus	52524	BLN3346-5_DH	Australia
Brassica napus	52375	BLN3347_DH	Australia
Brassica napus	15481	BLN3349-1_DH	Australia
Brassica napus	15432	BLN3350-1_DH	Australia
Brassica napus	52513	BLN3352-2_DH	Australia
Brassica napus	52487	BLN3353-6_DH	Australia
Brassica napus	52514	BLN3562-1_DH	Australia
Brassica napus	52541	BLN3573-CO0401-2_DH	Australia
Brassica napus	15410	BLN3575-5_DH	Australia
Brassica napus	52494	BLN3579-6_DH	Australia
Brassica napus	15482	BLN3582-3_DH	Australia
Brassica napus	52545	BLN3606-5_DH	Australia
Brassica napus	52472	BLN3614_DH	Australia
Brassica napus	52521	BLN3616-1_DH	Australia
Brassica napus	15484	BLN3828-15_DH	Australia
Brassica napus	15476	BLN4080-CO0705-10_DH	Australia
Brassica napus	52542	BLN4101-CO0807-10_DH	Australia
Brassica napus	52543	BLN4132-CO0805-3_DH	Australia
Brassica napus	15470	BLN4135-15_DH	Australia
Brassica napus	52538	BLN4139-6_DH	Australia
Brassica napus	52537	BLN4143-1_DH	Australia
Brassica napus	52564	BononzaTT-9_DH	Australia
Brassica napus	52383	BRAVOTT_DH	Australia
Brassica napus	52499	BRONOWSKI-22548-3_DH	Poland
Brassica napus	52480	BUK-WUK-13-501-14_DH	South Korea
Brassica napus	52591	BUK-WUK-20-1_DH	South Korea
Brassica napus	52621	BUK-WUK-3-2-4_DH	-
Brassica napus	52482	CASCADE-PI509072-2_DH	-
Brassica napus	15336	CB-ARGYLE_DH	Australia
Brassica napus	52424	CB-BOOMER_DH	Australia
Brassica napus	15485	CBI4407-9_DH	-
Brassica napus	94551	CB-JARDEE-HT-16_DH	Australia
Brassica napus	94555	CB-JUNEE-HT-3_DH	Australia
Brassica napus	52429	CB-PILBARA_DH	Australia
Brassica napus	52411	CB-TANAMI_DH	Australia
Brassica napus	52430	CB-TELFER_DH	Australia
Brassica napus	52414	CB-TRIGOLD_DH	Australia
Brassica napus	52412	CB-TRILOGY_DH	Australia
Brassica napus	52464	CESCALJARNI-REPKA_DH	Czech Republic
Brassica napus	52392	CHARLTON_DH	Australia
Brassica napus	95059	CHIKUZEN	Japan
Brassica napus	95053	CHINA A	China
Brassica napus	95058	CHISAYA	Japan
Brassica napus	52463	CHON-NAM_DH	China
Brassica napus	52603	COBRA-8_DH	Germany
Brassica napus	50557	COLUMBUS	France
Brassica napus	52602	COMET-15939-1_DH	Sweden
Brassica napus	52585	CR-813-81-501-12_DH	-
Brassica napus	95047	CRESOR	France
Brassica napus	95046	CRESUS-O-PRECOSE	France
Brassica napus	15428	CROP-6_DH	France
Brassica napus	52444	DING110_DH	China
Brassica napus	52445	DING474_DH	China
Brassica napus	52597	DONG-HAE-18-6_DH	China
Brassica napus	52595	DORAL-1_DH	Germany
Brassica napus	15349	DRAKKAR_DH	France
Brassica napus	15307	DUNKELD_DH	Australia
Brassica napus	15419	DUPLO-90819-3_DH	Germany
Brassica napus	15465	DW-ZEPHYR-11_DH	Canada
Brassica napus	95050	ERGLU	Germany
Brassica napus	52382	EUREKA_DH	Australia
Brassica napus	52512	EVVIN-633131-1_DH	Russian Federation
Brassica napus	52438	FAN023_DH	China
Brassica napus	52439	FAN028_DH	China
Brassica napus	52442	FAN168_DH	China
Brassica napus	52443	FAN189_DH	China
Brassica napus	52423	FLINDERS-TTC_DH	Australia
Brassica napus	52592	FURAX-458966-10_DH	France
Brassica napus	52510	G-32327-AMES26646-10_DH	-
Brassica napus	52608	GALAXY-15938-15_DH	Sweden
Brassica napus	52519	GAN-YOU-NO1-MORVEN-8_DH	-
Brassica napus	15431	GAN-YOU-NO4-MORVEN-15_DH	-
Brassica napus	52478	GASGOTT_DH	-
Brassica napus	15289	GEORGIE_DH	Australia
Brassica napus	52484	GHOBI-CN101870-5_DH	India
Brassica napus	52507	GHOBI-SARON-CN101863-15_DH	India
Brassica napus	52501	GHOBI-SARON-CN101864-12_DH	India
Brassica napus	52492	GHOBI-SARON-CN101865-12_DH	India
Brassica napus	52509	GLOBAL-601200-9_DH	Sweden
Brassica napus	52594	GOLDEN-1670-1_DH	Canada
Brassica napus	52531	GORA-13_DH	Germany
Brassica napus	15286	GROUSE_DH	Australia
Brassica napus	52460	GSC-5_DH	India
Brassica napus	52505	GSL1-1_DH	India
Brassica napus	52613	GULLE-458936-1_DH	Sweden
Brassica napus	52623	GUNDULA-1-2_DH	Germany
Brassica napus	52629	HAU-7-2_DH	China
Brassica napus	95044	Haya	Japan
Brassica napus	52413	HC05004-5_DH	-
Brassica napus	52547	HC05006-4_DH	-
Brassica napus	52523	HELGA-26628-7_DH	Germany
Brassica napus	52417	HURRICANE-TT_DH	Australia
Brassica napus	52662	Hylite200TT-6_DH	Australia
Brassica napus	52627	HZAU-1-3_DH	China
Brassica rapa/B. napus	52663	JackpotTT-1_DH	Australia
Brassica napus	52500	JANETZKIS-469826-12_DH	Poland
Brassica napus	52533	JET-NEUF-7_DH	France
Brassica napus	52593	JUMBO-CN87033-4_DH	-
Brassica napus	52436	KAROO_DH	Australia
Brassica napus	52606	KOMET-CN31396-6_DH	-
Brassica napus	15417	KOSA-CN35420-8_DH	Germany
Brassica napus	52493	KROKO-CN35600-3_DH	Germany
Brassica napus	15441	KUBANSKII-1-633130-3_DH	-
Brassica napus	15290	LANTERN_DH	Australia
Brassica napus	52532	LEGEND-CN107671-10_DH	Sweden
Brassica napus	15514	LightningTT-1_DH	Australia
Brassica napus	52622	LINDORE-1-1-9_DH	Germany
Brassica napus	52462	LISORA_DH	Serbia
Brassica napus	15348	MAJOR _DH	France
Brassica napus	52381	MALUKA_DH	Australia
Brassica napus	52388	MARNOO_DH	Australia
Brassica napus	15406	MIDAS-CN33080-5_DH	Canada
Brassica napus	15420	MLOCHOWSKI-CN31399-14_DH	Poland
Brassica napus	52605	MOKPO-32-1_DH	-
Brassica napus	52496	MOKPO-38-469936-8_DH	-
Brassica napus	15284	MONTY_DH	Australia
Brassica napus	52526	MURAME-NADAME-469940-1_DH	South Korea
Brassica napus	52379	MUTU-98-1_DH	Japan
Brassica napus	15306	MYSTIC_DH	Australia
Brassica napus	52504	NARENDRA-9_DH	Australia
Brassica napus	52489	NEELAM-8_DH	-
Brassica napus	52604	NILLA-1022-469947-1_DH	South Korea
Brassica napus	52389	NINDOO_DH	Australia
Brassica napus	52640	Monola NMC115-1_DH	Australia
Brassica napus	52660	NMC131-2_DH	Australia
Brassica napus	15490	NMT052-13_DH	Australia
Brassica napus	52548	NMT370-4_DH	Australia
Brassica napus	52600	NORIN-18-469972-7_DH	Japan
Brassica napus	52589	NORIN-18-501-4_DH	Japan
Brassica napus	52612	NORIN-19-469973-11_DH	Japan
Brassica napus	95045	Norin20	Japan
Brassica napus	52549	NS04376-14_DH	Australia
Brassica napus	15493	NS04397-9_DH	Australia
Brassica napus	52518	O-84-1-5_DH	-
Brassica napus	52628	OCRI-1-14_DH	China
Brassica napus	52630	OCRI-5-15_DH	China
Brassica napus	52620	OLEANDOR-1-7_DH	-
Brassica napus	52481	ORO-CN33076-15_DH	Canada
Brassica napus	15283	OSCAR_DH	Australia
Brassica napus	52437	P3083_DH	China
Brassica napus	52446	P617_DH	China
Brassica napus	10225	PAK-85388-502	Pakistan
Brassica napus	52617	POLNOSLASKI-1-7_DH	-
Brassica napus	15430	POLO-CANOLA-26635-1_DH	USA
Brassica napus	52611	PRIMOR-1_DH	-
Brassica napus	52485	PROMINENT-9_DH	-
Brassica napus	15401	PROTA-6_DH	-
Brassica napus	15288	PURLER_DH	Australia
Brassica napus	52614	RAFAL-7_DH	France
Brassica napus	52391	RAINBOW_DH	Australia
Brassica napus	95055	RAMSES	France
Brassica napus	52393	RANGE_DH	Australia
Brassica napus	52586	RANGI-501-12_DH	New Zealand
Brassica napus	95194	Rapid cycling	USA
Brassica napus	52520	REGENT-431572-1_DH	Canada
Brassica napus	52511	REGINA-II-1669-8_DH	Canada
Brassica napus	52516	RESTON-AMES2655-2_DH	Canada
Brassica napus	52508	RICO-12_DH	-
Brassica napus	15287	RIPPER_DH	Australia
Brassica napus	15291	RIVETTE_DH	Australia
Brassica napus	15494	RN14-9_DH	-
Brassica napus	52641	RN15-4_DH	-
Brassica napus	15495	RN2-7_DH	-
Brassica napus	52550	RO005-12_DH	Australia
Brassica napus	52551	RO008-11_DH	Australia
Brassica napus	52552	RO010-4_DH	Australia
Brassica napus	52403	ROCKET-CL_DH	Australia
Brassica napus	15402	ROMEO-11_DH	-
Brassica napus	52422	ROTTNEST-TTC_DH	Australia
Brassica napus	52582	ROY33-99P5-4_DH	Australia
Brassica napus	52465	ROY97017_DH	Australia
Brassica napus	52574	ROY97019-6_DH	Australia
Brassica napus	52575	ROY97020-13_DH	Australia
Brassica napus	52577	ROY97125-1_DH	Australia
Brassica napus	52553	RP002-5_DH	Australia
Brassica napus	52479	RP004-3_DH	Australia
Brassica napus	52636	RQ01-02M2-8_DH	-
Brassica napus	52596	RR001-1_DH	Australia
Brassica napus	52590	RR002-1_DH	Australia
Brassica napus	15414	RR005-3_DH	Australia
Brassica napus	95031	RR-013-NCA-1-6-1973-4_DH	Australia
Brassica napus	52380	RSO94-67_DH	-
Brassica napus	52528	RT008-04M03-3_DH	-
Brassica napus	52588	RT057-10_DH	Australia
Brassica napus	15425	RT117-1_DH	-
Brassica napus	52498	RT123-6_DH	-
Brassica napus	52490	RUSSIA-6-5_DH	Russia
Brassica napus	52554	SARDI519TT-9_DH	Australia
Brassica napus	52555	SARDI524TT-11_DH	Australia
Brassica napus	15500	SARDI601CV-12_DH	Australia
Brassica napus	52610	SARDI602CV-1_DH	Australia
Brassica napus	52544	SARDI603-5_DH	Australia
Brassica napus	52474	SARDI604_DH	Australia
Brassica napus	52642	SARDI605-10_DH	Australia
Brassica napus	52643	SARDI606-2_DH	Australia
Brassica napus	52471	SARDI607_DH	Australia
Brassica napus	52562	ScaddanTT-1_DH	Australia
Brassica napus	15285	SCOOP_DH	Australia
Brassica napus	52652	SEI-YOSHU-3_DH	-
Brassica napus	52495	SENTRY-8_DH	-
Brassica napus	52598	SHANG-YOU-9_DH	China
Brassica napus	52616	SHENG LI-YOU-CAI-3_DH	China
Brassica napus	52651	SHIRALEE_DH	Australia
Brassica napus	95051	SIREN	Australia
Brassica napus	52649	SKIPTON_DH	Australia
Brassica napus	15510	StatusRR-1_DH	Australia
Brassica napus	52418	STORM-TT_DH	Australia
Brassica napus	52561	SturtTT-12_DH	Australia
Brassica napus	52377	SURPASS400	Australia
Brassica napus	52398	SURPASS402CL_DH	Australia
Brassica napus	52400	SURPASS404CL_DH	Australia
Brassica napus	52397	SURPASS501-TT_DH	Australia
Brassica napus	52399	SURPASS603CL_DH	Australia
Brassica napus	95056	SV62/371	-
Brassica napus	15421	SVALOF-GULLEN-13_DH	Sweden
Brassica napus	52529	TAIWAN-2-470041-2_DH	Taiwan
Brassica napus	15404	TANKA-CN33077-6_DH	Japan
Brassica napus	15429	TAPAROO-1_DH	Australia
Brassica napus	52483	TARCOOLA-141-4_DH	Australia
Brassica napus	52390	TATYOON_DH	Australia
Brassica napus	15295	TAWRIFFIC-TT_DH	Australia
Brassica napus	52572	TERI(OO)R9903-3_DH	India
Brassica napus	52535	TERI-3-14_DH	India
Brassica napus	94581	THUMPER-TT-10_DH	Australia
Brassica napus	52402	THUNDER-TT_DH	Australia
Brassica napus	52556	TL5-8_DH	-
Brassica napus	52515	TN7-2_DH	-
Brassica napus	15502	TO003-6_DH	-
Brassica napus	52557	TO007-12_DH	-
Brassica napus	51411	TOPAS-DH	Sweden
Brassica napus	52625	TORNADOTT-ACDC-7_DH	Australia
Brassica napus	52657	TOSHARSHU-2-5_DH	Japan
Brassica napus	95048	TOWER	Canada
Brassica napus	52558	TP001-6_DH	-
Brassica napus	52661	TP003-2_DH	-
Brassica napus	52654	TQ008-14_DH	-
Brassica napus	15427	TQ055-02W2-14_DH	-
Brassica rapa/B. napus	52559	TR002-03M4-7_DH	-
Brassica napus	15316	TRANBY_DH	Australia
Brassica napus	52525	TREBICSKA-8_DH	Czech Republic
Brassica napus	52563	TribuneTT-7_DH	Australia
Brassica napus	15399	TURRET-365644-3_DH	Canada
Brassica napus	52587	UKRAINE-C-501-4_DH	Ukraine
Brassica napus	52502	VALECOVSKA-CN31406-6_DH	Czech Republic
Brassica napus	52655	VOSTOCHNO-SIBIRSKII-633126-10_DH	-
Brassica napus	52644	WA050085-11_DH	Australia
Brassica napus	15293	WARRIORCL_DH	Australia
Brassica napus	52626	WARRIORCL-ACDC-1_DH	Australia
Brassica napus	52386	WESBARKER_DH	Australia
Brassica napus	52387	WESBELL_DH	Australia
Brassica napus	15296	WESREO_DH	Australia
Brassica napus	52385	WESROONA_DH	Australia
Brassica napus	14622	WESTAR DH	Australia
Brassica napus	15297	WESWAY_DH	Australia
Brassica napus	52615	WICHITA-612846-9_DH	USA
Brassica napus	52450	x06-6-3737_DH	China
Brassica napus	52451	x06-6-3792_DH	China
Brassica napus	11853	x6-06-3725-3	China
Brassica napus	15282	YICKADEE_DH	Australia
Brassica napus	52447	YU178_DH	China
Brassica napus	52491	ZACHODNI-CN31407-12_DH	-
Brassica napus	15418	ZEPHYR-CN33079-10_DH	France
Brassica napus	52441	ZHONGSHU-ANG-NO4-30920_DH	China
Brassica napus	52568	ZHONGYOU-821-11_DH	China
Brassica napus	15352	ZHONGYOU-ZA-NO8_DH	China
Brassica napus	52453	ZY001_DH	China
Brassica napus	52454	ZY002_DH	China
Brassica napus	52455	ZY003_DH	China
Brassica napus	52456	ZY004_DH	China
Brassica napus	15366	ZY005_DH	China
Brassica napus	52458	ZY008_DH	China
Brassica napus	15369	ZY009_DH	China
Brassica napus	50808	ZY010	China
Brassica napus	15508	ZY011-14_DH	China
Brassica napus	15370	ZY012_DH	China
Brassica napus	15371	ZY013_DH	China
Brassica napus	52570	ZY014-8_DH	China
Brassica napus	52571	ZY015-3_DH	China
