# Supplementary material for: GWAS hints at pleiotropic roles for FLOWERING LOCUS T in flowering time and yield-related traits in canola
Source: BMC Genomics. 2019 Aug 6;20:636. doi: 10.1186/s12864-019-5964-y (PMC6685183; doi:10.1186/s12864-019-5964-y)
Supplement: Supplementary file 3 — Table S3. Mean marker density of Illumina SNP markers genotyped in a canola GWAS panel of 368 accessions. (XLSX 8 kb) [file 12864_2019_5964_MOESM3_ESM.xlsx]

## Sheet: Sheet1
Supplemental Table S3. PCR primers used for expression analysis by RT-qPCR (as described by Guo et al 2014).
Target gene	Primer name	Orientation	Sequence (5’-3’)
BnC6FTb	BnC6.FTb_Fw	Forward	AATGAGATTGTGTCTTACGAGAA
BnC6FTb	BnC6.FTb_Rev	Reverse	AAGGCCGAGATTGTATAGCGCA
BnA7FTb	BnA7.FTb_Fw	Forward	AATGAGATTGTGTCTTACGAGAA
BnA7FTb	BnA7.FTb_Rev	Reverse	AAGGCCGAGATTGTATAGCGCG
BnC6FTa	BnC6.FTa_Fw	Forward	CCCACCTCGGGAATTCATCGTC
BnC6FTa	BnC6.FTa_Rev	Reverse	TAAACCGCAGCCACGGGAAGGCT
BnA7FTa	BnA7.FTa_Fw	Forward	CCCACCTCGGGAATTCATCGTC
BnA7FTa	BnA7.FTa_Rev	Reverse	TAAACCGCAGCCACGGGAAGGCC
BnA2FT	BnA2.FT_Fw	Forward	GTTGTAGGAGACGTTCTTGAATGT
BnA2FT	BnA2.FT_Rev	Reverse	TCTGGATCCACCATAACCAAAGTA
BnC2FT	BnC2.FT_Fw	Forward	GTTGTAGGAGACGTTCTTGAATGT
BnC2FT	BnC2.FT_Rev	Reverse	TCTGGATCCACCATAACCAAAGTG
