# Supplementary material for: GWAS hints at pleiotropic roles for FLOWERING LOCUS T in flowering time and yield-related traits in canola
Source: BMC Genomics. 2019 Aug 6;20:636. doi: 10.1186/s12864-019-5964-y (PMC6685183; doi:10.1186/s12864-019-5964-y)
Supplement: Supplementary file 5 — Table S5. Brassica napus genome BLAT HITs against the Arabidopsis thaliana FLOWERING LOCUS T (AT1G65480.1, RSB8/FT/chr1:24331428–24333935) using Darmor reference assembly (http://www.genoscope.cns.fr/blat-server/cgi-bin/colza/webBlat). FT paralogs identified in a previous study (Schiessl et al. 2014 [45]) are also shown for comparison. (XLSX 28 kb) [file 12864_2019_5964_MOESM5_ESM.xlsx]

## Sheet: Sheet1
Supplemental Table S5. Natural variation in flowering time in a GWAS panel of 368 lines of B. napus grown under controlled environment cabinets under short day (8 h light and 16 h dark) and long day (16 h light and 8 h dark).
Accession number	SD (8 h light, 16 h dark)			LD (16 h light, 8 h dark)		Response to photoperiod
	Predicted days to flower	Standard error	Accession number	Predicted days to flower	Standard error	Days	Name of Accession
10225	130.852	7.251	10225	63.021	8.76721	67.831	PAK-85388-502
11853	130.725	10.254	11854	53.0918	12.3967	77.6332	x6-06-3725-3
11896	131.038	10.254	11896	37.2993	12.3958	93.7387	ATR-STINGRAY-NVT
14622	117.358	7.251	14622	39.3404	8.76684	78.0176	WESTAR DH
15276	130.833	7.251	15276	46.4525	8.76759	84.3805	AV-SAPPHIRE_DH
15278	108.03	10.255	15278	100.58	12.3976	7.45013	95X360-310-3-9_DH
15281	131.085	7.251	15281	39.7709	8.76761	91.3141	BAROSSA_DH
15282	131.062	7.252	15282	40.3063	8.76836	90.7557	YICKADEE_DH
15283	130.918	7.251	15283	41.7988	8.76724	89.1192	OSCAR_DH
15284	115.582	7.251	15284	37.078	8.76763	78.504	MONTY_DH
15285	111.988	7.251	15285	35.8801	8.76759	76.1079	SCOOP_DH
15286	114.93	7.252	15286	46.9272	8.76836	68.0028	GROUSE_DH
15287	131.076	7.252	15287	54.9994	8.76835	76.0766	RIPPER_DH
15288	130.978	7.252	15288	47.8991	8.76724	83.0789	PURLER_DH
15289	69.882	7.251	15289	44.4962	8.76684	25.3858	GEORGIE_DH
15290	130.929	7.251	15290	41.4718	8.76684	89.4572	LANTERN_DH
15291	131.251	7.251	15291	43.8432	8.76648	87.4078	RIVETTE_DH
15293	130.674	10.254	15293	50.4622	12.3977	80.2118	WARRIORCL_DH
15295	130.928	7.252	15295	39.8362	8.76724	91.0918	TAWRIFFIC-TT_DH
15296	85.332	7.251	15296	37.828	8.76763	47.504	WESREO_DH
15297	131.104	7.252	15297	40.1319	8.76913	90.9721	WESWAY_DH
15306	113.055	7.251	15306	42.2962	8.76721	70.7588	MYSTIC_DH
15307	121.22	7.251	15307	41.3142	8.76659	79.9058	DUNKELD_DH
15308	130.987	7.251	15308	38.8875	8.7665	92.0995	AG-EMBLEM_DH
15316	129.506	7.252	15316	51.1033	8.76836	78.4027	TRANBY_DH
15325	130.983	7.252	15325	39.9374	8.76874	91.0456	AG-MUSTER_DH
15332	130.893	7.251	15332	50.6291	8.76799	80.2639	ATR-MARLIN_DH
15336	130.833	7.251	15336	35.2025	8.76759	95.6305	CB-ARGYLE_DH
15338	130.849	7.251	15338	44.6511	8.76648	86.1979	46C04_DH
15347	122.005	7.252	15347	44.823	8.76761	77.182	ATR-HYDEN_DH
15348	131.432	10.255	15348	40.4674	12.3977	90.9646	MAJOR _DH
15349	131.204	7.251	15349	40.8676	8.76648	90.3364	DRAKKAR_DH
15352	130.788	10.254	15352	m	m	-	ZHONGYOU-ZA-NO8_DH
15358	108.664	10.255	15358	43.9738	12.4008	64.6902	03-P74-6_DH
15359	130.894	10.255	15359	38.2039	12.3998	92.6901	04-P34_DH
15366	130.907	10.255	15366	61.2438	12.3998	69.6632	ZY005_DH
15369	131.038	10.254	15369	55.7993	12.3958	75.2387	ZY009_DH
15370	130.907	10.255	15370	44.7438	12.3998	86.1632	ZY012_DH
15371	131.432	10.255	15371	67.4674	12.3977	63.9646	ZY013_DH
15373	131.317	10.254	15373	62.455	12.3966	68.862	95-17033-2_DH
15399	109.827	10.255	15399	41.4289	12.3988	68.3981	TURRET-365644-3_DH
15401	131.03	10.255	15401	42.0799	12.3976	88.9501	PROTA-6_DH
15402	130.379	10.254	15402	46.3237	12.3967	84.0553	ROMEO-11_DH
15404	131.503	10.254	15404	42.3558	12.3967	89.1472	TANKA-CN33077-6_DH
15405	131.03	10.255	15405	46.5799	12.3976	84.4501	BAU-M58-3_DH
15406	131.08	10.255	15406	49.0125	12.3977	82.0675	MIDAS-CN33080-5_DH
15410	131.041	7.251	15410	41.1981	8.76723	89.8429	BLN3575-5_DH
15413	124.302	10.255	15413	38.2701	12.3987	86.0319	ALTEX-CN35453-12_DH
15414	130.379	10.254	15414	37.5737	12.3967	92.8053	RR005-3_DH
15417	130.998	10.255	15417	47.4903	12.3977	83.5077	KOSA-CN35420-8_DH
15418	130.931	10.254	15418	45.4442	12.3988	85.4868	ZEPHYR-CN33079-10_DH
15419	131.056	10.254	15419	50.349	12.3967	80.707	DUPLO-90819-3_DH
15420	131.253	10.255	15420	40.3658	12.3998	90.8872	MLOCHOWSKI-CN31399-14_DH
15421	130.776	7.252	15421	45.7603	8.76874	85.0157	SVALOF-GULLEN-13_DH
15425	131.038	10.254	15425	44.7993	12.3958	86.2387	RT117-1_DH
15427	130.788	10.254	15427	37.2845	12.3966	93.5035	TQ055-02W2-14_DH
15428	131.253	10.255	15428	42.6158	12.3998	88.6372	CROP-6_DH
15429	130.841	7.251	15429	45.9498	8.76686	84.8912	TAPAROO-1_DH
15430	131.03	10.255	15430	36.3299	12.3976	94.7001	POLO-CANOLA-26635-1_DH
15431	130.674	10.254	15431	61.9622	12.3977	68.7118	GAN-YOU-NO4-MORVEN-15_DH
15432	119.423	7.252	15432	38.5351	8.76838	80.8879	BLN3350-1_DH
15441	112.253	10.255	15441	37.1158	12.3998	75.1372	KUBANSKII-1-633130-3_DH
15442	131.124	7.251	15442	37.8246	8.76724	93.2994	AC-TRISTAR-7_DH
15455	131.016	7.251	15455	42.3127	8.76654	88.7033	BLN3224-1_DH
15462	105.958	10.255	15462	40.3079	12.3977	65.6501	1237198-18S-116-1-3_DH
15465	131.114	10.253	15465	39.6995	12.3948	91.4145	DW-ZEPHYR-11_DH
15470	110.371	7.251	15470	72.6563	8.76725	37.7147	BLN4135-15_DH
15474	130.96	7.251	15474	43.2242	8.76761	87.7358	AG-CASTLE-4-9_DH
15476	121.417	7.251	15476	37.1263	8.76688	84.2907	BLN4080-CO0705-10_DH
15479	110.555	10.255	15479	41.9714	12.3988	68.5836	AGT114-7_DH
15481	131.076	7.252	15481	69.8744	8.76835	61.2016	BLN3349-1_DH
15482	130.437	7.252	15482	36.7547	8.76799	93.6823	BLN3582-3_DH
15484	121.649	7.251	15484	37.2154	8.76582	84.4336	BLN3828-15_DH
15485	131.428	10.255	15485	43.8964	12.3977	87.5316	CBI4407-9_DH
15490	130.77	7.252	15490	42.9369	8.76838	87.8331	NMT052-13_DH
15493	131.207	7.252	15493	44.8674	8.76875	86.3396	NS04397-9_DH
15494	131.055	10.255	15494	46.7214	12.3988	84.3336	RN14-9_DH
15495	130.907	10.255	15495	37.4938	12.3998	93.4132	RN2-7_DH
15500	130.993	7.251	15500	38.6466	8.76801	92.3464	SARDI601CV-12_DH
15502	131.358	10.255	15502	37.234	12.3987	94.124	TO003-6_DH
15508	131.253	10.255	15508	40.1158	12.3998	91.1372	ZY011-14_DH
15509	130.908	7.251	15509	34.061	8.76649	96.847	43C80(CL)-13_DH
15510	130.995	7.252	15510	42.2166	8.76761	88.7784	StatusRR-1_DH
15514	111.422	7.251	15514	39.443	8.76722	71.979	LightningTT-1_DH
15520	130.579	7.251	15520	46.9886	8.76618	83.5904	ATR-Mako
15522	131.031	7.252	15522	45.8527	8.76874	85.1783	ATR-Wahoo
15523	130.961	7.251	15523	42.5155	8.76686	88.4455	ATR-Bonito
50557	130.917	7.251	50557	64.1263	8.76688	66.7907	COLUMBUS
50808	130.913	7.251	50808	59.2519	8.76617	71.6611	ZY010
51411	130.931	10.254	51411	55.4442	12.3988	75.4868	TOPAS-DH
51419	131.196	7.251	51419	43.8794	8.76685	87.3166	ATR-GEM
51490	130.931	7.251	51490	m	m	-	Beluga
52374	130.776	7.252	52374	54.6353	8.76874	76.1407	AG-SPECTRUM_DH
52375	130.972	7.251	52375	43.3965	8.7673	87.5755	BLN3347_DH
52376	130.89	7.251	52376	46.8278	8.76724	84.0622	BLN2762_DH
52377	130.929	7.251	52377	38.9622	12.3977	91.9668	SURPASS400
52378	131.244	7.252	52378	42.7194	8.76912	88.5246	BLN1990_DH
52379	130.946	7.252	52379	40.0971	8.768	90.8489	MUTU-98-1_DH
52380	118.059	10.255	52380	42.881	12.3998	75.178	RSO94-67_DH
52381	131.124	7.251	52381	51.1065	8.76722	80.0175	MALUKA_DH
52382	131.076	7.252	52382	43.3744	8.76835	87.7016	EUREKA_DH
52383	87.726	7.252	52383	39.1441	8.76798	48.5819	BRAVOTT_DH
52385	130.946	7.252	52385	55.8091	8.76765	75.1369	WESROONA_DH
52386	120.84	7.251	52386	42.2674	8.76684	78.5726	WESBARKER_DH
52388	130.141	7.252	52388	40.0979	8.76797	90.0431	WESBELL_DH
52389	131.057	7.252	52389	51.6529	8.76761	79.4041	MARNOO_DH
52390	109.05	7.251	52390	32.6438	8.76686	76.4062	NINDOO_DH
52391	131.158	7.252	52391	43.6459	8.76759	87.5121	TATYOON_DH
52392	131.104	7.252	52392	40.8819	8.76913	90.2221	RAINBOW_DH
52393	110.244	7.252	52393	40.0944	8.76912	70.1496	CHARLTON_DH
52394	106.606	7.251	52394	40.0605	8.76652	66.5455	RANGE_DH
52395	130.889	7.252	52395	42.0719	8.76799	88.8171	AG-OUTBACK_DH
52396	130.803	7.251	52396	36.0275	8.76799	94.7755	44C73_DH
52397	131.196	7.251	52397	40.2544	8.76685	90.9416	ATR-BEACON_DH
52398	120.105	7.252	52398	36.0869	8.76873	84.0181	SURPASS501-TT_DH
52399	130.437	7.252	52399	45.0447	8.76799	85.3923	SURPASS402CL_DH
52400	112.849	7.252	52400	35.3641	8.76761	77.4849	SURPASS603CL_DH
52401	130.568	7.251	52401	67.9328	8.76724	62.6352	SURPASS404CL_DH
52402	131.297	7.251	52402	39.318	8.76722	91.979	ATR-STUBBY_DH
52403	131.019	7.251	52403	48.0352	8.76722	82.9838	THUNDER-TT_DH
52404	130.97	7.251	52404	99.7653	8.7665	31.2047	ROCKET-CL_DH
52405	131.004	7.252	52405	42.3343	8.76912	88.6697	AV-RUBY_DH
52406	131.069	7.252	52406	48.6426	8.76761	82.4264	AV-JADE_DH
52407	125.217	7.251	52407	35.025	8.768	90.192	ATR-EYRE_DH
52408	130.962	7.251	52408	34.054	8.76798	96.908	ATR-BANJO_DH
52409	131.039	7.252	52409	40.7431	8.76837	90.2959	ATR-BARRA_DH
52410	131.07	7.252	52410	37.8217	8.76874	93.2483	ATR-COBBLER_DH
52411	93.545	7.251	52411	69.1523	8.76723	24.3927	ATR-SUMMIT_DH
52412	109.756	7.252	52412	29.9101	8.76838	79.8459	CB-TANAMI_DH
52413	131.074	10.254	52413	99.3037	12.3957	31.7703	CB-TRILOGY_DH
52414	110.075	7.251	52414	48.8073	8.76685	61.2677	HC05004-5_DH
52415	131.07	7.252	52415	68.9467	8.76874	62.1233	CB-TRIGOLD_DH
52417	131.069	7.252	52417	41.8926	8.76761	89.1764	45C75_DH
52418	131.053	7.251	52418	57.9462	8.76582	73.1068	HURRICANE-TT_DH
52420	131.076	7.252	52420	42.1244	8.76835	88.9516	STORM-TT_DH
52421	131.046	7.251	52421	44.7376	8.76761	86.3084	ATR409_DH
52422	130.77	7.252	52422	30.3119	8.76838	100.458	ATR-SIGNAL_DH
52423	127.942	7.251	52423	71.3816	8.76762	56.5604	ROTTNEST-TTC_DH
52424	80.496	7.252	52424	33.814	8.76759	46.682	FLINDERS-TTC_DH
52425	130.81	7.252	52425	70.7728	8.76761	60.0372	CB-BOOMER_DH
52426	131.076	7.252	52426	52.1244	8.76835	78.9516	46C76_DH
52427	119.788	7.251	52427	40.8297	8.76614	78.9583	AG-COMET_DH
52428	122.43	7.252	52428	38.1819	8.76723	84.2481	44Y06_DH
52429	103.076	7.251	52429	32.7441	8.76686	70.3319	45C05_DH
52430	99.568	7.251	52430	32.9328	8.76724	66.6352	CB-PILBARA_DH
52436	123.071	7.252	52436	44.3973	8.76836	78.6737	CB-TELFER_DH
52437	131.161	10.254	52437	45.3002	12.3977	85.8608	KAROO_DH
52438	130.827	10.255	52438	57.4289	12.3988	73.3981	P3083_DH
52439	131.059	10.255	52439	m	m	-	FAN023_DH
52441	130.997	10.255	52441	m	m	-	FAN028_DH
52442	130.864	10.255	52442	m	m	-	ZHONGSHU-ANG-NO4-30920_DH
52443	130.788	10.254	52443	57.2845	12.3966	73.5035	FAN168_DH
52444	131.059	10.255	52444	m	m	-	FAN189_DH
52445	130.725	10.254	52445	60.3418	12.3967	70.3832	DING110_DH
52446	131.317	10.254	52446	42.705	12.3966	88.612	DING474_DH
52447	130.674	10.254	52447	57.2122	12.3977	73.4618	P617_DH
52449	130.958	10.255	52449	m	m	-	YU178_DH
52450	131.064	10.255	52450	53.2316	12.3987	77.8324	03-P74-3_DH
52451	130.78	10.254	52451	43.1262	12.3966	87.6538	03-P74-11_DH
52452	131.064	10.255	52452	71.4816	12.3987	59.5824	x06-6-3737_DH
52453	131.08	7.252	52453	65.5203	8.76801	65.5597	x06-6-3792_DH
52454	131.113	10.256	52454	m	m	-	06-P71-1_DH
52455	131.058	10.255	52455	77.3343	12.3977	53.7237	ZY001_DH
52456	131.432	10.255	52456	67.4674	12.3977	63.9646	ZY002_DH
52458	131.161	10.254	52458	66.3002	12.3977	64.8608	ZY003_DH
52460	96.428	10.255	52460	35.3964	12.3977	61.0316	ZY004_DH
52461	131.058	10.255	52461	39.3343	12.3977	91.7237	ZY008_DH
52462	130.907	10.255	52462	39.4938	12.3998	91.4132	GSC-5_DH
52463	131.358	10.255	52463	76.984	12.3987	54.374	A-19890_DH
52464	131.428	10.255	52464	43.3964	12.3977	88.0316	LISORA_DH
52465	131.317	10.254	52465	39.705	12.3966	91.612	CHON-NAM_DH
52471	130.929	7.251	52471	38.0849	8.76686	92.8441	CESCALJARNI-REPKA_DH
52472	130.909	7.251	52472	69.3072	8.76684	61.6018	ROY97017_DH
52473	71.684	10.254	52473	34.7314	12.3966	36.9526	SARDI607_DH
52474	131.178	7.252	52474	55.4789	8.76873	75.6991	BLN3614_DH
52475	123.432	7.251	52475	68.5258	8.76798	54.9062	BLN3343-CO0402_DH
52476	130.803	7.251	52476	47.1525	8.76799	83.6505	SARDI604_DH
52477	130.727	7.251	52477	40.6887	8.76689	90.0383	BLN2737-CO0203-1_DH
52478	130.909	7.251	52478	43.0878	8.76617	87.8212	BLN2852-03W02_DH
52479	130.917	10.254	52479	39.176	12.3966	91.741	BLN3343-CO0401_DH
52480	130.861	7.251	52480	64.8278	8.768	66.0332	GASGOTT_DH
52481	131.34	7.252	52481	42.9661	8.76798	88.3739	RP004-3_DH
52482	95.66	7.251	52482	35.2581	8.76726	60.4019	BUK-WUK-13-501-14_DH
52483	130.776	7.252	52483	39.5103	8.76874	91.2657	ORO-CN33076-15_DH
52484	103.056	10.254	52484	38.849	12.3967	64.207	CASCADE-PI509072-2_DH
52485	130.779	10.254	52485	52.4035	12.3957	78.3755	TARCOOLA-141-4_DH
52486	120.66	7.251	52486	42.1331	8.76726	78.5269	GHOBI-CN101870-5_DH
52487	131.073	7.252	52487	40.6999	8.76873	90.3731	PROMINENT-9_DH
52489	131.503	10.254	52489	42.3558	12.3967	89.1472	AC-ELECT-15_DH
52490	129.818	10.254	52490	44.4105	12.3967	85.4075	BLN3353-6_DH
52491	131.253	10.255	52491	41.6158	12.3998	89.6372	NEELAM-8_DH
52492	120.597	10.254	52492	67.6142	12.3988	52.9828	RUSSIA-6-5_DH
52493	130.998	10.255	52493	71.9903	12.3977	59.0077	ZACHODNI-CN31407-12_DH
52494	131.065	7.251	52494	34.9513	8.76615	96.1137	GHOBI-SARON-CN101865-12_DH
52495	130.993	10.255	52495	37.4428	12.3967	93.5502	KROKO-CN35600-3_DH
52496	131.091	10.254	52496	43.5303	12.3966	87.5607	BLN3579-6_DH
52497	109.827	10.255	52497	35.9289	12.3988	73.8981	SENTRY-8_DH
52498	131.113	10.256	52498	39.2146	12.4008	91.8984	MOKPO-38-469936-8_DH
52499	131.091	10.254	52499	m	m	-	BLN3343-12_DH
52500	131.064	10.255	52500	53.4816	12.3987	77.5824	RT123-6_DH
52501	131.161	10.254	52501	51.5502	12.3977	79.6108	BRONOWSKI-22548-3_DH
52502	130.788	10.254	52502	100.284	12.3966	30.5035	JANETZKIS-469826-12_DH
52503	118.988	7.251	52503	37.5051	8.76759	81.4829	GHOBI-SARON-CN101864-12_DH
52504	131.016	7.251	52504	50.9377	8.76654	80.0783	VALECOVSKA-CN31406-6_DH
52505	131.058	10.255	52505	99.3343	12.3977	31.7237	BLN3245-1_DH
52506	121.803	7.251	52506	69.5975	8.76724	52.2055	NARENDRA-9_DH
52507	110.747	10.255	52507	52.0125	12.3977	58.7345	GSL1-1_DH
52508	131.428	10.255	52508	38.8964	12.3977	92.5316	BLN249-2_DH
52509	130.865	10.254	52509	43.7269	12.3977	87.1381	GHOBI-SARON-CN101863-15_DH
52510	131.317	10.254	52510	43.955	12.3966	87.362	RICO-12_DH
52511	130.998	10.255	52511	48.7403	12.3977	82.2577	GLOBAL-601200-9_DH
52512	115.726	10.255	52512	42.131	12.3998	73.595	G-32327-AMES26646-10_DH
52513	105.631	7.252	52513	38.6033	8.76836	67.0277	REGINA-II-1669-8_DH
52514	105.43	7.252	52514	39.0522	8.76836	66.3778	EVVIN-633131-1_DH
52515	130.958	10.255	52515	37.5579	12.3977	93.4001	BLN3352-2_DH
52516	131.091	10.254	52516	36.2803	12.3966	94.8107	BLN3562-1_DH
52518	105.318	10.254	52518	35.4105	12.3967	69.9075	TN7-2_DH
52519	131.161	10.254	52519	59.5502	12.3977	71.6108	RESTON-AMES2655-2_DH
52520	131.302	10.255	52520	37.5201	12.3987	93.7819	O-84-1-5_DH
52521	130.889	7.252	52521	48.6969	8.76799	82.1921	GAN-YOU-NO1-MORVEN-8_DH
52522	131.503	10.254	52522	47.6058	12.3967	83.8972	REGENT-431572-1_DH
52523	130.997	10.255	52523	52.7238	12.4008	78.2732	BLN3616-1_DH
52524	108.146	7.252	52524	37.938	8.76835	70.208	ARGENTINE-9_DH
52525	109.917	10.254	52525	39.926	12.3966	69.991	HELGA-26628-7_DH
52526	131.302	10.255	52526	42.0201	12.3987	89.2819	BLN3346-5_DH
52527	131.08	10.255	52527	36.7625	12.3977	94.3175	TREBICSKA-8_DH
52528	101.644	10.255	52528	36.2039	12.3998	65.4401	MURAME-NADAME-469940-1_DH
52529	131.113	10.256	52529	46.9646	12.4008	84.1484	AGT111-3_DH
52530	130.998	10.255	52530	52.9903	12.3977	78.0077	RT008-04M03-3_DH
52531	131.134	10.255	52531	49.7466	12.3977	81.3874	TAIWAN-2-470041-2_DH
52532	130.993	10.255	52532	39.4428	12.3967	91.5502	AGASSIZ-2_DH
52533	131.055	10.255	52533	42.4714	12.3988	88.5836	GORA-13_DH
52535	107.864	10.255	52535	39.9796	12.3987	67.8844	LEGEND-CN107671-10_DH
52536	130.735	7.251	52536	39.177	8.76651	91.558	JET-NEUF-7_DH
52537	91.227	7.251	52537	33.6487	8.76689	57.5783	TERI-3-14_DH
52538	104.577	7.252	52538	39.5944	8.76912	64.9826	BLN3189-6_DH
52539	131.226	7.251	52539	35.7258	8.76687	95.5002	BLN4143-1_DH
52540	130.779	10.254	52540	38.6535	12.3957	92.1255	BLN4139-6_DH
52541	131.121	7.251	52541	54.0329	8.76685	77.0881	BLN2369-1_DH
52542	120.5	7.251	52542	39.8618	8.76798	80.6382	AGA99-13-4_DH
52543	130.588	7.252	52543	41.0722	8.76725	89.5158	BLN3573-CO0401-2_DH
52544	130.437	7.252	52544	41.6297	8.76799	88.8073	BLN4101-CO0807-10_DH
52545	104.356	7.251	52545	39.8808	8.76654	64.4752	BLN4132-CO0805-3_DH
52547	131.358	10.255	52547	43.484	12.3987	87.874	SARDI603-5_DH
52548	130.822	7.251	52548	46.3152	8.76724	84.5068	BLN3606-5_DH
52549	131.087	7.251	52549	47.4152	8.76695	83.6718	HC05006-4_DH
52550	130.779	10.254	52550	44.6535	12.3957	86.1255	NMT370-4_DH
52551	131.253	10.255	52551	41.3658	12.3998	89.8872	NS04376-14_DH
52552	131.03	10.255	52552	49.3299	12.3976	81.7001	RO005-12_DH
52553	130.907	10.255	52553	43.1638	12.3998	87.7432	RO008-11_DH
52554	130.939	7.251	52554	47.5324	8.76647	83.4066	RO010-4_DH
52555	117.198	7.251	52555	32.7168	8.76761	84.4812	RP002-5_DH
52556	102.167	10.254	52556	34.256	12.3966	67.911	SARDI519TT-9_DH
52557	130.931	10.254	52557	31.4442	12.3988	99.4868	SARDI524TT-11_DH
52558	131.428	10.255	52558	99.6464	12.3977	31.7816	TL5-8_DH
52559	129.818	10.254	52559	43.1605	12.3967	86.6575	TO007-12_DH
52560	131.011	7.252	52560	71.7697	8.76759	59.2413	TP001-6_DH
52561	117.508	7.251	52561	38.3217	8.76686	79.1863	TR002-03M4-7_DH
52562	130.837	7.251	52562	39.665	8.7676	91.172	06SRKL0067-5_DH
52563	131.086	7.251	52563	42.0214	8.76685	89.0646	SturtTT-12_DH
52564	130.995	7.252	52564	38.3416	8.76761	92.6534	ScaddanTT-1_DH
52566	131.145	7.252	52566	43.0891	8.76798	88.0559	TribuneTT-7_DH
52568	130.894	10.255	52568	65.4539	12.3998	65.4401	BononzaTT-9_DH
52570	131.302	10.255	52570	m	m	-	AV-OPAL-3_DH
52571	130.894	10.255	52571	59.7039	12.3998	71.1901	ZHONGYOU-821-11_DH
52572	131.074	10.254	52572	36.6337	12.3957	94.4403	ZY014-8_DH
52574	131.064	10.255	52574	44.7316	12.3987	86.3324	ZY015-3_DH
52575	110.058	10.255	52575	37.3343	12.3977	72.7237	TERI(OO)R9903-3_DH
52577	131.074	10.254	52577	45.3037	12.3957	85.7703	ROY97019-6_DH
52582	125.997	10.255	52582	37.7238	12.4008	88.2732	ROY97020-13_DH
52584	130.867	7.251	52584	40.4622	12.3977	90.4048	ROY97125-1_DH
52585	131.055	10.255	52585	m	m	-	ROY33-99P5-4_DH
52586	130.912	7.251	52586	m	m	-	BLN3303-CR0302-2_DH
52587	130.993	10.255	52587	43.1928	12.3967	87.8002	CR-813-81-501-12_DH
52588	130.958	10.255	52588	48.3079	12.3977	82.6501	RANGI-501-12_DH
52589	130.958	10.255	52589	45.3079	12.3977	85.6501	UKRAINE-C-501-4_DH
52590	130.865	10.254	52590	44.7269	12.3977	86.1381	RT057-10_DH
52591	131.08	7.252	52591	52.3953	8.76801	78.6847	NORIN-18-501-4_DH
52592	130.894	10.255	52592	56.1239	12.3998	74.7701	RR002-1_DH
52593	131.302	10.255	52593	48.2701	12.3987	83.0319	BUK-WUK-20-1_DH
52594	118.358	10.255	52594	42.484	12.3987	75.874	FURAX-458966-10_DH
52595	130.827	10.255	52595	46.4289	12.3988	84.3981	JUMBO-CN87033-4_DH
52596	131.056	10.254	52596	39.599	12.3967	91.457	GOLDEN-1670-1_DH
52597	131.083	7.252	52597	55.4999	8.76799	75.5831	DORAL-1_DH
52598	130.725	10.254	52598	69.5918	12.3967	61.1332	RR001-1_DH
52599	131.059	10.255	52599	m	m	-	DONG-HAE-18-6_DH
52600	130.864	10.255	52600	67.9796	12.3987	62.8844	SHANG-YOU-9_DH
52602	131.231	7.252	52602	42.3986	8.76722	88.8324	1187-4_DH
52603	130.756	7.252	52603	49.7851	8.76838	80.9709	NORIN-18-469972-7_DH
52604	130.864	10.255	52604	56.2296	12.3987	74.6344	COMET-15939-1_DH
52605	131.113	10.256	52605	66.2146	12.4008	64.8984	COBRA-8_DH
52606	130.864	10.255	52606	51.7296	12.3987	79.1344	NILLA-1022-469947-1_DH
52607	130.886	7.251	52607	44.5345	8.76648	86.3515	MOKPO-32-1_DH
52608	131.184	10.254	52608	44.4814	12.3966	86.7026	KOMET-CN31396-6_DH
52609	131.358	10.255	52609	43.234	12.3987	88.124	BLN2300-5_DH
52610	120.996	7.252	52610	40.7403	8.76761	80.2557	GALAXY-15938-15_DH
52611	131.302	10.255	52611	m	m	-	AGC214-4_DH
52612	131.064	10.255	52612	m	m	-	SARDI602CV-1_DH
52613	131.08	10.255	52613	41.0125	12.3977	90.0675	PRIMOR-1_DH
52614	130.783	7.251	52614	74.219	8.76614	56.564	NORIN-19-469973-11_DH
52615	131.114	10.253	52615	58.9495	12.3948	72.1645	GULLE-458936-1_DH
52616	131.064	10.255	52616	71.4816	12.3987	59.5824	RAFAL-7_DH
52617	130.78	10.254	52617	55.1262	12.3966	75.6538	WICHITA-612846-9_DH
52618	131.184	10.254	52618	59.9814	12.3966	71.2026	SHENG LI-YOU-CAI-3_DH
52620	131.059	10.255	52620	39.631	12.3998	91.428	POLNOSLASKI-1-7_DH
52621	131.134	10.255	52621	36.9966	12.3977	94.1374	AR-256-3-1-5_DH
52622	131.134	10.255	52622	53.2466	12.3977	77.8874	OLEANDOR-1-7_DH
52623	131.358	10.255	52623	m	m	-	BUK-WUK-3-2-4_DH
52624	130.379	10.254	52624	72.0737	12.3967	58.3053	LINDORE-1-1-9_DH
52625	130.77	7.252	52625	35.3119	8.76838	95.4581	GUNDULA-1-2_DH
52626	106.376	7.252	52626	39.2675	8.76835	67.1085	BIENVENU-1-6_DH
52627	130.998	10.255	52627	m	m	-	TORNADOTT-ACDC-7_DH
52628	131.432	10.255	52628	45.2174	12.3977	86.2146	WARRIORCL-ACDC-1_DH
52629	126.725	10.254	52629	55.3418	12.3967	71.3832	HZAU-1-3_DH
52630	130.997	10.255	52630	66.3938	12.4008	64.6032	OCRI-1-14_DH
52632	130.845	7.252	52632	42.3292	8.768	88.5158	HAU-7-2_DH
52633	130.78	10.254	52633	m	m	-	OCRI-5-15_DH
52634	131.253	10.255	52634	57.3658	12.3998	73.8872	AG-DROVER-1_DH
52635	131.024	7.252	52635	39.4805	8.76797	91.5435	AZUMA-13_DH
52636	111.16	10.255	52636	36.1789	12.3988	74.9811	AGC5-11_DH
52640	121.803	7.251	52640	36.8475	8.76724	84.9555	AV-GARNET-2_DH
52641	131.08	10.255	52641	50.0125	12.3977	81.0675	RQ01-02M2-8_DH
52642	120.771	7.251	52642	35.0479	8.76619	85.7231	NMC115-1_DH
52643	131.051	7.251	52643	73.1793	8.76722	57.8717	RN15-4_DH
52644	130.997	10.255	52644	34.4738	12.4008	96.5232	SARDI605-10_DH
52645	130.821	7.251	52645	37.7589	8.76649	93.0621	SARDI606-2_DH
52649	131.105	7.252	52649	49.8369	8.76873	81.2681	WA050085-11_DH
52651	130.912	7.251	52651	39.2674	8.76722	91.6446	06SRKL0179-8_DH
52652	131.091	10.254	52652	69.3603	12.3966	61.7307	SKIPTON_DH
52654	131.055	10.255	52654	41.2214	12.3988	89.8336	SHIRALEE_DH
52655	131.056	10.254	52655	47.849	12.3967	83.207	SEI-YOSHU-3_DH
52656	130.822	7.251	52656	44.5652	8.76724	86.2568	TQ008-14_DH
52657	103.818	10.254	52657	40.1605	12.3967	63.6575	VOSTOCHNO-SIBIRSKII-633126-10_DH
52658	131.157	7.251	52658	39.0894	8.768	92.0676	BLN270-13_DH
52659	131.058	10.255	52659	29.8343	12.3977	101.224	TOSHARSHU-2-5_DH
52660	130.874	7.251	52660	72.758	8.76649	58.116	BLN2676TT-1_DH
52661	131.432	10.255	52661	40.9674	12.3977	90.4646	AGT346-11_DH
52662	54.284	7.252	52662	34.007	8.76769	20.277	NMC131-2_DH
52663	131.163	7.252	52663	43.2106	8.76799	87.9524	TP003-2_DH
52664	127.149	7.252	52664	39.473	8.76799	87.676	Hylite200TT-6_DH
92156	114.827	7.251	92156	33.1066	8.76801	81.7204	JackpotTT-1_DH
92157	120.024	7.252	92157	42.6055	8.76797	77.4185	06SRKL0076-2_DH
94503	112.766	7.251	94503	30.9678	8.76686	81.7982	BC1329
94551	83.232	7.251	94551	30.6788	8.76647	52.5532	BC9102
94555	m	m	94555	41.8916	8.76691	-	ATR-SNAPPER-NVT-5_DH
94581	m	m	94581	69.2051	8.76687	-	CB-JARDEE-HT-NVT-16_DH
94995	m	m	94995	42.4469	8.76799	-	CB-JUNEE-HT-NVT-3_DH
94999	m	m	94999	m	m	-	THUMPER-TT-NVT-10_DH
95014	m	m	95014	40.563	8.76835	-	312-1909-1_DH
95031	m	m	95031	44.9428	12.3967	-	10B 017-3-10-1962-6_DH
95044	130.867	7.251	95044	63.4289	12.3988	67.4381	10B 015-4-3-2134-6_DH
95045	130.855	7.251	95044			130.855	RR-013-NCA-1-6-1973-4_DH
95046	131	7.251	95046	64.3618	8.76798	66.6382	Haya
95047	130.898	7.251	95047	65.9442	12.3988	64.9538	Norin20
95048	130.688	7.251	95048	m	m	-	CRESUS-O-PRECOSE
95049	130.865	10.254	95049	33.2269	12.3977	97.6381	CRESOR
95050	131.012	7.251	95050	m	m	-	TOWER
95051	131.217	7.251	95051	41.65	8.768	89.567	BJ168
95052	131.134	10.255	95052	42.4966	12.3977	88.6374	ERGLU
95053	131.109	7.251	95053	61.9496	8.7669	69.1594	SIREN
95055	131.113	10.256	95055	m	m	-	BLN 329
95056	131.503	10.254	95056	m	m	-	CHINA A
95058	130.95	7.251	95058	66.5933	8.76761	64.3567	RAMSES
95059	130.905	7.251	95059	60.103	8.76684	70.802	SV62/371
95194	68.644	10.255	95194	29.2039	12.3998	39.4401	CHISAYA
52387	89.015	7.251	52387	32.6566	8.76725	56.3584	CHIKUZEN
52448	131.134	10.255	52448	45.6666	12.3977	85.4674	Rapid cycling
