# Supplementary material for: GWAS hints at pleiotropic roles for FLOWERING LOCUS T in flowering time and yield-related traits in canola
Source: BMC Genomics. 2019 Aug 6;20:636. doi: 10.1186/s12864-019-5964-y (PMC6685183; doi:10.1186/s12864-019-5964-y)
Supplement: Supplementary file 7 — Table S7. Marker LD across B. napus genome. (CSV 1575 kb) [file 12864_2019_5964_MOESM7_ESM.csv]

## Sheet: Sheet1
Supplemental Table S7. Broad sense heritability of flowering time under controlled (SD: short day, LD: long day) and field condition among canola accessions.
Experiment condition	Location	No. of accessions evaluated	Flowering time (range)	Broad sense heritability (h2)%
Environment controlled cabinet -SD	Wagga Wagga, NSW	368	54.2 - 131.5	45
Environment controlled cabinet -LD	Wagga Wagga, NSW	368	29.2 - 100.6	88
Flood Irrigation	Wagga Wagga, NSW	300	101.7 - 135.6	97
Lateral Irrigation	Wagga Wagga, NSW	300	108.8 - 133.5	94
Rainfed	Condobolin, NSW	300	85.2 - 131.5	89
