# Supplementary material for: GWAS hints at pleiotropic roles for FLOWERING LOCUS T in flowering time and yield-related traits in canola
Source: BMC Genomics. 2019 Aug 6;20:636. doi: 10.1186/s12864-019-5964-y (PMC6685183; doi:10.1186/s12864-019-5964-y)
Supplement: Supplementary file 8 — Table S8. Familial relationships between pairs of accessions used for GWAS. (XLSX 41 kb) [file 12864_2019_5964_MOESM8_ESM.xlsx]

Supplementary Table S8. Framilal relationships between pairs of accessions used for GWAS
Accession ID
10225	1.375214177	0.36382483	0.307881185	0.360287115	0.482416362	0.352139953	0.278993714	0.340886545	0.295124397	0.280981537	0.287458707	0.371604876	0.343950232	0.342026174	0.355350135	0.277407938	0.315465078	0.340894071	0.290336809	0.327209251	0.35620715	0.313826653	0.30489109	0.344095974	0.360324064	0.316752645	0.258589543	0.407897984	0.332009964	0.298388628	0.354509217	0.385134311	0.345686045	0.303983881	0.316217521	0.351322788	0.316074116	0.348153008	0.29693449	0.365883448	0.308926401	0.273271557	0.341500345	0.318836747	0.336527634	0.328165018	0.3764431	0.310663405	0.348759284
11853	0.36382483	1.572092189	0.786887593	0.471444613	0.640963349	0.579031091	0.624855554	0.514643534	0.647619144	0.526545156	0.579425603	0.651979676	0.533715247	0.513962886	0.544435851	0.516549277	0.595018667	0.491638519	0.559884697	0.535007887	0.448215928	0.549289923	0.539074618	0.509248927	0.545912417	0.56644908	0.51520115	0.448911468	0.573357987	0.47962236	0.465598351	0.487552447	0.474620024	0.626010206	0.783449991	0.416732615	0.509088483	0.620567231	0.589239723	0.499706197	0.390775388	0.417481641	0.391670859	0.355573721	0.389795832	0.398830454	0.573843298	0.40062084	0.595999465
11896	0.307881185	0.786887593	1.886540612	0.528854284	0.576825303	0.574579241	0.687272514	0.519719886	0.715404729	0.679158805	0.611131985	0.702294819	0.447253397	0.46023911	0.534008107	0.74036344	0.538965583	0.48267007	0.791676554	0.545126875	0.479814063	0.471230189	0.593451558	0.498625783	0.590225187	0.66966504	0.789919559	0.413055156	0.640284746	0.576316278	0.394928386	0.521127449	0.423604984	0.405379754	0.910168931	0.372474247	0.437737924	0.539568154	0.428183996	0.465842824	0.466567008	0.54612825	0.358579729	0.440241003	0.447725246	0.457545805	0.550199878	0.526739205	0.628395877
14622	0.360287115	0.471444613	0.528854284	1.955402401	0.373285944	0.602193757	0.400628695	0.366438706	0.409722303	0.676049165	0.454888789	0.447839909	0.486590203	0.515672043	0.535013757	0.578192414	0.559583929	0.455743636	0.621564816	0.584553845	0.895790273	0.374683403	0.512149846	0.57253439	0.336620585	0.460757255	0.661033697	0.589470238	0.378643113	0.647747929	0.402631971	0.524077306	0.355861436	0.41455039	0.368716211	0.32088915	0.351033369	0.376452169	0.344138808	0.612274449	1.257718796	1.303756935	0.556051792	1.049247624	0.737003221	1.130384535	0.431779611	1.130315859	0.393522216
15276	0.482416362	0.640963349	0.576825303	0.373285944	1.874043012	0.628606497	0.590694543	0.585161606	0.600695168	0.419249188	0.555870429	0.65192167	0.611358184	0.660882277	0.565898277	0.600721073	0.516581854	0.490825319	0.511757286	0.56865916	0.384100254	0.811981739	0.576233472	0.620303552	0.490463112	0.618887275	0.427440094	0.498339107	0.686572091	0.544049166	0.452155876	0.570959066	0.495367086	0.444992674	0.780216142	0.489581369	0.424380002	0.821482555	0.537223352	0.494579572	0.338168878	0.35730157	0.344314694	0.342898331	0.358254389	0.360654349	0.596772583	0.36105679	0.755062843
15278	0.352139953	0.579031091	0.574579241	0.602193757	0.628606497	1.933119069	0.830977494	0.704977246	0.788115547	0.631593894	0.751789713	0.663639812	0.943439257	1.114415419	0.817950636	0.769564522	0.758565443	0.556212145	0.590639025	0.539496972	0.486827381	0.574111183	0.798254687	0.504211038	0.45527677	0.685642944	0.528746451	0.60153445	0.568260464	0.640094294	0.353497628	0.517784947	0.424862524	0.371892696	0.584309971	0.350189102	0.507338603	0.513015386	0.447806323	0.518685327	0.509363984	0.54033112	0.46816664	0.484406979	0.400077714	0.511212245	0.757201155	0.496202446	0.603771282
15281	0.278993714	0.624855554	0.687272514	0.400628695	0.590694543	0.830977494	1.950680807	0.878577521	1.342847112	0.712948554	0.830536782	0.933177705	0.61671702	0.646189053	0.80781062	0.797521561	0.808098642	0.564904436	0.760557943	0.532663209	0.38965605	0.503455084	0.761309516	0.639248202	0.511685304	1.082809317	0.741561459	0.456979955	0.915962015	0.735831787	0.424203377	0.538687918	0.487507364	0.461998565	0.772411513	0.374712367	0.467242957	0.523969958	0.502209657	0.577234664	0.407505047	0.456886719	0.303964503	0.406297153	0.394500195	0.421438797	0.6513594	0.457202063	0.662897138
15282	0.340886545	0.514643534	0.519719886	0.366438706	0.585161606	0.704977246	0.878577521	1.918294734	0.862031202	0.70762501	0.78130784	0.706183776	0.664629143	0.666045982	0.627120869	0.615371479	0.756101985	0.779919888	0.691034084	0.635359854	0.409142923	0.643671174	0.612555362	0.568682659	0.506177346	0.772044471	0.586582277	0.612603678	0.59247071	0.655791507	0.459693061	0.471231083	0.43896296	0.334814631	0.592288896	0.368377696	0.501530647	0.624693199	0.464007373	0.573895332	0.333372572	0.377800968	0.399333751	0.347238294	0.380466824	0.348047344	0.727458756	0.396734058	0.646865149
15283	0.295124397	0.647619144	0.715404729	0.409722303	0.600695168	0.788115547	1.342847112	0.862031202	1.856864829	0.693846506	0.847050577	0.993521033	0.626993853	0.677864917	0.784253525	0.789239606	0.816535356	0.58896675	0.770788311	0.566928936	0.451587244	0.538672661	0.716969307	0.572208701	0.503450908	1.088416749	0.736664066	0.538569968	1.014130651	0.734820716	0.494783355	0.580738891	0.487287844	0.4557774	0.788285558	0.377528409	0.469444767	0.568532304	0.507931289	0.561410335	0.415233126	0.486035542	0.321707277	0.41445758	0.431913468	0.436127953	0.653946134	0.470660144	0.780470148
15284	0.280981537	0.526545156	0.679158805	0.676049165	0.419249188	0.631593894	0.712948554	0.70762501	0.693846506	1.924892083	0.765770952	0.606074689	0.539410444	0.526992532	0.636810406	0.765119227	0.726943164	0.513288692	0.871574205	0.712237444	0.570705348	0.464488776	0.648235316	0.548456446	0.431461649	0.660069453	0.812980014	0.508547848	0.476394697	0.639526145	0.405899411	0.461299947	0.425377682	0.33686772	0.5356184	0.351766793	0.431928969	0.458016589	0.458471565	0.578275313	0.639546055	0.745210849	0.366246536	0.547004133	0.519551408	0.617619411	0.549332736	0.670273817	0.528291599
15285	0.287458707	0.579425603	0.611131985	0.454888789	0.555870429	0.751789713	0.830536782	0.78130784	0.847050577	0.765770952	1.959894508	0.718832958	0.822763317	0.852277313	0.964148902	0.841868995	0.955460579	0.537376719	0.627984583	0.926980306	0.415199157	0.601505166	1.13675586	0.525833245	0.47167677	0.768895258	0.543400068	0.488949616	0.681208764	0.610753349	0.424050424	0.39538219	0.42633612	0.387599266	0.74480402	0.288655378	0.472211951	0.439669743	0.557765176	0.505469416	0.421940422	0.449818346	0.41109456	0.439569622	0.444852831	0.436375734	0.926492996	0.433587185	0.612842453
15286	0.371604876	0.651979676	0.702294819	0.447839909	0.65192167	0.663639812	0.933177705	0.706183776	0.993521033	0.606074689	0.718832958	1.921004969	0.577062685	0.607220032	0.668653583	0.722855511	0.738108141	0.572033846	0.643335344	0.597690292	0.454267267	0.650725829	0.60249427	0.621208787	0.504337401	0.84778614	0.610546594	0.53998625	0.937631189	0.596970344	0.479601232	0.565939605	0.520856144	0.415481368	0.699633706	0.483058778	0.457087689	0.633193126	0.514890081	0.582343164	0.36603612	0.370598203	0.326354042	0.371754752	0.421717697	0.414547926	0.648721141	0.377480585	0.7567868
15287	0.343950232	0.533715247	0.447253397	0.486590203	0.611358184	0.943439257	0.61671702	0.664629143	0.626993853	0.539410444	0.822763317	0.577062685	1.923783599	1.283848204	0.894596531	0.734722735	0.656689819	0.515072906	0.536408863	0.62207069	0.459474233	0.738598901	0.839482258	0.511130913	0.465348277	0.606381715	0.402696747	0.558297889	0.544687738	0.639288236	0.384551228	0.48135968	0.411866149	0.349224405	0.607835368	0.341995998	0.437510627	0.509046653	0.495025429	0.415255155	0.509241433	0.495345627	0.490446467	0.463956042	0.475740609	0.509864193	0.881488016	0.469832597	0.570623933
15288	0.342026174	0.513962886	0.46023911	0.515672043	0.660882277	1.114415419	0.646189053	0.666045982	0.677864917	0.526992532	0.852277313	0.607220032	1.283848204	1.945880616	1.042203495	0.812345161	0.724322845	0.518263836	0.567429349	0.627799043	0.545510655	0.769048935	0.863358947	0.50135998	0.48027745	0.667511228	0.389397593	0.57743542	0.579402446	0.641271602	0.372571048	0.479756326	0.38561874	0.397763938	0.590941902	0.35699163	0.488870005	0.526777075	0.456708807	0.486843992	0.509395938	0.514136854	0.509964172	0.467740976	0.469277321	0.516648179	0.925646103	0.470954124	0.562283313
15289	0.355350135	0.544435851	0.534008107	0.535013757	0.565898277	0.817950636	0.80781062	0.627120869	0.784253525	0.636810406	0.964148902	0.668653583	0.894596531	1.042203495	1.900434558	0.793182164	0.757303271	0.565099067	0.565160142	0.648242925	0.541097153	0.545308672	0.834911294	0.569293801	0.40562655	0.774737238	0.50267447	0.497772894	0.624198628	0.579475692	0.396681265	0.498740307	0.405306309	0.436616818	0.630520941	0.360312043	0.51114233	0.456398502	0.508286613	0.557472006	0.506372494	0.55764025	0.484296381	0.482435429	0.500931582	0.485375729	0.792461091	0.513394587	0.538165959
15290	0.277407938	0.516549277	0.74036344	0.578192414	0.600721073	0.769564522	0.797521561	0.615371479	0.789239606	0.765119227	0.841868995	0.722855511	0.734722735	0.812345161	0.793182164	1.951295624	0.68710424	0.489214272	0.854320428	0.610768605	0.563036678	0.538821571	0.819799843	0.489423354	0.509451655	0.769902766	0.784866743	0.561910948	0.687633275	0.657161299	0.331189355	0.508919116	0.508673367	0.401063673	0.676706817	0.273986994	0.407777609	0.548353023	0.437884885	0.478923888	0.622326961	0.625415001	0.49943883	0.523983029	0.499254271	0.582241343	0.688747439	0.590288467	0.623083502
15291	0.315465078	0.595018667	0.538965583	0.559583929	0.516581854	0.758565443	0.808098642	0.756101985	0.816535356	0.726943164	0.955460579	0.738108141	0.656689819	0.724322845	0.757303271	0.68710424	1.938376122	0.731038225	0.618235278	0.889638704	0.472297913	0.550519241	0.818414929	0.656853014	0.436533471	0.693781863	0.538620256	0.587946755	0.603533521	0.661814139	0.501840484	0.461979899	0.409446936	0.374092608	0.621823163	0.376581395	0.484809829	0.55324239	0.48866329	0.528807984	0.439203932	0.451701212	0.380679064	0.434418116	0.459003157	0.470334785	0.921843365	0.436801055	0.668661326
15293	0.340894071	0.491638519	0.48267007	0.455743636	0.490825319	0.556212145	0.564904436	0.779919888	0.58896675	0.513288692	0.537376719	0.572033846	0.515072906	0.518263836	0.565099067	0.489214272	0.731038225	1.948402403	0.580176867	0.60088748	0.434635694	0.509822075	0.507593309	0.584092934	0.395560708	0.62355778	0.487847149	0.736612013	0.48529534	0.530016552	0.458039615	0.530444772	0.435636872	0.458354481	0.468547407	0.36019822	0.465975469	0.5004653	0.458276995	0.531322274	0.397772439	0.411517206	0.385708541	0.365717225	0.418815114	0.408629826	0.544805071	0.381645458	0.587805676
15295	0.290336809	0.559884697	0.791676554	0.621564816	0.511757286	0.590639025	0.760557943	0.691034084	0.770788311	0.871574205	0.627984583	0.643335344	0.536408863	0.567429349	0.565160142	0.854320428	0.618235278	0.580176867	1.941651039	0.6996662	0.529594105	0.536388999	0.642217495	0.495396597	0.393912863	0.773811357	1.194530353	0.567694336	0.664088559	0.748706521	0.464811239	0.514747276	0.434818198	0.402429432	0.598161274	0.327404742	0.382400586	0.532131926	0.446257897	0.588005833	0.632900882	0.659065238	0.421089856	0.559340306	0.579273226	0.588149034	0.525467298	0.627977545	0.605447457
15296	0.327209251	0.535007887	0.545126875	0.584553845	0.56865916	0.539496972	0.532663209	0.635359854	0.566928936	0.712237444	0.926980306	0.597690292	0.62207069	0.627799043	0.648242925	0.610768605	0.889638704	0.60088748	0.6996662	1.949856448	0.621930879	0.57706827	0.741294541	0.637201676	0.420000967	0.604145972	0.550488158	0.561028942	0.600018884	0.589773251	0.509926352	0.480057616	0.390750719	0.373097882	0.551880922	0.347044424	0.402803621	0.541047534	0.433576513	0.596567474	0.567584152	0.579883766	0.448766789	0.574508584	0.540672644	0.5890642	0.787927644	0.520409693	0.647564669
15297	0.35620715	0.448215928	0.479814063	0.895790273	0.384100254	0.486827381	0.38965605	0.409142923	0.451587244	0.570705348	0.415199157	0.454267267	0.459474233	0.545510655	0.541097153	0.563036678	0.472297913	0.434635694	0.529594105	0.621930879	1.959769616	0.455356919	0.525068467	0.543473077	0.430224337	0.449832388	0.499440357	0.5618307	0.422851718	0.544228309	0.525864468	0.527973459	0.418126921	0.404902136	0.382100755	0.383390549	0.387173064	0.435612064	0.339295798	0.452602255	0.828422576	0.818409065	0.586370384	0.762578545	0.663163278	0.82602905	0.445123762	0.73695234	0.458167964
15306	0.313826653	0.549289923	0.471230189	0.374683403	0.811981739	0.574111183	0.503455084	0.643671174	0.538672661	0.464488776	0.601505166	0.650725829	0.738598901	0.769048935	0.545308672	0.538821571	0.550519241	0.509822075	0.536388999	0.57706827	0.455356919	1.944751606	0.657506343	0.679414985	0.497627527	0.55409672	0.40420818	0.435217305	0.722570053	0.567540018	0.448206399	0.538439196	0.496807161	0.466153246	0.663193132	0.461876858	0.454616204	0.658463996	0.49410012	0.452238925	0.329707083	0.376257355	0.378723009	0.306918572	0.40384439	0.336195844	0.711566554	0.321859345	0.777718538
15307	0.30489109	0.539074618	0.593451558	0.512149846	0.576233472	0.798254687	0.761309516	0.612555362	0.716969307	0.648235316	1.13675586	0.60249427	0.839482258	0.863358947	0.834911294	0.819799843	0.818414929	0.507593309	0.642217495	0.741294541	0.525068467	0.657506343	1.954644073	0.587408932	0.518374226	0.660013321	0.513325341	0.539611195	0.715145731	0.543738005	0.452036456	0.385017146	0.43139064	0.39688309	0.707424747	0.289502928	0.413884903	0.419006696	0.466910577	0.442205998	0.495014365	0.562573961	0.407276985	0.507113398	0.451058088	0.481877395	0.787994329	0.484572713	0.616961953
15308	0.344095974	0.509248927	0.498625783	0.57253439	0.620303552	0.504211038	0.639248202	0.568682659	0.572208701	0.548456446	0.525833245	0.621208787	0.511130913	0.50135998	0.569293801	0.489423354	0.656853014	0.584092934	0.495396597	0.637201676	0.543473077	0.679414985	0.587408932	1.91849264	0.507755827	0.62192331	0.476668203	0.566006049	0.67981405	0.555375339	0.488540855	0.490431562	0.518703195	0.408230741	0.524055827	0.471381915	0.523416997	0.577506067	0.495596957	0.565875561	0.589661545	0.575714979	0.346614546	0.567087613	0.468158826	0.544288251	0.630973889	0.554342253	0.604235285
15316	0.360324064	0.545912417	0.590225187	0.336620585	0.490463112	0.45527677	0.511685304	0.506177346	0.503450908	0.431461649	0.47167677	0.504337401	0.465348277	0.48027745	0.40562655	0.509451655	0.436533471	0.395560708	0.393912863	0.420000967	0.430224337	0.497627527	0.518374226	0.507755827	1.91810359	0.591202161	0.407969977	0.463468027	0.469124897	0.504115846	0.37274695	0.441755264	0.427668314	0.394073335	0.600711413	0.374659016	0.421510966	0.456007649	0.429860588	0.306009449	0.349822101	0.390944489	0.405845244	0.316724908	0.315902309	0.34396748	0.542516211	0.349832806	0.494886118
15325	0.316752645	0.56644908	0.66966504	0.460757255	0.618887275	0.685642944	1.082809317	0.772044471	1.088416749	0.660069453	0.768895258	0.84778614	0.606381715	0.667511228	0.774737238	0.769902766	0.693781863	0.62355778	0.773811357	0.604145972	0.449832388	0.55409672	0.660013321	0.62192331	0.591202161	1.843393985	0.73809971	0.634211311	0.786704737	0.873079355	0.458241316	0.493301188	0.420740268	0.435779328	0.730727516	0.374652264	0.404672861	0.53937543	0.494947633	0.629960537	0.471975858	0.537083198	0.350911525	0.445111136	0.498953714	0.504280461	0.68004444	0.541202891	0.631486793
15332	0.258589543	0.51520115	0.789919559	0.661033697	0.427440094	0.528746451	0.741561459	0.586582277	0.736664066	0.812980014	0.543400068	0.610546594	0.402696747	0.389397593	0.50267447	0.784866743	0.538620256	0.487847149	1.194530353	0.550488158	0.499440357	0.40420818	0.513325341	0.476668203	0.407969977	0.73809971	1.932047018	0.62442734	0.635004771	0.757005463	0.357198267	0.548943424	0.37295731	0.436389037	0.581247126	0.285765168	0.334264146	0.550365009	0.426009461	0.530008641	0.644210493	0.713361189	0.4374557	0.552646224	0.586595012	0.604726424	0.349245762	0.703854313	0.561905656
15336	0.407897984	0.448911468	0.413055156	0.589470238	0.498339107	0.60153445	0.456979955	0.612603678	0.538569968	0.508547848	0.488949616	0.53998625	0.558297889	0.57743542	0.497772894	0.561910948	0.587946755	0.736612013	0.567694336	0.561028942	0.5618307	0.435217305	0.539611195	0.566006049	0.463468027	0.634211311	0.62442734	1.88851806	0.520620608	0.617167839	0.470496441	0.498121507	0.485085738	0.368522909	0.485139651	0.395476208	0.401781686	0.517322647	0.487509402	0.505121581	0.5754992	0.586570311	0.433990235	0.548556726	0.489506272	0.571486934	0.52535239	0.558581876	0.539697094
15338	0.332009964	0.573357987	0.640284746	0.378643113	0.686572091	0.568260464	0.915962015	0.59247071	1.014130651	0.476394697	0.681208764	0.937631189	0.544687738	0.579402446	0.624198628	0.687633275	0.603533521	0.48529534	0.664088559	0.600018884	0.422851718	0.722570053	0.715145731	0.67981405	0.469124897	0.786704737	0.635004771	0.520620608	1.943251595	0.614758808	0.48563806	0.617671856	0.495123159	0.438989319	0.79691951	0.412738582	0.443344922	0.587182841	0.466182613	0.515509194	0.406255803	0.416308025	0.343377521	0.395128386	0.45519796	0.400627992	0.545337433	0.382128246	0.787042237
15347	0.298388628	0.47962236	0.576316278	0.647747929	0.544049166	0.640094294	0.735831787	0.655791507	0.734820716	0.639526145	0.610753349	0.596970344	0.639288236	0.641271602	0.579475692	0.657161299	0.661814139	0.530016552	0.748706521	0.589773251	0.544228309	0.567540018	0.543738005	0.555375339	0.504115846	0.873079355	0.757005463	0.617167839	0.614758808	1.935528652	0.411318375	0.425053611	0.345950658	0.337249054	0.530490708	0.393163488	0.377525858	0.470915612	0.389265038	0.477037141	0.646982919	0.715345689	0.474289589	0.618405749	0.602101248	0.667597669	0.626365522	0.677886284	0.417361884
15348	0.354509217	0.465598351	0.394928386	0.402631971	0.452155876	0.353497628	0.424203377	0.459693061	0.494783355	0.405899411	0.424050424	0.479601232	0.384551228	0.372571048	0.396681265	0.331189355	0.501840484	0.458039615	0.464811239	0.509926352	0.525864468	0.448206399	0.452036456	0.488540855	0.37274695	0.458241316	0.357198267	0.470496441	0.48563806	0.411318375	1.914793704	0.505126594	0.475318151	0.549567265	0.466289613	0.405514748	0.455358884	0.433172629	0.530376875	0.612470027	0.44577769	0.373813942	0.376220278	0.448310405	0.470075032	0.477764223	0.394780347	0.37489063	0.526276254
15349	0.385134311	0.487552447	0.521127449	0.524077306	0.570959066	0.517784947	0.538687918	0.471231083	0.580738891	0.461299947	0.39538219	0.565939605	0.48135968	0.479756326	0.498740307	0.508919116	0.461979899	0.530444772	0.514747276	0.480057616	0.527973459	0.538439196	0.385017146	0.490431562	0.441755264	0.493301188	0.548943424	0.498121507	0.617671856	0.425053611	0.505126594	1.876185696	0.498255542	0.472309294	0.578518239	0.460696634	0.46074807	0.558241713	0.509191729	0.540963174	0.524996669	0.519807694	0.492492731	0.504045008	0.504002921	0.50885574	0.452342198	0.506833051	0.599345415
15352	0.345686045	0.474620024	0.423604984	0.355861436	0.495367086	0.424862524	0.487507364	0.43896296	0.487287844	0.425377682	0.42633612	0.520856144	0.411866149	0.38561874	0.405306309	0.508673367	0.409446936	0.435636872	0.434818198	0.390750719	0.418126921	0.496807161	0.43139064	0.518703195	0.427668314	0.420740268	0.37295731	0.485085738	0.495123159	0.345950658	0.475318151	0.498255542	1.946037401	0.649291349	0.498931675	0.590647916	0.550862614	0.62881679	0.713651248	0.518950085	0.393148526	0.279420206	0.472169194	0.383299036	0.371481069	0.407086316	0.432275512	0.30471478	0.518216513
15358	0.303983881	0.626010206	0.405379754	0.41455039	0.444992674	0.371892696	0.461998565	0.334814631	0.4557774	0.33686772	0.387599266	0.415481368	0.349224405	0.397763938	0.436616818	0.401063673	0.374092608	0.458354481	0.402429432	0.373097882	0.404902136	0.466153246	0.39688309	0.408230741	0.394073335	0.435779328	0.436389037	0.368522909	0.438989319	0.337249054	0.549567265	0.472309294	0.649291349	1.94380287	0.570752741	0.472109456	0.580682463	0.548700005	0.63042678	0.500809709	0.447769467	0.441899089	0.407013403	0.324612962	0.386411245	0.373895422	0.369894896	0.39661231	0.460531279
15359	0.316217521	0.783449991	0.910168931	0.368716211	0.780216142	0.584309971	0.772411513	0.592288896	0.788285558	0.5356184	0.74480402	0.699633706	0.607835368	0.590941902	0.630520941	0.676706817	0.621823163	0.468547407	0.598161274	0.551880922	0.382100755	0.663193132	0.707424747	0.524055827	0.600711413	0.730727516	0.581247126	0.485139651	0.79691951	0.530490708	0.466289613	0.578518239	0.498931675	0.570752741	1.773690483	0.513590511	0.546453935	0.673697132	0.617872321	0.554699732	0.363726009	0.404914935	0.378794316	0.348999907	0.386005021	0.371857908	0.604062011	0.367540077	0.969485968
15366	0.351322788	0.416732615	0.372474247	0.32088915	0.489581369	0.350189102	0.374712367	0.368377696	0.377528409	0.351766793	0.288655378	0.483058778	0.341995998	0.35699163	0.360312043	0.273986994	0.376581395	0.36019822	0.327404742	0.347044424	0.383390549	0.461876858	0.289502928	0.471381915	0.374659016	0.374652264	0.285765168	0.395476208	0.412738582	0.393163488	0.405514748	0.460696634	0.590647916	0.472109456	0.513590511	1.901545434	0.576993227	0.674532535	0.659163171	0.581266724	0.312643796	0.305239319	0.360512892	0.314438021	0.378047108	0.335594532	0.426185383	0.301935545	0.392462087
15369	0.316074116	0.509088483	0.437737924	0.351033369	0.424380002	0.507338603	0.467242957	0.501530647	0.469444767	0.431928969	0.472211951	0.457087689	0.437510627	0.488870005	0.51114233	0.407777609	0.484809829	0.465975469	0.382400586	0.402803621	0.387173064	0.454616204	0.413884903	0.523416997	0.421510966	0.404672861	0.334264146	0.401781686	0.443344922	0.377525858	0.455358884	0.46074807	0.550862614	0.580682463	0.546453935	0.576993227	1.920666398	0.647736443	0.7476686	0.543306766	0.366743598	0.357424395	0.510567034	0.350008216	0.352756896	0.349116396	0.463233314	0.309140977	0.503185419
15370	0.348153008	0.620567231	0.539568154	0.376452169	0.821482555	0.513015386	0.523969958	0.624693199	0.568532304	0.458016589	0.439669743	0.633193126	0.509046653	0.526777075	0.456398502	0.548353023	0.55324239	0.5004653	0.532131926	0.541047534	0.435612064	0.658463996	0.419006696	0.577506067	0.456007649	0.53937543	0.550365009	0.517322647	0.587182841	0.470915612	0.433172629	0.558241713	0.62881679	0.548700005	0.673697132	0.674532535	0.647736443	1.887591629	0.821765348	0.623222787	0.376403079	0.346017363	0.445649556	0.340236275	0.453821809	0.351833329	0.545878979	0.333419305	0.710387557
15371	0.29693449	0.589239723	0.428183996	0.344138808	0.537223352	0.447806323	0.502209657	0.464007373	0.507931289	0.458471565	0.557765176	0.514890081	0.495025429	0.456708807	0.508286613	0.437884885	0.48866329	0.458276995	0.446257897	0.433576513	0.339295798	0.49410012	0.466910577	0.495596957	0.429860588	0.494947633	0.426009461	0.487509402	0.466182613	0.389265038	0.530376875	0.509191729	0.713651248	0.63042678	0.617872321	0.659163171	0.7476686	0.821765348	1.947193607	0.661781741	0.332179272	0.308869196	0.400949194	0.330493085	0.361004985	0.334788384	0.444110451	0.290636016	0.531718476
15373	0.365883448	0.499706197	0.465842824	0.612274449	0.494579572	0.518685327	0.577234664	0.573895332	0.561410335	0.578275313	0.505469416	0.582343164	0.415255155	0.486843992	0.557472006	0.478923888	0.528807984	0.531322274	0.588005833	0.596567474	0.452602255	0.452238925	0.442205998	0.565875561	0.306009449	0.629960537	0.530008641	0.505121581	0.515509194	0.477037141	0.612470027	0.540963174	0.518950085	0.500809709	0.554699732	0.581266724	0.543306766	0.623222787	0.661781741	1.908435003	0.640146159	0.632456319	0.445190683	0.570297161	0.519143238	0.687468872	0.483960476	0.591063189	0.498541076
15399	0.308926401	0.390775388	0.466567008	1.257718796	0.338168878	0.509363984	0.407505047	0.333372572	0.415233126	0.639546055	0.421940422	0.36603612	0.509241433	0.509395938	0.506372494	0.622326961	0.439203932	0.397772439	0.632900882	0.567584152	0.828422576	0.329707083	0.495014365	0.589661545	0.349822101	0.471975858	0.644210493	0.5754992	0.406255803	0.646982919	0.44577769	0.524996669	0.393148526	0.447769467	0.363726009	0.312643796	0.366743598	0.376403079	0.332179272	0.640146159	1.992428043	1.438928725	0.6309937	1.329350875	0.827131376	1.309630527	0.390967088	1.270854884	0.343313109
15401	0.273271557	0.417481641	0.54612825	1.303756935	0.35730157	0.54033112	0.456886719	0.377800968	0.486035542	0.745210849	0.449818346	0.370598203	0.495345627	0.514136854	0.55764025	0.625415001	0.451701212	0.411517206	0.659065238	0.579883766	0.818409065	0.376257355	0.562573961	0.575714979	0.390944489	0.537083198	0.713361189	0.586570311	0.416308025	0.715345689	0.373813942	0.519807694	0.279420206	0.441899089	0.404914935	0.305239319	0.357424395	0.346017363	0.308869196	0.632456319	1.438928725	1.978588049	0.577401072	1.171941998	0.755921879	1.137654692	0.413722327	1.422113045	0.373170063
15402	0.341500345	0.391670859	0.358579729	0.556051792	0.344314694	0.46816664	0.303964503	0.399333751	0.321707277	0.366246536	0.41109456	0.326354042	0.490446467	0.509964172	0.484296381	0.49943883	0.380679064	0.385708541	0.421089856	0.448766789	0.586370384	0.378723009	0.407276985	0.346614546	0.405845244	0.350911525	0.4374557	0.433990235	0.343377521	0.474289589	0.376220278	0.492492731	0.472169194	0.407013403	0.378794316	0.360512892	0.510567034	0.445649556	0.400949194	0.445190683	0.6309937	0.577401072	1.932675775	0.658873251	0.623475266	0.665953765	0.417453414	0.531296154	0.413182997
15404	0.318836747	0.355573721	0.440241003	1.049247624	0.342898331	0.484406979	0.406297153	0.347238294	0.41445758	0.547004133	0.439569622	0.371754752	0.463956042	0.467740976	0.482435429	0.523983029	0.434418116	0.365717225	0.559340306	0.574508584	0.762578545	0.306918572	0.507113398	0.567087613	0.316724908	0.445111136	0.552646224	0.548556726	0.395128386	0.618405749	0.448310405	0.504045008	0.383299036	0.324612962	0.348999907	0.314438021	0.350008216	0.340236275	0.330493085	0.570297161	1.329350875	1.171941998	0.658873251	1.968993665	0.822690664	1.210407012	0.402351018	1.08284893	0.347997946
15405	0.336527634	0.389795832	0.447725246	0.737003221	0.358254389	0.400077714	0.394500195	0.380466824	0.431913468	0.519551408	0.444852831	0.421717697	0.475740609	0.469277321	0.500931582	0.499254271	0.459003157	0.418815114	0.579273226	0.540672644	0.663163278	0.40384439	0.451058088	0.468158826	0.315902309	0.498953714	0.586595012	0.489506272	0.45519796	0.602101248	0.470075032	0.504002921	0.371481069	0.386411245	0.386005021	0.378047108	0.352756896	0.453821809	0.361004985	0.519143238	0.827131376	0.755921879	0.623475266	0.822690664	1.84248871	0.87694964	0.438254014	0.800056739	0.400735449
15406	0.328165018	0.398830454	0.457545805	1.130384535	0.360654349	0.511212245	0.421438797	0.348047344	0.436127953	0.617619411	0.436375734	0.414547926	0.509864193	0.516648179	0.485375729	0.582241343	0.470334785	0.408629826	0.588149034	0.5890642	0.82602905	0.336195844	0.481877395	0.544288251	0.34396748	0.504280461	0.604726424	0.571486934	0.400627992	0.667597669	0.477764223	0.50885574	0.407086316	0.373895422	0.371857908	0.335594532	0.349116396	0.351833329	0.334788384	0.687468872	1.309630527	1.137654692	0.665953765	1.210407012	0.87694964	1.965107469	0.450544515	1.089669289	0.37787835
15410	0.3764431	0.573843298	0.550199878	0.431779611	0.596772583	0.757201155	0.6513594	0.727458756	0.653946134	0.549332736	0.926492996	0.648721141	0.881488016	0.925646103	0.792461091	0.688747439	0.921843365	0.544805071	0.525467298	0.787927644	0.445123762	0.711566554	0.787994329	0.630973889	0.542516211	0.68004444	0.349245762	0.52535239	0.545337433	0.626365522	0.394780347	0.452342198	0.432275512	0.369894896	0.604062011	0.426185383	0.463233314	0.545878979	0.444110451	0.483960476	0.390967088	0.413722327	0.417453414	0.402351018	0.438254014	0.450544515	1.920757786	0.436291535	0.628934501
15413	0.310663405	0.40062084	0.526739205	1.130315859	0.36105679	0.496202446	0.457202063	0.396734058	0.470660144	0.670273817	0.433587185	0.377480585	0.469832597	0.470954124	0.513394587	0.590288467	0.436801055	0.381645458	0.627977545	0.520409693	0.73695234	0.321859345	0.484572713	0.554342253	0.349832806	0.541202891	0.703854313	0.558581876	0.382128246	0.677886284	0.37489063	0.506833051	0.30471478	0.39661231	0.367540077	0.301935545	0.309140977	0.333419305	0.290636016	0.591063189	1.270854884	1.422113045	0.531296154	1.08284893	0.800056739	1.089669289	0.436291535	1.86318044	0.37700887
15414	0.348759284	0.595999465	0.628395877	0.393522216	0.755062843	0.603771282	0.662897138	0.646865149	0.780470148	0.528291599	0.612842453	0.7567868	0.570623933	0.562283313	0.538165959	0.623083502	0.668661326	0.587805676	0.605447457	0.647564669	0.458167964	0.777718538	0.616961953	0.604235285	0.494886118	0.631486793	0.561905656	0.539697094	0.787042237	0.417361884	0.526276254	0.599345415	0.518216513	0.460531279	0.969485968	0.392462087	0.503185419	0.710387557	0.531718476	0.498541076	0.343313109	0.373170063	0.413182997	0.347997946	0.400735449	0.37787835	0.628934501	0.37700887	1.923095712
15417	0.330979259	0.402531803	0.481849675	0.978856904	0.358230006	0.567087302	0.450344594	0.404739769	0.431763972	0.630562209	0.467806119	0.412443156	0.485171588	0.534230456	0.553746931	0.613120863	0.491703444	0.47804993	0.562118435	0.61615476	0.838341691	0.352263071	0.559674545	0.547864512	0.359183072	0.498554373	0.596450933	0.559298296	0.418391179	0.623767805	0.416538205	0.551861978	0.397708194	0.389666943	0.404324431	0.325413743	0.386450743	0.404264581	0.357201067	0.551493728	1.029958897	0.948015719	0.697103722	1.031063929	0.90053284	1.057376848	0.456787627	0.925834597	0.472283251
15418	0.348545943	0.414533451	0.500647117	0.994442902	0.367458511	0.577616752	0.449542807	0.433421326	0.433406783	0.677514096	0.510422601	0.450462239	0.510049339	0.546865458	0.530145208	0.665414219	0.508757681	0.488613723	0.606447358	0.654759092	0.873002631	0.3908533	0.54114855	0.614931877	0.394543627	0.52739085	0.658261768	0.586070805	0.461745946	0.709148356	0.430533383	0.581800154	0.422219917	0.36257734	0.423595683	0.359892194	0.379154583	0.440038682	0.380300489	0.587190578	1.091112695	0.987890046	0.730696549	1.055296446	0.88894929	1.135848845	0.419671302	0.911278811	0.439667682
15419	0.341967814	0.457321849	0.586276245	0.796877658	0.426322414	0.545506641	0.581671514	0.501370325	0.550464279	0.662251103	0.445221851	0.490959674	0.401524108	0.509150137	0.522413877	0.5967401	0.464989523	0.524807	0.703439553	0.590460648	0.655733853	0.416333447	0.481635118	0.549663182	0.356280452	0.586266685	0.759800812	0.527867116	0.521357567	0.697823594	0.389077893	0.589904475	0.359737422	0.356953602	0.497157719	0.416137152	0.398671031	0.513163039	0.35018965	0.582472001	0.817330368	0.82907358	0.529483112	0.822436271	0.730855614	0.820214715	0.429673462	0.849372148	0.538940023
15420	0.276367201	0.395459877	0.538644857	1.206945147	0.3470651	0.545355787	0.452242129	0.392112192	0.451727137	0.723882941	0.443763112	0.350044001	0.48456187	0.504466178	0.540235444	0.607028904	0.433244086	0.413809114	0.642846311	0.524222526	0.765564011	0.333541337	0.541099977	0.576286633	0.363638976	0.51543468	0.703846211	0.588497	0.37995364	0.688930413	0.363921658	0.52335153	0.299643745	0.401272723	0.378709142	0.30733825	0.356842016	0.342624863	0.275290564	0.560807325	1.367246365	1.550723011	0.567801984	1.101037078	0.773225392	1.131509137	0.404670625	1.479539504	0.341966644
15421	0.358398919	0.335418255	0.338785784	0.692767914	0.32953445	0.352585063	0.326184424	0.366906917	0.354483476	0.450215853	0.39735648	0.328412431	0.410808101	0.421446006	0.429808235	0.39520612	0.381842435	0.38450728	0.404393904	0.490136483	0.631364545	0.326580551	0.378530883	0.440283597	0.282481422	0.374172083	0.447084386	0.488208436	0.371753827	0.475005406	0.500739783	0.48632675	0.385655077	0.36215752	0.349028327	0.359213174	0.341917608	0.403648615	0.392095026	0.570529246	0.802664505	0.720173993	0.718981664	0.865866798	0.856115387	0.797382723	0.375752107	0.695057925	0.359418434
15425	0.349519047	0.54139946	0.396387614	0.343473425	0.61745278	0.487270327	0.450656845	0.559219625	0.468816635	0.36570983	0.486473418	0.499193729	0.484375617	0.4986075	0.542624342	0.379995079	0.469059029	0.653086963	0.483061122	0.440489305	0.428307441	0.622960908	0.43949758	0.49580107	0.42820877	0.547890546	0.390238199	0.578731819	0.491700627	0.496268	0.506768542	0.447840799	0.563085068	0.588272611	0.520074955	0.540391904	0.544102231	0.584423687	0.675015769	0.607120856	0.309783516	0.312969445	0.442832365	0.327052893	0.384025805	0.356179631	0.537019048	0.319532428	0.597792655
15427	0.266127589	0.594069307	0.67075089	0.470564929	0.677648107	0.60016551	0.710726589	0.626907473	0.728999447	0.582379739	0.712870223	0.698547817	0.683053869	0.689027147	0.753931889	0.624085808	0.551110205	0.558420085	0.539468206	0.584068722	0.480244146	0.781493508	0.69731931	0.5347743	0.396308761	0.685829143	0.478053327	0.494229132	0.750084478	0.574485104	0.419735746	0.523286249	0.459516462	0.439640573	0.760086776	0.3473821	0.486452457	0.477628241	0.536056394	0.551828597	0.429607731	0.515668544	0.360134258	0.408785675	0.454995142	0.429579412	0.627638774	0.464053426	0.690126642
15428	0.335413242	0.40829008	0.479451941	0.674246164	0.394814947	0.439746325	0.484706453	0.437862856	0.498932573	0.589471604	0.41665927	0.481068655	0.448165227	0.477000123	0.469495764	0.631117662	0.444854169	0.397341456	0.605327095	0.541577444	0.685453163	0.364459426	0.48499735	0.466551945	0.355496856	0.508727171	0.63477469	0.536422376	0.470427175	0.595443761	0.452448243	0.544002693	0.416646279	0.426816035	0.418602861	0.37680066	0.361075832	0.446568019	0.346414114	0.59432823	0.779617482	0.746358456	0.585205079	0.77335526	0.841033588	0.826826395	0.449080544	0.730006563	0.460212963
15429	0.392565609	0.580478836	0.565128043	0.282728033	0.742374973	0.416682147	0.585869496	0.580993635	0.538333833	0.413730664	0.419368279	0.728718555	0.350767661	0.327488789	0.396608094	0.39084589	0.543038702	0.588997012	0.552816676	0.450633682	0.340224864	0.735665629	0.437291355	0.700323618	0.392493604	0.554390245	0.475742474	0.439516422	0.737473395	0.390513431	0.51173627	0.537569713	0.54474925	0.476169019	0.682297232	0.572017982	0.551692468	0.749330481	0.632147862	0.571401697	0.260155894	0.223974234	0.276211175	0.322252185	0.334388587	0.27406627	0.494578855	0.246508632	0.824399532
15430	0.41677033	0.368307521	0.529711644	1.03354131	0.34300617	0.511725185	0.416040343	0.349853182	0.402073238	0.676550981	0.412900974	0.380079224	0.440912079	0.448258286	0.476143516	0.546577353	0.470644146	0.454942783	0.617159076	0.542800151	0.713119204	0.287701605	0.480721946	0.577823889	0.313910072	0.486187738	0.712602658	0.550482424	0.339763821	0.607763822	0.378125173	0.561405712	0.3365924	0.366697916	0.387604897	0.333780085	0.360071036	0.405605425	0.2870562	0.559414843	1.089481662	1.166302449	0.555650223	0.986105321	0.793965335	0.952840214	0.380193856	1.16935833	0.393533914
15431	0.273490928	0.538545679	0.303170247	0.238816771	0.577907349	0.396045111	0.410539105	0.39699098	0.456351518	0.263525937	0.391609768	0.418620935	0.431212822	0.430738576	0.402488091	0.287450064	0.40999469	0.350533013	0.297420913	0.359217876	0.259171595	0.53373825	0.360027577	0.453246242	0.427630524	0.407478376	0.257837641	0.317160926	0.415614871	0.324780727	0.591558564	0.424761147	0.582844289	0.721082653	0.465008568	0.567162962	0.576901978	0.550857839	0.743242468	0.4837544	0.270855204	0.207714736	0.320406142	0.27653641	0.275525072	0.256016738	0.443353628	0.257527325	0.456306484
15432	0.247197285	0.493420608	0.629171064	0.714398048	0.456687292	0.677399345	0.656039376	0.476644717	0.590015763	0.719984857	0.587750219	0.537283302	0.484771995	0.619727381	0.627845165	0.703388672	0.486174246	0.473622166	0.729374381	0.58267866	0.558464291	0.497002681	0.587015714	0.50553867	0.400338457	0.651073092	0.856900212	0.433839834	0.530959346	0.722663508	0.337697217	0.496421909	0.368743357	0.390144119	0.57572658	0.368057546	0.396233528	0.458762761	0.413961294	0.570220723	0.716256662	0.729438684	0.449214101	0.651150613	0.625035162	0.664105415	0.457452363	0.709207524	0.47772378
15441	0.298993143	0.41190456	0.465148033	1.182274818	0.319933705	0.556062955	0.433983546	0.377304486	0.429745042	0.652588352	0.479047238	0.372014622	0.516038766	0.501270137	0.539608522	0.589666053	0.489009372	0.45208311	0.617695049	0.609370097	0.833088855	0.339043804	0.546438883	0.628345725	0.399764919	0.450362138	0.607237909	0.567458341	0.410673752	0.609352096	0.413754116	0.536881479	0.369790635	0.417667929	0.369121233	0.302154397	0.397340994	0.369962208	0.341225328	0.546374275	1.391824428	1.290990754	0.621142295	1.231996535	0.80247572	1.162656034	0.426055204	1.172188301	0.378410817
15442	0.280804576	0.388409088	0.508504366	1.289566379	0.314600192	0.507491316	0.424015671	0.372598316	0.435721334	0.71279386	0.434416857	0.328442844	0.473815708	0.474146575	0.518876244	0.544982284	0.457286075	0.384128967	0.639297573	0.535079382	0.785594539	0.323935655	0.484109038	0.523068457	0.319839422	0.466526952	0.747533461	0.579540934	0.332652048	0.631186561	0.4071852	0.511398968	0.32067491	0.409160156	0.334869883	0.248014385	0.308482049	0.33378074	0.278729519	0.611532234	1.275568747	1.417193855	0.529331754	1.10441892	0.736914927	1.110628027	0.368168484	1.318107661	0.323448871
15455	0.291905672	0.589340585	0.606915553	0.508028179	0.58457068	0.720841402	0.790852509	0.651545896	0.789877575	0.611087216	0.720417667	0.793359333	0.671271575	0.661898563	0.664133793	0.717458432	0.851612372	0.703164484	0.583956271	0.743360036	0.558901106	0.495147413	0.712613223	0.571577278	0.496805944	0.752976038	0.529618705	0.639874967	0.655213619	0.641121666	0.426692138	0.513946086	0.477388975	0.419660277	0.655705646	0.411950025	0.391163363	0.579685415	0.507356408	0.53316243	0.484964463	0.516143213	0.404467927	0.53241794	0.467993396	0.53085861	0.901967893	0.482870738	0.644047115
15462	0.34509229	0.443164691	0.475713645	1.597381594	0.338673671	0.556307132	0.393007948	0.376103983	0.420535134	0.62677318	0.457918778	0.455037603	0.492983596	0.512228551	0.545055009	0.563467123	0.558703483	0.456892349	0.588665301	0.572775948	0.838625804	0.355896715	0.498802449	0.536125177	0.344961757	0.4865097	0.634869521	0.585368084	0.375344575	0.626349046	0.404231918	0.527019884	0.370930303	0.417135465	0.392425571	0.318186831	0.373840674	0.418794508	0.363924332	0.629324551	1.179017388	1.222065971	0.56442962	1.002962212	0.775999392	1.089559636	0.457612692	1.11993918	0.412239813
15465	0.313899712	0.397402564	0.504259279	1.014332938	0.33865055	0.573481712	0.399338544	0.422142016	0.422468812	0.637621688	0.443712229	0.370019828	0.494916922	0.519410752	0.480560753	0.642445555	0.458313473	0.41806815	0.589570049	0.626058269	0.798483695	0.386513782	0.467798956	0.528423394	0.371706824	0.462675103	0.649490042	0.505109835	0.388888944	0.671370036	0.386797357	0.536024908	0.385239546	0.397806828	0.385558868	0.382507767	0.378873631	0.467643789	0.327484688	0.542721879	1.089510385	0.97963071	0.718550074	1.010751564	0.928417549	1.081335302	0.412337639	0.919182589	0.407619405
15470	0.32671821	0.537247324	0.517989543	0.498239343	0.6964744	0.851388289	0.661948178	0.651902764	0.647873163	0.513015982	0.870859408	0.657497249	0.884466741	0.992298764	0.873730027	0.731125813	0.845685714	0.515807763	0.589499927	0.701220235	0.486095773	0.641989245	0.950220319	0.592553213	0.46818424	0.746510495	0.4659241	0.578747904	0.601516995	0.581809499	0.434630484	0.460059745	0.429644563	0.436039883	0.659662224	0.333817725	0.486088606	0.496932981	0.470090321	0.525660689	0.499830391	0.502577357	0.465372484	0.467626672	0.468378746	0.49992412	0.883737948	0.480533419	0.646602049
15474	0.29925459	0.605946014	0.552671696	0.480236064	0.590076562	0.754125451	0.936524989	0.572291324	0.842841273	0.543815381	0.721976195	0.772672951	0.606819578	0.631406863	0.752537532	0.618764503	0.758567666	0.537287042	0.582543003	0.524805929	0.387561974	0.601709363	0.787776216	0.620361935	0.461848987	0.773736483	0.59063097	0.558493678	0.862303792	0.61146204	0.394149515	0.469257762	0.422492274	0.419900368	0.71195134	0.400122598	0.499539917	0.503402197	0.468889067	0.557873165	0.437555233	0.498086349	0.330401471	0.44820487	0.428493912	0.437996133	0.641284361	0.478072213	0.596369949
15476	0.285347482	0.500299466	0.61810681	0.613989803	0.370038003	0.555802839	0.656133693	0.638513158	0.669405691	0.790187765	0.686658325	0.474346084	0.517663147	0.531528152	0.557049917	0.646556247	0.768407899	0.517476521	0.857618248	0.685251396	0.511889394	0.485766379	0.591259446	0.497059787	0.399332467	0.705204009	0.778961213	0.515770668	0.509211279	0.741494474	0.451795089	0.486441076	0.355715577	0.359296834	0.552840104	0.331933543	0.420408703	0.472782431	0.40335191	0.583533517	0.596792226	0.645883873	0.430236545	0.557666863	0.595420652	0.588236948	0.564543736	0.609520757	0.525052872
15479	0.275363951	0.581135351	0.590497324	0.630682802	0.482553712	0.653166239	0.746437633	0.623311741	0.731327823	0.606193948	0.752766733	0.737954554	0.60163883	0.576185869	0.596110761	0.611083512	0.674577182	0.550330823	0.586360453	0.730759402	0.541705789	0.531219084	0.654057114	0.54796222	0.445869124	0.707045962	0.602746628	0.496607794	0.569710658	0.608537613	0.410604573	0.519276491	0.443694119	0.390401812	0.549050135	0.286931312	0.396861107	0.531973874	0.430911383	0.552169179	0.576139367	0.63311861	0.440091801	0.576773146	0.443532601	0.617742232	0.638505645	0.566465136	0.591701566
15481	0.33506116	0.603761016	0.579497641	0.526232558	0.607041607	0.743663729	0.689814956	0.642552525	0.640513081	0.672230744	0.703588369	0.56555853	0.878378035	0.869821406	0.717916467	0.676690343	0.624950148	0.519387829	0.689261326	0.551040367	0.515459111	0.681037878	0.797725842	0.554209459	0.491727873	0.725245476	0.587877041	0.643574525	0.59058542	0.675531871	0.409180414	0.495147496	0.442449851	0.40012098	0.62711417	0.346373008	0.38113161	0.45749883	0.467544653	0.499117144	0.531794005	0.571437644	0.336388001	0.501755696	0.454203044	0.530290383	0.74133716	0.525924907	0.553914821
15482	0.237437798	0.596822878	0.626287861	0.488044097	0.553061454	0.73985224	0.762874078	0.704985427	0.80463039	0.66257926	0.989374507	0.65247923	0.720410403	0.759525953	0.757441932	0.678179391	0.979454839	0.53132982	0.598542531	0.658905641	0.446258824	0.652898929	0.87436631	0.563607474	0.438512798	0.73672581	0.575682501	0.536386663	0.62670471	0.627017377	0.36993772	0.400907073	0.415313873	0.360555617	0.66822301	0.295088412	0.415814018	0.492495057	0.466492732	0.427286228	0.426407716	0.504977811	0.388901473	0.436935208	0.440843544	0.438747839	0.873120766	0.461936751	0.668078751
15484	0.360073707	0.562988789	0.522768286	0.547569539	0.630211515	0.693102191	0.620131896	0.578852545	0.658130201	0.494177729	0.749914982	0.649140016	0.932517089	0.918557782	0.788054375	0.69108731	0.664330009	0.486454718	0.497967466	0.63824869	0.53761501	0.703951603	0.745091736	0.570142478	0.470323835	0.693739921	0.477700951	0.552926213	0.643729447	0.544146277	0.433700718	0.509827211	0.416346001	0.416411424	0.614753898	0.408580013	0.414073373	0.555369382	0.496089209	0.509162166	0.546336881	0.555978121	0.484869124	0.466386381	0.504811498	0.493765321	0.822719803	0.521957322	0.647845124
15485	0.296072496	0.530160359	0.539165602	0.509202923	0.544704813	0.669829902	0.665991387	0.53077555	0.714300648	0.573735359	0.648844683	0.594694715	0.583504231	0.535478038	0.610858284	0.631774273	0.613830778	0.594697813	0.45815552	0.486228308	0.499188623	0.560093717	0.612275434	0.565723495	0.490980943	0.590153941	0.476799389	0.498875725	0.57944188	0.572039502	0.391559384	0.478511869	0.493390851	0.454123992	0.558922808	0.434094445	0.493803552	0.561874563	0.548522346	0.48524034	0.458307045	0.487210235	0.412313319	0.466899888	0.443147749	0.451698026	0.56495755	0.469189367	0.611157406
15490	0.3520264	0.491394397	0.542033848	0.537747985	0.429646678	0.694247075	0.578629349	0.557679565	0.548403242	0.569925545	0.719212405	0.547336431	0.705892962	0.712009684	0.717062851	0.608058406	0.684017602	0.554303358	0.460331501	0.582517613	0.514216688	0.554707694	0.690168659	0.846669451	0.498542524	0.594917644	0.440712995	0.555600382	0.56169691	0.523404041	0.377888644	0.457243468	0.431203394	0.348055875	0.57437861	0.443430481	0.471384398	0.529568716	0.492642584	0.529755944	0.528542974	0.511203372	0.425203269	0.502435269	0.472918607	0.504484605	0.744406601	0.475500557	0.558897413
15493	0.290838608	0.576457758	0.535142935	0.438704878	0.580524562	0.454952103	0.73460981	0.625964411	0.714660656	0.471469889	0.578653349	0.797364214	0.461591738	0.473413134	0.631181221	0.53873974	0.590741329	0.592614517	0.576873683	0.621189429	0.369719191	0.717108604	0.560077421	0.62785282	0.412386642	0.652963403	0.553713578	0.455705987	0.845991329	0.454417495	0.396052888	0.61626906	0.425496997	0.466437998	0.675036751	0.369097029	0.43968909	0.555862054	0.429363232	0.540769379	0.416418418	0.446609902	0.340931	0.405728571	0.405146701	0.398014338	0.526675266	0.418855841	0.69983861
15494	0.365393362	0.54497828	0.497862941	0.505638405	0.645082346	0.552647784	0.588952537	0.588847488	0.621806912	0.482829956	0.592954062	0.592526893	0.692406218	0.722066555	0.655426757	0.558699542	0.58185988	0.56346756	0.497854117	0.559039159	0.494132246	0.661393439	0.623244891	0.528673021	0.442733387	0.568123738	0.474983054	0.535597272	0.654083848	0.526813414	0.363467852	0.596868635	0.380866281	0.404596555	0.633670271	0.491256362	0.485617402	0.701380997	0.531382947	0.534222308	0.50001196	0.513203737	0.423088406	0.441286207	0.514628886	0.478206933	0.609888556	0.464110434	0.665779465
15495	0.306754199	0.569367761	0.557045766	0.302411645	0.919777935	0.521859233	0.553350663	0.528685251	0.600716225	0.394616495	0.510789724	0.562135631	0.614473774	0.624743604	0.557616632	0.606136254	0.442366675	0.428461961	0.531233641	0.507302671	0.391111172	0.841304541	0.558953078	0.486006838	0.522233043	0.591761734	0.438261465	0.37192293	0.679483123	0.490012284	0.395819012	0.516392516	0.437335195	0.446354521	0.699315849	0.478744412	0.528377374	0.86547302	0.494297685	0.465636956	0.281654029	0.335814815	0.433795706	0.28320102	0.374004267	0.320474999	0.595391135	0.31017703	0.7285565
15500	0.329814882	0.508579645	0.455224504	0.566272305	0.508434039	0.75668846	0.638926388	0.620156252	0.616480542	0.580648878	1.008411699	0.566905954	0.92714438	0.916734798	0.861053977	0.732928577	0.820908206	0.487166429	0.551455727	0.713066758	0.539774695	0.605911314	0.890137366	0.548674953	0.421337592	0.72192671	0.522421734	0.596292916	0.623349603	0.600640139	0.406954059	0.483868793	0.362396484	0.309075185	0.657679804	0.341091355	0.427777764	0.453063075	0.475024608	0.520625382	0.52953706	0.5539724	0.434449304	0.475838829	0.520727635	0.543992336	0.880099724	0.50223063	0.554182296
15502	0.269321476	0.560449374	0.619120582	0.501396724	0.58810641	0.58993329	0.799096964	0.570824977	0.784913058	0.595228142	0.69381401	0.744434838	0.533679231	0.572662544	0.610560482	0.585326924	0.684170103	0.596622157	0.619942968	0.667629897	0.514396756	0.69219911	0.6815435	0.580611931	0.449849519	0.695673382	0.61704819	0.544840745	0.695156316	0.611892127	0.473393263	0.469558025	0.400680986	0.406955468	0.649331945	0.455186587	0.419995572	0.583894288	0.533161848	0.526353208	0.413414645	0.469854966	0.358089475	0.422380217	0.437467828	0.481690483	0.527082113	0.431091949	0.67648132
15508	0.354289989	0.502881958	0.350059802	0.422491113	0.518980089	0.432427744	0.400876877	0.426287379	0.397607882	0.34709649	0.383609344	0.489870395	0.42933701	0.48889295	0.424057165	0.340590086	0.44937911	0.435772745	0.323765314	0.414590185	0.43664288	0.547086889	0.383882669	0.624322788	0.42930459	0.316199736	0.301597972	0.439614399	0.425049212	0.333054795	0.482634705	0.508009556	0.559697147	0.555613112	0.458615539	0.588927817	1.007000601	0.55908006	0.746616699	0.541313607	0.340449343	0.350479884	0.419222279	0.339756069	0.32739518	0.350558405	0.447893053	0.315530882	0.474120827
15509	0.268322188	0.529064887	0.534321373	0.48509378	0.532484342	0.560708788	0.772486259	0.589124147	0.799700491	0.648537548	0.769276572	0.616530669	0.500951768	0.509380147	0.582915799	0.582777076	0.706255185	0.61688423	0.649439995	0.565186431	0.388597637	0.561498909	0.675343362	0.529359922	0.408999043	0.718678594	0.599993827	0.50624821	0.657609683	0.526151512	0.407565229	0.44190961	0.495826348	0.385025264	0.650887696	0.350574359	0.449042519	0.489896392	0.477408264	0.519580289	0.464214314	0.511632031	0.278089908	0.466349041	0.407140802	0.441815577	0.651235217	0.528152591	0.656617197
15510	0.322860791	0.477689572	0.563411099	0.647877765	0.462083569	0.518595606	0.568434349	0.497593884	0.533658262	0.82989012	0.465773445	0.535939939	0.489548598	0.491908224	0.507181896	0.631270046	0.490384232	0.547630125	0.857070319	0.524904882	0.672777103	0.494313161	0.533233813	0.494695294	0.378506323	0.608144512	0.75199356	0.543689963	0.521546587	0.66082498	0.428652478	0.532276233	0.363199469	0.355126275	0.519187081	0.397445193	0.377956693	0.425721051	0.424039066	0.55149013	0.647712334	0.645248241	0.407245001	0.606226295	0.592389191	0.682322762	0.441501808	0.61999247	0.49934635
15514	0.295850129	0.538327157	0.556139912	0.534306254	0.511767917	0.796771067	0.606966162	0.527655554	0.598749662	0.680255515	0.667295771	0.504306796	0.632067105	0.67395002	0.622392184	0.707016325	0.656632921	0.537216571	0.620364773	0.602116102	0.503502706	0.532934964	0.74201241	0.494057921	0.426796623	0.563273117	0.664213777	0.490370398	0.567955639	0.581325396	0.37238856	0.48361905	0.467103317	0.468828463	0.573617011	0.396386356	0.501579356	0.513477939	0.451747393	0.453598913	0.552073563	0.565801968	0.500612445	0.493058938	0.517005375	0.514258238	0.609121216	0.536169242	0.582283287
15520	0.361271357	0.517438046	0.464204826	0.341930766	0.601493936	0.54723864	0.518832578	0.782063522	0.567604643	0.463522035	0.580282524	0.580851472	0.601008684	0.547740083	0.604187349	0.535341752	0.594337559	1.065409848	0.473864883	0.589055967	0.396485906	0.633179411	0.546156398	0.580997758	0.442562027	0.604361237	0.396988249	0.693372417	0.495707142	0.432776363	0.374376403	0.44785527	0.512091075	0.426685497	0.532810878	0.415350025	0.495860067	0.56577444	0.489430625	0.511273834	0.274323467	0.278102325	0.431327681	0.258887835	0.378575833	0.337422875	0.621093884	0.311694858	0.665779377
15522	0.334250338	0.490583035	0.422851192	0.422717428	0.551043992	0.69482292	0.456821114	0.681598099	0.476257394	0.457128964	0.626413781	0.44763293	0.813998571	0.878692276	0.668374799	0.551069565	0.586704216	0.801835972	0.441327314	0.574766299	0.432133949	0.624921691	0.669081393	0.466996517	0.431826045	0.526227464	0.383269142	0.643655298	0.490388372	0.459297512	0.323486355	0.409112388	0.443900244	0.398287076	0.510741063	0.379119972	0.523422758	0.414635923	0.440122963	0.422758502	0.390953405	0.401862721	0.486251006	0.334165805	0.44491284	0.387368489	0.642950108	0.391838474	0.589867755
15523	0.341048381	0.505018836	0.434278035	0.45250082	0.607563	0.774017713	0.461669417	0.667337101	0.458889658	0.380422467	0.611460612	0.46504723	0.814791602	0.895851542	0.72744743	0.565299881	0.592928516	0.809437958	0.396214056	0.56696544	0.464216133	0.617930358	0.683032654	0.485948688	0.406910759	0.523724297	0.357498014	0.619167919	0.443017876	0.446242258	0.329000303	0.400789067	0.44230123	0.441626047	0.507590442	0.341305158	0.528600277	0.459250094	0.453045164	0.368284508	0.384110942	0.411672764	0.500546195	0.337426743	0.437904851	0.394457059	0.690117782	0.400597041	0.572792358
50557	0.356227232	0.320524805	0.269175879	0.189766043	0.39958933	0.283231626	0.249248801	0.395034161	0.26311078	0.214653645	0.279295342	0.310485789	0.343712464	0.292533336	0.317557992	0.284178753	0.291038181	0.476327854	0.189040951	0.365832773	0.447527682	0.37886875	0.320118329	0.344527448	0.374602339	0.233359718	0.181758812	0.391414707	0.271404855	0.241047257	0.409069723	0.398347213	0.530261065	0.376916857	0.327831926	0.458301555	0.437970053	0.364294541	0.377332786	0.326733822	0.193872901	0.135239245	0.547379224	0.186121615	0.335947205	0.214521342	0.365580497	0.216501152	0.339219185
50808	0.314160439	0.5654904	0.481252394	0.435251991	0.535912962	0.533952348	0.47275942	0.448243156	0.482273249	0.456492823	0.505044931	0.534863125	0.517516002	0.534006857	0.483027584	0.514072481	0.482335071	0.448961918	0.506369033	0.386563211	0.450703369	0.479946382	0.481902655	0.446840762	0.428915808	0.455787892	0.492669576	0.462871318	0.45474502	0.460228738	0.437058535	0.470709212	0.698082434	0.600693723	0.547960418	0.597296221	0.617117139	0.620999972	0.776379202	0.5606189	0.452252163	0.436102307	0.46929938	0.430425317	0.382032752	0.464399312	0.488919702	0.430839738	0.525457066
51411	0.374292554	0.408162062	0.403854664	0.895729196	0.372587246	0.453369437	0.380571946	0.386367333	0.398027437	0.483492781	0.406796542	0.375328743	0.490039681	0.46625093	0.491053654	0.444014854	0.439520413	0.460495806	0.474306097	0.547920467	0.761831998	0.336199137	0.490035355	0.496722596	0.290644095	0.429921613	0.526579762	0.558895555	0.398169039	0.585861758	0.428354285	0.502063904	0.307764565	0.392368703	0.373365275	0.360208625	0.374953603	0.417606632	0.353731136	0.54827742	0.889709103	0.989747881	0.610589818	0.866598541	0.801264147	0.852154882	0.392612223	0.857391487	0.416374331
51419	0.336501785	0.479107488	0.394388719	0.381548238	0.552656369	0.688060102	0.490570025	0.739998001	0.500899996	0.460306275	0.619205936	0.474413099	0.807168769	0.834888623	0.652002201	0.598078718	0.583636044	0.849877835	0.458652697	0.560164324	0.44078492	0.651279897	0.654722715	0.489617343	0.43461695	0.552712046	0.376112192	0.68439282	0.498714364	0.468480697	0.328929301	0.373086475	0.447649346	0.400030044	0.510173923	0.38624095	0.508312188	0.462279778	0.458712492	0.431338738	0.36580958	0.38214069	0.46596241	0.324335737	0.431870742	0.390423339	0.695818947	0.360277633	0.59440713
51490	0.354525282	0.306950587	0.228881392	0.092254974	0.315909313	0.251823254	0.201116213	0.355050706	0.209304626	0.128892004	0.307090443	0.268179667	0.358812147	0.327837735	0.290432631	0.246818198	0.257107637	0.372776963	0.152170795	0.303051098	0.339377686	0.335899483	0.286544041	0.236187572	0.380868985	0.20691887	0.17616467	0.325557755	0.252787235	0.21132819	0.303475433	0.280804049	0.486789509	0.405254767	0.289754146	0.421017302	0.379572301	0.307680013	0.313028055	0.258621136	0.125006447	0.048543239	0.53983556	0.150962373	0.279474825	0.185540881	0.333537699	0.112261713	0.268959436
51831	0.413339375	0.342967586	0.28457265	0.151275576	0.345435061	0.268199499	0.22498875	0.401927405	0.256114071	0.160684711	0.294241448	0.329959897	0.329083209	0.303584203	0.297570626	0.229325357	0.293141596	0.432425282	0.19815576	0.32916834	0.351299119	0.289889651	0.289860564	0.282312909	0.401903469	0.229397799	0.132795009	0.34505049	0.275022843	0.249057469	0.407562036	0.310796013	0.476370913	0.402440957	0.301547988	0.431652397	0.396950525	0.354896171	0.357568236	0.266149179	0.121032615	0.049891096	0.505954765	0.171022755	0.281787338	0.173137193	0.391160334	0.105707012	0.362741366
52069	0.226184642	0.481774164	0.418653868	0.148738689	0.52265249	0.396409566	0.546548393	0.370398088	0.571344655	0.346976607	0.440864899	0.476271201	0.363393638	0.365162506	0.373764202	0.318701863	0.399400541	0.3457102	0.363485404	0.394067271	0.266318777	0.461235356	0.411618247	0.379999779	0.397644172	0.450311841	0.332895374	0.250141057	0.498709266	0.329946771	0.786835231	0.403390132	0.420119599	0.529026357	0.514664641	0.463307664	0.510541743	0.478136226	0.607168027	0.487269146	0.199256717	0.2018115	0.257319978	0.21246156	0.275809086	0.230182582	0.364353714	0.195483216	0.502123656
52374	0.369204898	0.545897024	0.609566969	0.510791855	0.590477379	0.73402372	0.744738853	0.631105075	0.800022141	0.655155313	0.793865063	0.70203436	0.651301213	0.764382986	0.719322063	0.713844132	0.781056471	0.551564166	0.63559665	0.688285322	0.4454292	0.55194969	0.790458602	0.537377408	0.438165569	0.73738205	0.544694061	0.490412572	0.599961677	0.548456648	0.44156644	0.498848882	0.462639412	0.444433404	0.64665391	0.443540671	0.469850357	0.565462704	0.499462038	0.557081168	0.449259744	0.481010534	0.347688725	0.442833316	0.472869586	0.449039408	0.844389732	0.49311041	0.648044469
52375	0.346143236	0.546588296	0.479804966	0.484835751	0.635369315	0.905196804	0.739157935	0.749762757	0.750173219	0.613179538	0.866837671	0.633367647	0.842304894	0.927092783	0.85805306	0.723330646	0.9189346	0.611604085	0.593060861	0.737090054	0.461152948	0.645159319	0.808230753	0.571683113	0.53608566	0.838271937	0.440808773	0.548885078	0.558787153	0.645876587	0.417886796	0.495035137	0.381445749	0.35689128	0.653440726	0.403791876	0.486487316	0.587560949	0.510880206	0.619243245	0.435694571	0.516931253	0.449250279	0.432549454	0.451922497	0.477509741	0.909740191	0.479579229	0.629718859
52376	0.321423225	0.632932462	0.537319352	0.554654721	0.556561079	0.858829707	0.856330987	0.655444017	0.889690631	0.543954318	0.744210011	0.718372026	0.811584521	0.844880322	0.85593302	0.644194535	0.825071005	0.614507886	0.581438001	0.703693784	0.539038094	0.627181247	0.719452492	0.608968229	0.477182043	0.819122256	0.567344741	0.600694968	0.685437291	0.603450012	0.489517634	0.487956725	0.481338743	0.495778961	0.607601697	0.396744631	0.460706568	0.576433845	0.419588402	0.581563954	0.508026402	0.50714697	0.432577773	0.465173786	0.461887609	0.572829905	0.736014225	0.475588201	0.641249599
52378	0.359758254	0.469943287	0.423682887	0.56975645	0.656130462	1.029807344	0.554366516	0.549691574	0.564228342	0.491997978	0.698354121	0.474721117	1.168263721	1.272800271	0.861130948	0.774804558	0.613527803	0.492033843	0.457920796	0.52607586	0.500773995	0.770427158	0.799214519	0.506156949	0.460511675	0.613326694	0.384784001	0.559793946	0.526471578	0.612643845	0.334238249	0.477566011	0.431807301	0.394437345	0.593845107	0.377433394	0.447434297	0.514493344	0.399273523	0.411669281	0.572929528	0.582924313	0.491722171	0.484234125	0.457072206	0.547290088	0.817620492	0.529204259	0.528329834
52379	0.383983294	0.561257782	0.515289089	0.496035237	0.56734916	0.83459	0.62163443	0.751046857	0.686472435	0.512735181	0.738365493	0.692844394	0.826349428	0.929310639	0.766706402	0.707655843	0.754709412	0.632231647	0.555777099	0.649826707	0.480920198	0.5949748	0.692499634	0.537344275	0.463160168	0.749166059	0.494466051	0.644104607	0.545716673	0.550674893	0.458613591	0.538975315	0.370741588	0.390322353	0.568635849	0.413969302	0.470405655	0.533216931	0.43071521	0.55021016	0.463830813	0.466534845	0.472463367	0.448173268	0.449164707	0.478792106	0.814040171	0.47426378	0.661503018
52380	0.288558281	0.536808182	0.51459827	0.558186551	0.578399883	1.002619627	0.677132496	0.57750728	0.706215762	0.599862726	0.943253915	0.588305066	1.040684896	1.190986657	0.883559184	0.778282893	0.741838819	0.497477721	0.598699055	0.637642448	0.549396198	0.70665478	0.931428212	0.55622997	0.422501632	0.658914525	0.495497492	0.620853051	0.688152419	0.611123268	0.351135974	0.457962788	0.438973276	0.414685607	0.6480943	0.350290305	0.490484237	0.511578222	0.469243648	0.489223544	0.514915094	0.573996078	0.515581859	0.514741898	0.44497311	0.525958043	0.822663661	0.505525921	0.565657476
52381	0.326159121	0.508839865	0.500727508	0.589830188	0.491450379	0.44974026	0.655015678	0.681521598	0.611329839	0.539633004	0.625682325	0.551881863	0.535187947	0.486991688	0.592959478	0.666817912	0.581054862	0.467449272	0.654010269	0.586705902	0.590729653	0.531657201	0.660654875	0.541280193	0.454912354	0.637742312	0.606344161	0.546145058	0.547381095	0.622794042	0.479935826	0.49291385	0.519424902	0.46031834	0.528607063	0.354709575	0.364535646	0.453964203	0.399049682	0.454213996	0.614112445	0.622919307	0.510421285	0.576770228	0.550057471	0.608087812	0.566668158	0.586312712	0.526759939
52382	0.289854892	0.565730383	0.612848548	0.462154728	0.540801479	0.934778124	0.848912391	0.611365061	0.896975725	0.576083835	0.883233704	0.674822502	0.963819856	1.0869419	0.858548006	0.826109587	0.780326167	0.51896813	0.614733298	0.642361445	0.464822445	0.663793467	0.934605617	0.497595728	0.490614445	0.742275404	0.525759479	0.533006076	0.7655385	0.605788274	0.381810507	0.529302017	0.445519632	0.43249327	0.680371458	0.285469584	0.550706952	0.474213986	0.478919622	0.493168228	0.476342332	0.488457088	0.460882815	0.471309194	0.497210223	0.488217338	0.769019323	0.455418312	0.57366032
52383	0.353375457	0.502105581	0.550088821	0.541082443	0.602151297	0.802875805	0.73537371	0.731135081	0.753141574	0.531179883	0.837412648	0.725205947	0.834137848	0.864142778	0.743710999	0.688240102	0.899240388	0.532394383	0.593721199	0.65098955	0.438243765	0.631394879	0.797152034	0.596030673	0.488355062	0.748357533	0.495605708	0.543548907	0.6460331	0.621528134	0.463420245	0.500317297	0.388261164	0.425221427	0.633486599	0.393099929	0.431623424	0.495399227	0.464243537	0.581877925	0.467705325	0.486067372	0.446073061	0.483433322	0.438492488	0.481759622	0.88882304	0.472627767	0.632438034
52385	0.348447343	0.498490398	0.498801503	0.552397126	0.525275271	0.762351296	0.652765266	0.644567997	0.640309003	0.538549017	0.777586632	0.578115904	0.80026388	0.794367004	0.731178425	0.673566091	0.693134899	0.670226082	0.510667549	0.598854079	0.470590383	0.569020031	0.704343695	0.454069379	0.450761353	0.655137415	0.440218462	0.565428998	0.509845123	0.623153253	0.411825102	0.418159765	0.42806048	0.399174182	0.611321772	0.36196937	0.451057144	0.422910514	0.450475381	0.53295154	0.507900857	0.542262252	0.459969775	0.510806218	0.497517336	0.550277255	0.723611836	0.535421558	0.567575984
52386	0.262223602	0.538022313	0.527975882	0.729208859	0.532555307	0.754508266	0.56017178	0.498684907	0.607522254	0.552687926	0.60906552	0.477409866	0.644153228	0.70926479	0.651095855	0.633541689	0.598858648	0.511766247	0.613132036	0.599449416	0.62272563	0.508766993	0.667716864	0.446704772	0.408527313	0.659314483	0.56543963	0.557434912	0.501209432	0.63179508	0.463163469	0.500550085	0.37960602	0.446521339	0.517028658	0.274921742	0.427016728	0.451189537	0.44833523	0.486307834	0.728850052	0.821919159	0.503457266	0.656218228	0.560774311	0.719388421	0.561692451	0.765728289	0.524724484
52387	0.347569176	0.474898387	0.43813269	0.755811934	0.424314498	0.463212156	0.42741217	0.490431469	0.425934716	0.526820983	0.465573418	0.484767437	0.483395883	0.504285965	0.526222598	0.589435271	0.48036864	0.496632687	0.560290719	0.626177279	0.745213383	0.442127057	0.532972516	0.56768165	0.353503342	0.505036788	0.572040653	0.621934514	0.404452251	0.555089298	0.356611343	0.517692866	0.377367845	0.397821531	0.382355293	0.373872504	0.346128078	0.483074397	0.355761731	0.49796011	0.833888041	0.755623299	0.522845434	0.741087789	0.694943702	0.824486862	0.495647756	0.711665082	0.422692885
52388	0.27060049	0.432189984	0.495562553	0.627359264	0.496467287	0.567767025	0.498144762	0.487405051	0.563323801	0.535187148	0.445098937	0.50470438	0.424450644	0.502675161	0.518777546	0.558467244	0.4538104	0.464469525	0.565961711	0.465010473	0.60033245	0.577066506	0.526162855	0.55050225	0.468990833	0.50117176	0.510662409	0.462775627	0.535837899	0.609916718	0.483543365	0.558642156	0.424031938	0.435308834	0.473003859	0.432225917	0.484400131	0.511925496	0.45870785	0.684941027	0.646950127	0.694391795	0.511634111	0.635718648	0.618148821	0.672362624	0.392331187	0.61557219	0.477658818
52389	0.376209476	0.532210106	0.528386966	0.459520545	0.648620016	0.888974554	0.733248925	0.673620733	0.733137714	0.543784727	0.822827332	0.608927988	1.225482555	1.078581916	0.890719986	0.750533729	0.66653493	0.479881971	0.496132646	0.531368958	0.435474706	0.705472075	0.893580083	0.515021894	0.460717618	0.668436714	0.461413503	0.550955878	0.692009943	0.575170871	0.388536045	0.526402372	0.435591189	0.39669192	0.68128329	0.367375243	0.465660314	0.539489265	0.496987067	0.470314059	0.487579614	0.470996204	0.466167322	0.438290893	0.497518664	0.455146725	0.809402822	0.460105033	0.632499309
52390	0.26588182	0.523502664	0.522549134	0.658516387	0.538563006	0.684552993	0.583604042	0.48032362	0.661805809	0.513469189	0.629221335	0.643184669	0.643497637	0.713952367	0.617236697	0.632438193	0.544808861	0.436052249	0.561826311	0.495612421	0.532137244	0.559779224	0.593407925	0.481843384	0.419538206	0.615864345	0.528020718	0.506576083	0.584430051	0.651914346	0.434931241	0.458627717	0.412403597	0.455311326	0.555809275	0.395713553	0.402758027	0.437181915	0.514657671	0.592013905	0.616081828	0.705802172	0.492012114	0.538564244	0.548059692	0.624093916	0.569068212	0.597970061	0.48975792
52391	0.330162612	0.554996448	0.570068658	0.442856744	0.625803223	0.54214397	0.689316806	0.634750612	0.725134702	0.539278761	0.590299043	0.716396656	0.501402332	0.54002282	0.548219574	0.537706778	0.592675177	0.529291423	0.646068648	0.584075509	0.427952678	0.66781924	0.515325773	0.577769617	0.460232511	0.728529188	0.54980018	0.504370525	0.759014356	0.505033223	0.455418454	0.624041113	0.440563176	0.4618012	0.662463778	0.441900894	0.460055868	0.609194025	0.455898548	0.596520659	0.425608583	0.469281301	0.421056606	0.442500998	0.482074645	0.449882666	0.509069317	0.466853892	0.641523091
52392	0.336672586	0.535283421	0.425407255	0.501181549	0.672244817	0.847088877	0.540123056	0.574710824	0.561887117	0.506667852	0.724859353	0.470177137	1.22766631	1.138225868	0.818342841	0.735623476	0.609715368	0.445655833	0.500163241	0.563942493	0.49193213	0.832472359	0.896110563	0.508906113	0.424917315	0.617293444	0.417346604	0.558435432	0.588179637	0.608253112	0.338521608	0.471228826	0.40902346	0.344289372	0.60956864	0.382816907	0.43357355	0.491317476	0.422330037	0.411011428	0.469043941	0.521235553	0.501284988	0.44994295	0.503968878	0.486927912	0.866768815	0.505435594	0.53215948
52393	0.348582865	0.542097419	0.515438292	0.510294843	0.573410982	0.678292084	0.76903795	0.646762434	0.858478215	0.613510196	0.923374258	0.717126895	0.677380999	0.721986574	0.778885267	0.549688635	0.729493975	0.582711409	0.588309176	0.694572136	0.463498765	0.599868465	0.7359885	0.555154775	0.355173933	0.820798798	0.58859639	0.553044131	0.687713815	0.622730408	0.481022476	0.458920208	0.374389097	0.459652039	0.622524847	0.41073302	0.441584376	0.422072188	0.501005031	0.599365303	0.530080451	0.60289507	0.39127813	0.481971932	0.495792114	0.486303461	0.646461117	0.57755958	0.56609739
52394	0.315561481	0.522634968	0.552480379	0.586972437	0.498867988	0.68382751	0.706555485	0.499087543	0.731197021	0.503926215	0.658036452	0.572157424	0.645243088	0.680594268	0.642905384	0.664890591	0.688953475	0.641005696	0.587534991	0.517993105	0.491648989	0.533594745	0.670263418	0.537718836	0.417296814	0.732758124	0.53512148	0.636121389	0.657475501	0.585372838	0.423083467	0.559942528	0.440585378	0.47409427	0.620335195	0.357571213	0.423912244	0.410932425	0.489911371	0.495597992	0.546115078	0.529641972	0.456152943	0.554980407	0.475271492	0.565566127	0.634694512	0.474661423	0.660197556
52395	0.295436543	0.514214913	0.517863501	0.420896304	0.57960086	0.51920209	0.784214084	0.618817344	0.857104519	0.580898592	0.586946967	0.722456753	0.440188435	0.431408075	0.496981715	0.527874859	0.59953853	0.543583775	0.60362058	0.546449843	0.439537585	0.583475967	0.582735444	0.567830048	0.456311752	0.698608443	0.587650244	0.518744959	0.913957471	0.498940384	0.500281445	0.54283911	0.392252961	0.39761139	0.64983824	0.393749448	0.42177642	0.582373709	0.418079211	0.547269976	0.454442911	0.527541457	0.34336658	0.446883362	0.428452305	0.455426996	0.459138418	0.484533712	0.735333052
52396	0.309369926	0.585416136	0.831332088	0.55749697	0.484500078	0.636484909	0.829766057	0.601179527	0.885891289	0.629197906	0.657515997	0.811181581	0.538951287	0.522575996	0.613811075	0.815663186	0.670311179	0.446109404	0.791664859	0.569507589	0.51479431	0.461339147	0.576919285	0.499358283	0.435376342	0.745497472	0.917031881	0.479336355	0.684468929	0.607025457	0.451124181	0.58440289	0.402208054	0.43480601	0.670646779	0.356261723	0.428703175	0.580297655	0.463319366	0.535148638	0.486207049	0.546292806	0.412871065	0.473176063	0.53521664	0.493181244	0.559300026	0.548885626	0.678242859
52397	0.438557655	0.555172468	0.627337439	0.57568321	0.748125254	0.566628929	0.575036764	0.609659534	0.609624242	0.538221991	0.574378307	0.639067718	0.651970522	0.655620434	0.648572525	0.539288208	0.601581804	0.489878329	0.510661609	0.586777609	0.460289374	0.642210866	0.615926768	0.635254068	0.489958404	0.642017456	0.446642669	0.555309086	0.668667069	0.580700756	0.484014566	0.525435294	0.4411277	0.381805606	0.650133633	0.402794029	0.385494829	0.58103314	0.506309427	0.51254326	0.522861542	0.577214831	0.42598093	0.497938173	0.512462871	0.520847178	0.646084053	0.556303028	0.61695271
52398	0.278797087	0.425200013	0.540256737	0.839428795	0.294826591	0.385409837	0.452399872	0.425237176	0.427248113	0.798936478	0.362768242	0.422364424	0.354549932	0.415487443	0.391170796	0.550687248	0.394652983	0.46918376	0.778507744	0.514911865	0.63700202	0.388372339	0.41509278	0.437427567	0.400092305	0.486751201	0.890412068	0.51990596	0.354276903	0.644887533	0.45032587	0.509406898	0.318295899	0.349813424	0.378342126	0.309434082	0.376911657	0.376573191	0.343650834	0.568571075	0.764037541	0.869052192	0.439845117	0.697125118	0.641712369	0.739724872	0.347130751	0.799971564	0.409915772
52399	0.294708408	0.516993234	0.57666181	0.628685015	0.476442856	0.532556571	0.545146998	0.495692125	0.593359177	0.664183733	0.604898879	0.548546718	0.555088691	0.562681595	0.667976122	0.541321735	0.62108987	0.523551495	0.634559382	0.620491966	0.575511306	0.524387049	0.610512573	0.52631252	0.400879754	0.602884252	0.622506171	0.496211449	0.496764392	0.635955996	0.443636931	0.510920429	0.331552569	0.353596246	0.512659079	0.340768595	0.422373874	0.470490632	0.424619931	0.526737625	0.606152429	0.663495926	0.411920772	0.591457369	0.583008122	0.61871593	0.597051621	0.628932829	0.570475709
52400	0.218684829	0.416857377	0.604186871	0.748440369	0.402781212	0.589814535	0.519329249	0.462149647	0.503417884	0.64701974	0.566728358	0.41977662	0.630085948	0.692383648	0.6341183	0.637693875	0.464313084	0.600822578	0.64439062	0.56903376	0.605441942	0.506701872	0.648089254	0.515645972	0.368343172	0.530422141	0.68179483	0.535719161	0.494873875	0.616076072	0.320082086	0.428878069	0.373017722	0.319341585	0.471785195	0.342830367	0.434443185	0.413635689	0.394213556	0.547551415	0.689999848	0.834547103	0.465459394	0.663041836	0.550054687	0.701734574	0.448691912	0.732370117	0.451862013
52401	0.329228635	0.541061654	0.537579225	0.631576317	0.462625741	0.647703098	0.675008673	0.491826628	0.673281054	0.636218679	0.74436376	0.663812353	0.585094132	0.613205864	0.670316242	0.705162115	0.853680135	0.558992155	0.586955069	0.67044625	0.56882034	0.476292404	0.695224895	0.512063361	0.367342734	0.648359455	0.680386349	0.511754216	0.576939818	0.562232174	0.368722765	0.43338065	0.426486616	0.412288017	0.551402196	0.345489118	0.394688902	0.488424631	0.484531427	0.508600637	0.511025828	0.574625789	0.40565106	0.482063345	0.502226829	0.546282117	0.632669456	0.572422127	0.606403155
52402	0.351939415	0.535595799	0.511521703	0.492664424	0.662214732	0.655299036	0.543932917	0.573216595	0.545821174	0.496272701	0.630371034	0.522850739	0.698081496	0.708533764	0.651709234	0.524405198	0.640651641	0.566542563	0.593287191	0.607446731	0.414446788	0.744667687	0.687337206	0.526065829	0.388447862	0.554642397	0.507780828	0.464637605	0.567957734	0.515588791	0.442737615	0.51531134	0.501356959	0.516790239	0.583279483	0.421351515	0.507156056	0.614908502	0.423934575	0.496746355	0.473506766	0.465957942	0.481965123	0.403345931	0.507388738	0.454719979	0.697892266	0.440516448	0.65912611
52403	0.350280998	0.533212192	0.580156637	0.319299536	0.469325455	0.443977788	0.515418628	0.498702818	0.498761394	0.417168887	0.46559884	0.501792917	0.454725608	0.465940741	0.401190329	0.500537963	0.430673862	0.372740613	0.369579417	0.394921253	0.409297883	0.465449883	0.473042239	0.451456509	1.6838817	0.541801314	0.368148527	0.427848602	0.439978093	0.491786852	0.342927051	0.426742044	0.406145203	0.383045698	0.587270165	0.356386167	0.400582477	0.435858725	0.415752965	0.295108287	0.337863997	0.373325053	0.392712991	0.310704353	0.302448759	0.33505447	0.53120981	0.345346094	0.481987619
52404	0.396973322	0.702062407	0.732700263	0.303356238	0.7275268	0.594363532	0.64777483	0.560130738	0.664469003	0.463580689	0.534443134	0.689756957	0.480240265	0.51533833	0.574517183	0.589470298	0.506611796	0.452638446	0.623830314	0.464723921	0.306357041	0.597095983	0.448703628	0.499963376	0.533525034	0.693237237	0.511373666	0.420017678	0.706669538	0.461167811	0.439481617	0.592508275	0.542658398	0.505252711	0.878997063	0.429027978	0.476230225	0.672257582	0.53527684	0.571913518	0.313717907	0.332335448	0.350174126	0.319365883	0.333493928	0.322064412	0.589049999	0.336956093	0.737141318
52405	0.285517117	0.849746877	0.845394801	0.427521864	0.721168911	0.670321024	0.79843115	0.53470059	0.847800739	0.503132286	0.644025941	0.796602662	0.591742207	0.625651856	0.702529649	0.672804584	0.668926922	0.54755081	0.544552344	0.480138892	0.409102495	0.493984703	0.63226805	0.514171342	0.611562075	0.711591003	0.548874528	0.471812465	0.725177859	0.569769335	0.407230459	0.502334539	0.500504845	0.491388002	0.881273858	0.391043551	0.511337309	0.600948608	0.522291085	0.526650117	0.403372703	0.445516018	0.403789581	0.362612291	0.396092244	0.425681144	0.613487192	0.41683083	0.689217987
52406	0.318298672	0.502169082	0.506773953	0.594473166	0.429365538	0.64335178	0.514605951	0.459882497	0.51665372	0.604658558	0.536090196	0.481868993	0.636120805	0.63593694	0.632697783	0.566514159	0.586607938	0.495352664	0.572498846	0.53227358	0.542564422	0.51552111	0.587621674	0.484096004	0.471589304	0.623270471	0.559342827	0.522790428	0.511784578	0.705136596	0.371102554	0.417013969	0.308597837	0.391469424	0.437586827	0.32605957	0.399382942	0.425835427	0.405661198	0.483524497	0.592334638	0.616236902	0.444112289	0.571752492	0.559635126	0.594772808	0.561503997	0.619103803	0.458078112
52407	0.365021325	0.540041404	0.569384497	0.564218322	0.52861337	0.760572742	0.640606483	0.631037044	0.634939215	0.61987277	0.767343722	0.658603643	0.706054267	0.761110814	0.712275584	0.707777169	0.735206532	0.593128763	0.701882885	0.762170359	0.557641577	0.577086728	0.706857095	0.498986197	0.455652613	0.744423665	0.555312604	0.625609184	0.549705212	0.587182045	0.458159303	0.448035442	0.44485429	0.36752547	0.571627359	0.349055775	0.331604672	0.515137561	0.466906422	0.552029318	0.489490293	0.496955704	0.35495344	0.472354454	0.475995382	0.518889542	0.831445911	0.480371002	0.547803767
52408	0.347507719	0.508434775	0.474654416	0.55468243	0.623152529	0.649144698	0.575501278	0.539035377	0.518817317	0.526254873	0.582769685	0.494833067	0.641587375	0.64478929	0.614666054	0.573274347	0.641875944	0.546458764	0.607346072	0.587426	0.421873275	0.661770361	0.620428891	0.548813816	0.371149443	0.57016584	0.584434251	0.44766319	0.524026873	0.593164169	0.392526593	0.45752228	0.480949194	0.534568468	0.528022252	0.387718454	0.512333057	0.606301567	0.460829881	0.486921561	0.522796635	0.508851667	0.46053982	0.479015244	0.507742439	0.513843299	0.667503979	0.477969682	0.595694604
52409	0.338680743	0.565145482	0.572562779	0.6268664	0.601750018	0.682695203	0.694378278	0.618082117	0.675408381	0.678374648	0.844050991	0.662055818	0.675480472	0.719738255	0.725037936	0.759488354	0.879307017	0.537604831	0.603998222	0.716048811	0.604319025	0.584320828	0.805139702	0.614805272	0.498274298	0.694742467	0.582031971	0.623376356	0.587321817	0.588105543	0.459355502	0.548545176	0.401219764	0.417857866	0.591686491	0.373523517	0.404691917	0.493073406	0.465076722	0.578506124	0.58470311	0.596788461	0.376389415	0.535906909	0.485712969	0.581867134	0.855165608	0.556047458	0.571108674
52410	0.310161144	0.495512146	0.585075459	0.469724576	0.597038393	0.563629229	0.607709271	0.579622864	0.593038752	0.570816105	0.482792232	0.524531603	0.480549968	0.521673769	0.502806396	0.590667652	0.539783961	0.538331955	0.71019447	0.526843677	0.488320335	0.751476513	0.48013362	0.589787285	0.465607936	0.648233271	0.772779463	0.486198485	0.571295686	0.548578	0.44224734	0.536793224	0.382389721	0.517819249	0.517261897	0.34138375	0.41778489	0.532580401	0.406484355	0.546094629	0.473255882	0.520713747	0.397538942	0.416012246	0.423204721	0.454778982	0.563327802	0.464743357	0.575893336
52411	0.325766078	0.572773225	0.535364071	0.431903441	0.523571192	0.870996778	0.786486017	0.657008822	0.755876846	0.554973937	0.835704929	0.599160772	0.795437946	0.847174246	0.831411824	0.617733328	0.711918595	0.546068073	0.563828566	0.628994391	0.373764455	0.609759619	0.764797708	0.531986362	0.479991673	0.727629267	0.484330404	0.510961862	0.595630524	0.560943923	0.423099361	0.44396408	0.480856774	0.459044512	0.62294646	0.386813999	0.508647801	0.472023881	0.587098549	0.567149949	0.398754252	0.443871137	0.400584308	0.400812444	0.370804024	0.425856276	0.819520347	0.453229071	0.609739249
52412	0.299199012	0.468114683	0.670236715	0.545253157	0.424953946	0.446208704	0.571595747	0.509829394	0.537232586	0.622738027	0.424909405	0.543028091	0.368991415	0.444219912	0.449434066	0.488151761	0.480611213	0.56387563	0.830215545	0.497978998	0.508255824	0.570378039	0.477975401	0.54504545	0.369474701	0.589262896	0.801542774	0.466443911	0.519786514	0.708832983	0.38039102	0.496104928	0.342234924	0.365928835	0.501705632	0.351863678	0.425869843	0.497475849	0.375166054	0.502620543	0.529209732	0.589239345	0.414984878	0.526684325	0.521929337	0.532215776	0.451321502	0.53577577	0.565730889
52413	0.442500117	0.544015751	0.61354853	0.564805524	0.759960773	0.558998696	0.557052714	0.606765525	0.596799459	0.528333583	0.57726056	0.623570561	0.647614803	0.656015382	0.63952359	0.53546564	0.596996849	0.485475382	0.501185348	0.582382879	0.468811094	0.637249502	0.627767359	0.632366639	0.489517125	0.650681599	0.438828989	0.55027419	0.660014309	0.560457918	0.476695167	0.505725659	0.425913146	0.362071115	0.650288755	0.401559062	0.378282915	0.573029192	0.502502972	0.495940236	0.513319932	0.56346406	0.416421198	0.482068144	0.495054712	0.501105052	0.663385896	0.533248383	0.627276985
52414	0.255659512	0.558832823	0.645314443	0.601152462	0.550813249	0.515592363	0.636996896	0.476038118	0.60690981	0.622486981	0.605605515	0.574942727	0.616999008	0.59359621	0.709942645	0.580525509	0.542956459	0.514013818	0.678859096	0.680256648	0.539379984	0.554304237	0.671765544	0.57290368	0.447233591	0.674243864	0.666373371	0.536542771	0.647147232	0.572825358	0.3808289	0.471076845	0.440289276	0.422190348	0.607987807	0.395965242	0.392966966	0.555704337	0.477762728	0.544027983	0.584849722	0.589724788	0.380234569	0.499800398	0.561209832	0.560318794	0.548318375	0.544188023	0.546380182
52415	0.492283341	0.332873667	0.37785255	0.67069338	0.341779351	0.351527827	0.332638528	0.360839797	0.359946424	0.467571354	0.386735816	0.332738872	0.362668925	0.387758071	0.383867967	0.422911805	0.416867426	0.491293298	0.478263277	0.456042994	0.62971745	0.295244738	0.421967506	0.464267463	0.249443182	0.427525624	0.53191191	0.519772912	0.34166627	0.495570968	0.412405365	0.546990892	0.302045048	0.29426598	0.365627173	0.363233661	0.319416824	0.410349039	0.338364288	0.569749956	0.604646125	0.623717972	0.56127166	0.681475893	0.752086511	0.659160414	0.361838435	0.659574323	0.39915944
52417	0.296380899	0.897475486	0.99616021	0.361156908	0.807513953	0.541759282	0.641734091	0.545747577	0.691765093	0.423711685	0.709483249	0.709652875	0.57168192	0.598158632	0.619104	0.581487381	0.599228193	0.482096785	0.561699735	0.542949789	0.372144109	0.579775027	0.657111025	0.484568499	0.624242979	0.65895616	0.474003806	0.406483547	0.661069178	0.534621843	0.461982733	0.503522225	0.437666167	0.517962364	1.094543987	0.464606606	0.489614717	0.619716893	0.556110473	0.497502157	0.300610555	0.353789094	0.351396791	0.285096847	0.364909277	0.330490487	0.679335227	0.328596746	0.673045884
52418	0.336796621	0.830042537	0.533905931	0.335154435	0.649211032	0.499432436	0.531841044	0.43405444	0.600611612	0.412046802	0.532606042	0.539169087	0.504778382	0.500615138	0.547867681	0.519137383	0.510170308	0.489315285	0.501252737	0.500987637	0.392266421	0.524949564	0.473956365	0.429523004	0.502902071	0.542027023	0.506911644	0.448681741	0.601178056	0.449856679	0.420397019	0.513177899	0.433027172	0.71137458	0.702306451	0.42389459	0.513913495	0.622383774	0.583107585	0.480744693	0.384914042	0.376861425	0.419542863	0.350824544	0.364819015	0.367468665	0.493412655	0.352925516	0.593696012
52420	0.275071374	0.570094342	0.941519457	0.653817802	0.437770932	0.516222855	0.701837953	0.533970814	0.74734518	0.73948244	0.489743934	0.630812417	0.414688242	0.472545082	0.582328791	0.774622652	0.534138769	0.476769118	0.91574215	0.574854608	0.530150068	0.377764131	0.453010907	0.479695718	0.444378376	0.76985925	1.025006029	0.56901064	0.634025117	0.679210516	0.440369461	0.560222813	0.352895698	0.446149392	0.639698938	0.384100593	0.363095722	0.527857649	0.446374106	0.589264899	0.617033875	0.701072131	0.418377332	0.569420074	0.546188895	0.606223117	0.462833396	0.660594998	0.622715013
52421	0.307726631	0.991520648	0.974640142	0.333681558	0.816080844	0.608661258	0.70705183	0.508297837	0.712763122	0.482198279	0.693469535	0.771316833	0.604857945	0.580233053	0.621887584	0.621469573	0.639306058	0.478182718	0.507133038	0.513869986	0.340480292	0.552630011	0.637772057	0.503708009	0.674953063	0.683284287	0.496713429	0.432733164	0.702082959	0.517247765	0.414614279	0.541786108	0.486840555	0.459506714	1.079458625	0.409762128	0.516475348	0.625031627	0.586349514	0.458302211	0.298076083	0.341491397	0.371637301	0.257280547	0.359034288	0.298583084	0.623005466	0.320512338	0.698552753
52422	0.323630485	0.520878351	0.54653335	0.467849861	0.659366009	0.699677271	0.786300964	0.735416405	0.806989865	0.60622818	0.725432585	0.714426675	0.661678266	0.712173365	0.684552549	0.671390035	0.735634638	0.568971178	0.619234525	0.577818705	0.427788009	0.730737454	0.749131422	0.55747318	0.510666975	0.839983671	0.560541108	0.518366891	0.665667326	0.63025384	0.403228617	0.513590228	0.477572423	0.39092867	0.677132835	0.399642868	0.415210057	0.656593734	0.444017391	0.547363943	0.447869898	0.483221328	0.420101271	0.406699782	0.470456837	0.439934504	0.646789221	0.474775994	0.676334475
52423	0.282764173	0.558036452	0.550289704	0.525914599	0.471091292	0.770738579	0.824565372	0.680707101	0.780556196	0.605884609	0.785414845	0.603541407	0.708444007	0.782602872	0.776351009	0.584448141	0.860173176	0.647953226	0.659324507	0.650879181	0.398703934	0.545532529	0.814202912	0.479212858	0.4130935	0.748456328	0.548191161	0.551237133	0.625187859	0.607907095	0.401719054	0.431928291	0.407671049	0.450108397	0.592965075	0.309011739	0.420406945	0.469633158	0.514052031	0.544414964	0.455182	0.471970758	0.333952243	0.459485405	0.405203798	0.459805787	0.727400926	0.458615474	0.56507201
52424	0.255458289	0.483940646	0.639205506	0.662508043	0.412386007	0.507316706	0.503820211	0.506644461	0.468683551	0.787156585	0.433262439	0.546872685	0.329266912	0.411117392	0.464373506	0.631492793	0.468804236	0.527463846	0.731417775	0.526759949	0.555981875	0.500693158	0.504575135	0.49649741	0.366330992	0.497095935	0.7407995	0.499074316	0.477621417	0.593101856	0.36235531	0.480246757	0.302494328	0.326730299	0.500409828	0.369854333	0.383528068	0.505792254	0.384935558	0.477361758	0.623553659	0.681341278	0.362867503	0.588949991	0.518188282	0.629910726	0.377893231	0.658486023	0.595235238
52425	0.35967348	0.480661223	0.614441327	0.589321271	0.552418341	0.775083114	0.714079325	0.659205861	0.688942697	0.684926104	0.715737282	0.645570355	0.615795203	0.697234323	0.750411487	0.62425611	0.783402621	0.490315302	0.557079846	0.665488449	0.487213419	0.531964979	0.697908164	0.556729381	0.449224048	0.734589251	0.546197886	0.508912264	0.568141902	0.622406231	0.352049766	0.429277076	0.421403317	0.362994803	0.609347836	0.404741258	0.386514332	0.457597565	0.412266145	0.54176369	0.498484789	0.612884353	0.379178363	0.446544807	0.447514457	0.479173749	0.723388196	0.596782393	0.507090728
52426	0.314086385	0.50427419	0.552376081	0.656365886	0.539001891	0.584802883	0.656985776	0.611309539	0.635954728	0.612672831	0.54672117	0.73464672	0.509932615	0.579059726	0.552369333	0.596873559	0.665619185	0.609070553	0.677905399	0.533700742	0.531961055	0.63837929	0.62569611	0.573691164	0.445935534	0.711625712	0.615746168	0.571622424	0.640326513	0.606050498	0.396503356	0.551920106	0.448612982	0.341819795	0.571639145	0.387535381	0.39573466	0.620990797	0.451239223	0.527214242	0.583917988	0.566617253	0.378130374	0.528898629	0.510595787	0.578002141	0.562720902	0.541169282	0.649308044
52427	0.30748875	0.479563357	0.618811127	0.532971043	0.515125029	0.521984779	0.706019373	0.566625683	0.772110665	0.554972189	0.535974319	0.669721085	0.397912955	0.438997844	0.556374443	0.510767894	0.597692895	0.520835993	0.64392641	0.519936583	0.491559951	0.516439829	0.550510152	0.554404567	0.302213583	0.638923979	0.569520648	0.44757018	0.738211038	0.577152291	0.446277967	0.516507671	0.389651954	0.382533605	0.660546691	0.47514536	0.436975606	0.506963046	0.458264417	0.623253659	0.509836315	0.579451256	0.326576978	0.529125437	0.570900638	0.510499069	0.50373149	0.612434479	0.64645523
52428	0.317855226	0.64408244	0.671665315	0.358048078	0.692635704	0.61158531	0.860467284	0.603161117	0.851322385	0.424975455	0.772374049	0.745392711	0.657386236	0.669061506	0.739621645	0.639460135	0.646678467	0.470944045	0.592091202	0.587768356	0.393393638	0.802494123	0.820311055	0.605567973	0.438595776	0.730663773	0.521593828	0.434618619	0.980900667	0.544724142	0.488540752	0.499057151	0.481030794	0.448670743	0.866500287	0.386839523	0.432081993	0.586138678	0.475484715	0.491370924	0.362603194	0.397019451	0.361264445	0.352036696	0.392165857	0.384233297	0.659337432	0.341249856	0.745960972
52429	0.310238179	0.56688654	0.575171821	0.533331359	0.565500012	0.611373539	0.684347828	0.65229421	0.692973083	0.671071079	0.710291195	0.597923747	0.753844086	0.695449924	0.732549624	0.705686831	0.727778347	0.55889811	0.707400226	0.688016582	0.533390504	0.641069066	0.70117863	0.622078779	0.395294433	0.737689953	0.637988586	0.509765437	0.566699514	0.665808037	0.491893202	0.478480464	0.410987165	0.433485147	0.609612106	0.316911546	0.499272705	0.501609136	0.468511877	0.497060912	0.496336099	0.502963908	0.461740169	0.464603368	0.549759624	0.519728859	0.72742837	0.491896083	0.61304406
52430	0.348826402	0.571520785	0.547055642	0.429906763	0.629076882	0.534883327	0.617436503	0.639459228	0.58563155	0.484338281	0.558001118	0.63536981	0.57572608	0.566079046	0.581776056	0.474438515	0.608891184	0.504463755	0.496743283	0.517299604	0.369504759	0.881029856	0.623334865	0.619998032	0.432459448	0.616975895	0.455826273	0.477815075	0.742208846	0.61106647	0.409167854	0.469140918	0.420986214	0.373357284	0.66216338	0.485188267	0.411932385	0.557425996	0.445420387	0.567018151	0.346299987	0.432625883	0.390822578	0.351998415	0.37868327	0.375869473	0.686523115	0.390725638	0.578082658
52436	0.337795029	0.548935218	0.514156169	0.551544034	0.705490936	0.706145595	0.74342657	0.611160514	0.786991136	0.581783176	0.809603498	0.635765486	0.846005597	0.775262538	0.778942377	0.690781813	0.748197362	0.521128519	0.601339077	0.636609496	0.518586894	0.683668249	0.883779648	0.533852452	0.432610784	0.672237797	0.496966981	0.552169123	0.635228882	0.606088577	0.427179695	0.451681603	0.456222818	0.39822696	0.682118215	0.41503719	0.456130261	0.507467908	0.497866507	0.491672827	0.482129148	0.548876886	0.418783122	0.472541714	0.510033204	0.52713345	0.721375262	0.520373138	0.591504208
52437	0.361940716	0.552663611	0.513248926	0.339310811	0.649804027	0.556829621	0.531289059	0.51063142	0.563133984	0.354938812	0.553827839	0.586528887	0.520182629	0.535083271	0.56482504	0.54163027	0.516181715	0.477019196	0.458299935	0.459033816	0.39795835	0.551812177	0.521044317	0.542339668	0.400050885	0.483331025	0.348245029	0.429654785	0.582664103	0.339208527	0.45420639	0.568089094	0.617399069	0.48152408	0.650338403	0.581376538	0.743386006	0.754646039	0.657684474	0.56874657	0.372306621	0.337601673	0.418558796	0.42530277	0.375993149	0.378033403	0.596377777	0.333460342	0.599212374
52438	0.366473327	0.553523422	0.625578766	0.507393706	0.591657315	0.748140846	0.752327415	0.632885366	0.815015259	0.653141411	0.791636699	0.703042808	0.64949332	0.772786993	0.725721011	0.718272521	0.776252248	0.546889078	0.636321771	0.693229918	0.453820847	0.549742933	0.794189058	0.536424636	0.449285293	0.746105615	0.550391545	0.491455275	0.602661812	0.546885432	0.437890649	0.484635905	0.448360803	0.443974717	0.646489775	0.447280961	0.473583522	0.562097449	0.487246947	0.555123434	0.443667478	0.470559286	0.338348583	0.441477502	0.471428128	0.439192986	0.84655553	0.497109475	0.635133374
52439	0.341360548	0.532861248	0.518526451	0.451259874	0.496305711	0.427375444	0.480603018	0.437254383	0.556232024	0.475174661	0.42051403	0.525368997	0.43315561	0.425437274	0.415639737	0.420439641	0.419074777	0.379382354	0.407836438	0.394761003	0.417795152	0.449878317	0.395646165	0.444336257	0.425925759	0.523712884	0.435022829	0.457584856	0.453429427	0.446069761	0.481544928	0.508629577	0.481729428	0.569538915	0.513343705	0.630870639	0.61206557	0.624704374	0.752767766	0.564059327	0.449974728	0.506852894	0.39637978	0.439430924	0.427467031	0.44539087	0.470646669	0.483701335	0.490467614
52441	0.282209152	0.489975291	0.433646114	0.447757601	0.488491083	0.45149575	0.527411761	0.40858816	0.503196085	0.434975396	0.497382303	0.436871914	0.38386819	0.43803537	0.487573523	0.425309514	0.447053679	0.509808722	0.458660825	0.363144826	0.383761333	0.426087203	0.546684834	0.461698767	0.375346235	0.531982887	0.427482465	0.455424519	0.439540419	0.401758162	0.542382487	0.471298995	0.670206388	0.647565314	0.504816577	0.530147838	0.636514708	0.470174652	0.733447151	0.604737504	0.434849775	0.424255674	0.361877594	0.411566112	0.3805252	0.463496681	0.375747034	0.414223963	0.518211512
52442	0.322448032	0.595978014	0.503758528	0.338148897	0.501114681	0.461036406	0.48999407	0.49002319	0.485835339	0.437707169	0.470563371	0.549062779	0.42553686	0.406838768	0.44574347	0.423793419	0.467507398	0.488146685	0.422032952	0.407646658	0.352861187	0.529588787	0.405125668	0.481221365	0.409815222	0.41066596	0.397895106	0.463218013	0.513408726	0.326854416	0.452725586	0.489442032	0.839864647	0.599240194	0.540139306	0.726528761	0.704719781	0.993071811	1.153104589	0.573004802	0.273883718	0.245441525	0.386954564	0.260388102	0.348038845	0.27756975	0.497685606	0.235388314	0.552016414
52443	0.291915402	0.527947147	0.500427195	0.497117504	0.499081918	0.514131248	0.501747216	0.4803904	0.550928112	0.458009353	0.473046296	0.497347111	0.566200531	0.552004624	0.504799979	0.545965993	0.443004959	0.395089389	0.475358316	0.419463094	0.421608344	0.432641858	0.477214318	0.442395973	0.442227991	0.494708075	0.453059108	0.459397146	0.509785743	0.498513064	0.432030259	0.38526767	0.487685986	0.46884223	0.590154802	0.491723104	0.493285998	0.542096978	0.607467732	0.62929353	0.471409584	0.574031061	0.413643782	0.421278441	0.429900591	0.440325864	0.466406307	0.492556005	0.486957912
52444	0.339598772	0.445979443	0.331328556	0.379140159	0.517712236	0.432586916	0.414778356	0.394422708	0.3987318	0.315683982	0.41608236	0.483868854	0.3815522	0.421576288	0.454030903	0.372851341	0.448123241	0.334232295	0.331268754	0.401793062	0.332716765	0.468794837	0.354312396	0.497306071	0.394037418	0.395811693	0.34667843	0.339332137	0.410578534	0.334250435	0.504099012	0.511665812	0.620074584	0.576469875	0.471019362	0.562324168	0.66712081	0.527000611	0.602097926	0.593957895	0.400553587	0.331208132	0.402036964	0.377360348	0.363144811	0.382610146	0.419669772	0.359926034	0.472710664
52445	0.362552804	0.526841915	0.408952768	0.415772702	0.544175164	0.431012947	0.393784063	0.445511028	0.412877815	0.384463884	0.456323919	0.474741406	0.455331081	0.490311614	0.46295498	0.401301466	0.450289668	0.43340951	0.393202271	0.462803898	0.415973329	0.501367858	0.421643755	0.580410394	0.4448835	0.393202588	0.314565451	0.437589808	0.391578019	0.373236299	0.528702433	0.455545536	0.558544202	0.501357806	0.491237565	0.490380189	1.082206985	0.591649386	0.690253411	0.559701793	0.37488425	0.356558061	0.3890448	0.35621431	0.367311105	0.357189554	0.504749415	0.31234197	0.482667592
52446	0.297430172	0.616087363	0.450802803	0.400081223	0.448368281	0.448742002	0.504124958	0.44255656	0.543126871	0.439409636	0.442323058	0.562852261	0.476872811	0.50259481	0.443875587	0.513822451	0.447196701	0.440216928	0.444327086	0.438906515	0.395052695	0.525570873	0.449757449	0.450791341	0.397550935	0.4904823	0.436358394	0.430533701	0.535668516	0.409607787	0.44316515	0.38326807	0.606443009	0.673553617	0.535420894	0.448158737	0.477864727	0.561911972	0.519938873	0.559882362	0.379254387	0.441421826	0.417779564	0.308670616	0.360193838	0.337146704	0.481348422	0.400308426	0.56340788
52447	0.325656167	0.578975077	0.484226493	0.416284424	0.530044545	0.528036308	0.542486028	0.492759257	0.523307945	0.420202089	0.459646084	0.517059057	0.441421509	0.451131569	0.473064287	0.388644705	0.48703357	0.494886722	0.499824499	0.479057761	0.379623966	0.461012359	0.383844264	0.583019391	0.480771707	0.501679162	0.388992233	0.428444749	0.463974143	0.456687766	0.531257344	0.461769562	0.508787472	0.538603568	0.543180283	0.561863032	0.957878301	0.683505449	0.758673197	0.59134255	0.356107623	0.355125663	0.373411206	0.375476372	0.385791665	0.360516053	0.465766699	0.337410763	0.541279502
52448	0.315617925	0.518456661	0.526673829	0.441551393	0.530194829	0.466561342	0.456028747	0.428724969	0.554387852	0.521641322	0.42165593	0.472235735	0.483198692	0.498566886	0.41749009	0.447296976	0.405540058	0.344477687	0.443780159	0.389218512	0.385760351	0.550457624	0.392357241	0.436885006	0.369491307	0.48291115	0.44591276	0.380404922	0.48395861	0.464067006	0.441007893	0.437098927	0.457741839	0.577581738	0.519839643	0.575506328	0.552463565	0.563040146	0.51810814	0.556842067	0.469235859	0.557761497	0.375601224	0.41488751	0.41543902	0.452022948	0.465461918	0.486911111	0.468367583
52449	0.305272782	0.507047046	0.447652548	0.515001065	0.494256989	0.528966275	0.453121578	0.456210058	0.499405967	0.437744199	0.485425593	0.487920957	0.562515307	0.609282128	0.533825338	0.527873928	0.441697656	0.394474414	0.416813715	0.375572134	0.413119596	0.512814448	0.465363511	0.445863901	0.341417196	0.462022448	0.37967168	0.445861916	0.487104964	0.44732238	0.412540681	0.37315343	0.549518575	0.56661419	0.560365353	0.458511657	0.586471487	0.529493842	0.575408028	0.567361461	0.50799131	0.564469533	0.436088471	0.426113819	0.444200092	0.418595503	0.500548164	0.493671743	0.493695868
52450	0.406489253	0.503674837	0.426460693	0.534822688	0.431860593	0.401148132	0.403038024	0.366958948	0.454517997	0.437100904	0.352958706	0.480633189	0.332787358	0.384784583	0.379369399	0.390201599	0.488582515	0.398136675	0.428090047	0.495981909	0.519609261	0.384418611	0.303011175	0.419223369	0.366097578	0.436378358	0.4504141	0.393265064	0.400148704	0.431667739	0.43053673	0.857561884	0.393205032	0.551104333	0.421058975	0.468326831	0.508620983	0.516822663	0.452506039	0.495000084	0.464274462	0.520436022	0.357903894	0.449995536	0.462240362	0.474032234	0.395733063	0.506278159	0.467613831
52451	0.305774944	0.584353342	0.513208132	0.522437178	0.399379459	0.428584394	0.465041088	0.523908714	0.479571521	0.746021137	0.357902699	0.477813429	0.3845179	0.426995357	0.484659888	0.514084085	0.443235684	0.469847762	0.641060279	0.492378555	0.47436803	0.529584832	0.367083238	0.406023436	0.353050175	0.51369353	0.703573497	0.422330441	0.433666502	0.581745521	0.43772063	0.495215918	0.463667297	0.534409764	0.454589249	0.453397695	0.366516772	0.528742164	0.429199179	0.520524035	0.462192345	0.503267673	0.388005681	0.416949683	0.554169794	0.450838446	0.426233697	0.47144	0.470176388
52452	0.353464721	0.564491914	0.395942416	0.400879809	0.420930554	0.446769173	0.413523736	0.481780408	0.452355402	0.435829934	0.329277139	0.501372405	0.381963787	0.452740691	0.445887294	0.379488105	0.42085902	0.464585642	0.372853705	0.409853883	0.370568693	0.550648822	0.304967036	0.462453791	0.406471772	0.450082586	0.430958677	0.434229582	0.438228753	0.416415876	0.429444362	0.464375492	0.571161385	0.68831453	0.425133642	0.524339551	0.454339913	0.604006396	0.498873974	0.561453946	0.374345861	0.359325316	0.392489077	0.300513827	0.401069208	0.354305513	0.458630439	0.347151682	0.490398127
52453	0.318196318	0.570739589	0.393328021	0.303107659	0.546308506	0.425588013	0.487291867	0.502851118	0.50864975	0.356723135	0.433719792	0.500288515	0.427824817	0.422154077	0.464983953	0.36383821	0.477782878	0.431247695	0.48903831	0.415119055	0.365012986	0.557714327	0.413895659	0.528670324	0.43773057	0.522585439	0.358502428	0.426176705	0.538933	0.411582253	0.527891391	0.47181749	0.624082153	0.653283234	0.555053819	0.609076022	0.59280424	0.639044634	0.808115577	0.562312716	0.277708615	0.250867905	0.397913627	0.317261053	0.385811398	0.321277083	0.493109705	0.295739763	0.528040856
52454	0.264063587	0.535348505	0.401121633	0.37762193	0.488121827	0.448391704	0.470394857	0.365820663	0.518241202	0.41107206	0.491313061	0.450954113	0.415108019	0.453540547	0.524913896	0.403748673	0.506025711	0.463448851	0.425489004	0.426989327	0.384447172	0.479745631	0.450119739	0.440184744	0.338829033	0.466004228	0.40590727	0.470485794	0.482635084	0.399406821	0.536581555	0.480005398	0.608462596	0.718633258	0.484362467	0.595800044	0.724581391	0.59825884	0.893592022	0.565443576	0.399416583	0.392539726	0.389778902	0.351941868	0.373470306	0.405638792	0.470915617	0.35625721	0.486815919
52455	0.263358439	0.473018601	0.418209466	0.346952857	0.467877155	0.516749287	0.496906894	0.365371347	0.455885729	0.426318052	0.398956211	0.437143229	0.43257201	0.451224911	0.401920863	0.42026207	0.455850038	0.350708201	0.408133044	0.388178744	0.344634695	0.416494612	0.403990684	0.42591857	0.393307743	0.460225229	0.341861793	0.410551363	0.414228373	0.430792684	0.362622593	0.392376465	0.671232682	0.509472798	0.462946933	0.778828534	0.624184051	0.618076837	0.840996251	0.506328994	0.406398762	0.381974247	0.370801224	0.362694546	0.415084875	0.372498788	0.415860535	0.373755904	0.384401219
52456	0.296238265	0.51212487	0.456941069	0.403331378	0.569049568	0.515216189	0.483303153	0.47494764	0.534424327	0.387482647	0.509143526	0.4799958	0.526313417	0.570705198	0.543287051	0.435849854	0.499334299	0.494688362	0.458068733	0.519015904	0.465539942	0.587852335	0.535186679	0.551389542	0.442305476	0.447953431	0.387847504	0.422301953	0.510978981	0.422861246	0.484815354	0.510886476	0.56876129	0.605474617	0.523465252	0.542464514	0.702711829	0.507237335	0.66672682	0.537906741	0.422963198	0.453418807	0.41484454	0.406123944	0.387980932	0.418794441	0.527134726	0.422950124	0.563651831
52458	0.335003527	0.519006114	0.418024163	0.381167342	0.504144947	0.409632338	0.435066626	0.38544231	0.485675206	0.385271903	0.434280614	0.506293058	0.390295326	0.399908069	0.501138167	0.428615417	0.471472161	0.401438635	0.402538892	0.391162521	0.4310356	0.437054587	0.382519237	0.440980829	0.403395432	0.419104208	0.396748694	0.386695729	0.471697524	0.35430913	0.445536512	0.506270355	0.619552561	0.632396302	0.541441491	0.74400017	0.658835957	0.710271961	0.988572543	0.538056644	0.327702218	0.322769062	0.41128337	0.308970569	0.375179458	0.331093167	0.490607463	0.30835617	0.494562157
52460	0.302239229	0.513686194	0.560471456	0.559423153	0.45183194	0.505857506	0.55889967	0.465010318	0.546387258	0.549011693	0.506321922	0.493759714	0.461122248	0.519251956	0.519397753	0.501430573	0.500418927	0.466465133	0.592126847	0.5136342	0.393653149	0.491514948	0.473639969	0.518946488	0.336364644	0.55771276	0.530617364	0.390069959	0.51953767	0.481589255	0.449443482	0.462260018	0.418672107	0.47189941	0.543578808	0.372145347	0.487983478	0.473119004	0.476532868	0.605270424	0.580442592	0.584519116	0.409576019	0.520851686	0.556984558	0.588698067	0.42991914	0.603577629	0.452747182
52461	0.307484533	0.485507489	0.542366759	0.587127279	0.51426409	0.705514805	0.822026989	0.622303984	0.824402049	0.548603402	0.643216621	0.63448852	0.631244039	0.648526526	0.699449581	0.728316975	0.644648411	0.502870178	0.6552197	0.538041079	0.499538304	0.509376931	0.694480401	0.491063234	0.541775065	0.84784626	0.601207377	0.609398241	0.583164005	0.671104399	0.370287934	0.407132046	0.392943274	0.396505612	0.584324748	0.323271904	0.4823344	0.490980956	0.434440344	0.518474886	0.474561055	0.62397984	0.388855599	0.486644359	0.561751235	0.495800216	0.612001355	0.603155796	0.626689727
52462	0.308366218	0.418484757	0.595086211	0.831798017	0.405605194	0.523731247	0.561833449	0.495291045	0.500374291	0.698092737	0.471271534	0.505097901	0.444975438	0.504129285	0.518842609	0.627073111	0.485203338	0.46025441	0.676660584	0.639642974	0.720387471	0.444948924	0.484509475	0.547840921	0.405801867	0.677041956	0.661039826	0.610203796	0.494855481	0.741087779	0.376335735	0.504383395	0.341360183	0.312488408	0.497644906	0.415429376	0.352011876	0.433327874	0.362084971	0.613709648	0.811186654	0.89222772	0.493830664	0.807853139	0.787836188	0.871327903	0.424903072	0.846679463	0.44419355
52463	0.224997789	0.484505575	0.423525637	0.150650355	0.521404351	0.394725107	0.554399376	0.357571454	0.56965819	0.34530493	0.43064929	0.472918903	0.363426701	0.362485265	0.379718139	0.316337319	0.403179231	0.351927512	0.369220997	0.399685452	0.259224858	0.457434883	0.408214185	0.373014694	0.397089158	0.45338259	0.342070453	0.244005797	0.505413808	0.317891391	0.786826609	0.402989999	0.424761476	0.524574708	0.515972545	0.450505074	0.498939635	0.467410467	0.596982353	0.490738991	0.191672178	0.199131268	0.250200048	0.209587938	0.285244326	0.226270351	0.358246666	0.186934105	0.495308739
52464	0.314147633	0.552367981	0.553419397	0.341192292	0.615286623	0.605707729	0.690664082	0.571363985	0.725967587	0.465117919	0.606263141	0.705135159	0.57827833	0.566924022	0.56299112	0.538590277	0.604231341	0.401097656	0.542561127	0.550864181	0.385407925	0.619936492	0.598108326	0.450896202	0.486386502	0.665002519	0.460146389	0.441365776	0.750921246	0.540229428	0.523072797	0.447391238	0.425877435	0.469548976	0.630754551	0.403378451	0.446358648	0.582416987	0.556563131	0.503468622	0.380654465	0.351134451	0.412544823	0.369311783	0.434528915	0.412650259	0.623322779	0.347508655	0.553821365
52465	0.306106238	0.477055966	0.638862408	0.539761191	0.569620008	0.606784771	0.756937639	0.660698075	0.768165864	0.566478488	0.643083889	0.716135035	0.549614574	0.565434303	0.615676991	0.574554708	0.730330693	0.556786244	0.689633281	0.712923552	0.472871771	0.543036112	0.573121999	0.563731422	0.430412733	0.815094559	0.648391432	0.591042813	0.727611387	0.656175172	0.50169435	0.524642424	0.399092713	0.422904811	0.631396698	0.405643354	0.339926926	0.535115231	0.481983817	0.607205422	0.573274735	0.59713927	0.326424446	0.555347858	0.492436698	0.600152273	0.656897461	0.576620161	0.640800232
52471	0.331707643	0.794368149	0.931566174	0.40368644	0.752398399	0.669043112	0.687558302	0.512236967	0.690716482	0.490339478	0.762830554	0.674096271	0.642549506	0.67120556	0.73743905	0.661488877	0.636182185	0.476553573	0.513482927	0.541347993	0.388669723	0.595814162	0.762168422	0.520407538	0.582220418	0.596573182	0.483637074	0.377293287	0.725651575	0.44885221	0.427153963	0.493870735	0.519646408	0.569261494	1.011669033	0.389188405	0.49717283	0.614657305	0.569675695	0.521090372	0.356445922	0.374369781	0.38338611	0.315569456	0.378831417	0.348285116	0.71689156	0.347078871	0.725129229
52472	0.310256104	0.547452458	0.498434766	0.492907131	0.615491833	0.860422479	0.686474943	0.65594296	0.695002087	0.534407816	0.924274466	0.629862528	0.958447494	0.989399045	0.85590352	0.78638516	0.832408811	0.56642739	0.523955479	0.643325259	0.460937407	0.659497357	0.915263261	0.545979191	0.415772104	0.698984908	0.422426521	0.564785838	0.558773789	0.52621078	0.411903139	0.496847887	0.435605055	0.389889071	0.66082573	0.303254094	0.504786955	0.509406905	0.513040249	0.475708383	0.462109167	0.509601891	0.456457855	0.430204775	0.458636452	0.491783815	0.785012386	0.481574437	0.617794455
52473	0.291683929	0.522259527	0.640668513	0.519607146	0.526912799	0.796846904	0.702990944	0.618247551	0.699167635	0.598361783	0.819810325	0.527645618	0.821495771	0.890597157	0.753524378	0.72243544	0.727085935	0.472973704	0.613220546	0.703009343	0.502959196	0.643107802	0.878422471	0.550671981	0.463430569	0.684324662	0.506150021	0.515695093	0.650523996	0.613124173	0.385930354	0.440225574	0.468863659	0.382260875	0.636309774	0.325141859	0.46785844	0.465516283	0.416636119	0.458400926	0.495738234	0.557499082	0.402772824	0.503482301	0.447271759	0.518118436	0.837048356	0.512075787	0.59115379
52474	0.348345772	0.569763578	0.564612897	0.583864695	0.650487206	0.783659687	0.712983733	0.584991556	0.70183049	0.556201789	0.909108764	0.681922809	0.90306916	0.958424466	0.808460823	0.777523037	0.932844005	0.550306094	0.573562922	0.736867041	0.584383151	0.664560968	0.903747465	0.568579989	0.4837789	0.683240189	0.539295675	0.591389033	0.631954504	0.631176021	0.474175593	0.496549462	0.441110072	0.404293636	0.653124941	0.36315833	0.448149964	0.507582581	0.422071818	0.505322927	0.535686513	0.539565661	0.445064158	0.485833076	0.48109833	0.555573487	0.873771862	0.476828489	0.624069127
52475	0.351675136	0.581559861	0.571692808	0.530065687	0.454092557	0.782177064	0.682857702	0.761031343	0.675276128	0.611783964	0.908652302	0.650918696	0.737698165	0.788291075	0.791015362	0.627232147	0.955058472	0.537843328	0.568934882	0.813079734	0.455757924	0.570419259	0.827664515	0.549442448	0.370264865	0.683974304	0.469063813	0.519867134	0.55561827	0.605782811	0.492294887	0.426774646	0.403367062	0.419915003	0.625299082	0.373856448	0.458971586	0.492301657	0.454586094	0.561188729	0.441780249	0.459190756	0.389215531	0.429078147	0.45842954	0.465303919	0.976600144	0.458443659	0.593930849
52476	0.293108174	0.537577509	0.493123849	0.372186995	0.53247227	0.610358794	0.676656987	0.62712189	0.745461487	0.519556697	0.667880161	0.590628117	0.66760719	0.685446191	0.726059103	0.57141528	0.674464839	0.656732745	0.608908793	0.57854872	0.449749761	0.611011014	0.601619136	0.460150474	0.427455114	0.638847645	0.539597038	0.472291537	0.660527011	0.500711892	0.518657757	0.483240369	0.477068466	0.495762318	0.60608344	0.374353394	0.478843185	0.513149139	0.558614717	0.486391782	0.418452532	0.382106368	0.401784359	0.411451543	0.433304434	0.403996866	0.568358322	0.394010811	0.609296639
52477	0.326724159	0.550494982	0.615934206	0.564149645	0.5708942	0.709129333	0.682054026	0.688047889	0.690375617	0.651444037	0.805844567	0.645383614	0.710576264	0.779791673	0.726643189	0.691698792	0.80625483	0.56750431	0.651046571	0.778735645	0.499867683	0.59509993	0.784768519	0.611136134	0.415774666	0.737885282	0.522416	0.617718002	0.603368225	0.644089707	0.396358721	0.492364421	0.434517962	0.365355646	0.628880887	0.390055956	0.475432771	0.52781838	0.447129273	0.582332762	0.550735941	0.557324576	0.437427253	0.542858607	0.426121459	0.556183158	0.790049573	0.523311726	0.643817125
52478	0.279450024	0.361603384	0.511342584	1.259714244	0.352111719	0.523792494	0.448696914	0.353049545	0.458716487	0.712152856	0.432437377	0.346359768	0.47870138	0.505835163	0.528975702	0.606968625	0.444137076	0.394091083	0.660958322	0.54251139	0.783004373	0.315272868	0.527024396	0.568279541	0.35278927	0.50798044	0.705159631	0.571279229	0.354434022	0.701392182	0.399014688	0.500245651	0.31140695	0.408627869	0.346032596	0.299253209	0.329922569	0.299868621	0.263433074	0.583502353	1.470697434	1.611394624	0.513900927	1.158891078	0.741941163	1.163420752	0.366693442	1.383003495	0.31945509
52479	0.27930012	0.623031976	0.552171138	0.326373915	0.68898862	0.724217732	0.763027406	0.741604708	0.768860809	0.651638676	0.839158884	0.734572118	0.713805878	0.773253288	0.761002478	0.672263069	0.802339861	0.541857513	0.614951572	0.599221936	0.358960371	0.882191049	0.67047384	0.534082888	0.443087913	0.648512644	0.504210456	0.408120539	0.669116403	0.581671356	0.493792897	0.411926205	0.502889941	0.467526367	0.721154457	0.372020777	0.512468086	0.605797208	0.492437101	0.464387508	0.269062696	0.321601148	0.329899709	0.257284239	0.304903449	0.286222271	0.759675361	0.295103812	0.731186272
52480	0.286704808	0.507220537	0.343487859	0.12582416	0.598363142	0.538249204	0.53462336	0.42749531	0.573798345	0.31272993	0.459304925	0.49752677	0.478188444	0.523883818	0.424573414	0.386905501	0.456403915	0.314668783	0.41750581	0.376231619	0.234553917	0.556897822	0.412298151	0.417208246	0.415201913	0.500067723	0.328433835	0.329000607	0.57660253	0.35281549	0.674410221	0.474990631	0.543812545	0.568055827	0.524306478	0.486998449	0.550297086	0.542856865	0.671537882	0.496751755	0.179609314	0.138224014	0.328788059	0.206113959	0.243457556	0.208497171	0.516916633	0.188452242	0.517853203
52481	0.304137045	0.405639672	0.457918695	0.988036052	0.326964747	0.497658835	0.451439863	0.378570758	0.433951691	0.627614859	0.450550231	0.407964164	0.500588915	0.519111888	0.522548678	0.610135531	0.481720749	0.390762876	0.60786728	0.630172532	0.787485014	0.355015754	0.521776507	0.633591239	0.36162979	0.491384841	0.632783734	0.564800122	0.429900438	0.635678771	0.449351816	0.503710291	0.400797509	0.37035182	0.360693306	0.3682248	0.382537507	0.409963124	0.383096913	0.584968014	1.087644946	0.980137245	0.630787087	1.034665103	0.791660146	1.122463622	0.403498025	0.904118311	0.370397481
52482	0.301158021	0.505241363	0.636283417	0.651093628	0.509798491	0.501984061	0.68491958	0.507437462	0.679972203	0.62710269	0.48907576	0.599535053	0.468335356	0.506873903	0.553199854	0.639634553	0.476277717	0.427979748	0.798346874	0.52708665	0.608364336	0.459197488	0.415496017	0.480723937	0.485129352	0.753639544	0.813432389	0.580203183	0.588056479	0.750290197	0.356149987	0.523321324	0.368957501	0.392167732	0.572810172	0.439833569	0.371036989	0.532415537	0.446335933	0.542641445	0.705900578	0.732278084	0.38351264	0.721878504	0.584435778	0.665512548	0.510695406	0.708119055	0.535590737
52483	0.332723288	0.599347153	0.509520714	0.423947839	0.471937227	0.788362086	0.734116808	0.755946341	0.721331209	0.629354415	0.847796308	0.600580009	0.748503782	0.803239787	0.702418818	0.599136489	0.828841793	0.555760961	0.659943945	0.657034521	0.324075125	0.560839972	0.762081924	0.433832643	0.382527429	0.714309582	0.554665819	0.544240424	0.555516452	0.581505593	0.44082224	0.429189255	0.420782002	0.466111118	0.635646681	0.383890363	0.534469082	0.492558506	0.561018891	0.594214069	0.361417659	0.384331271	0.357791378	0.370287836	0.364682945	0.35265902	0.825709618	0.406225607	0.554627464
52484	0.342221668	0.395206085	0.313993486	0.551744342	0.377603696	0.35897952	0.330256637	0.360711323	0.328541359	0.380022866	0.38585055	0.365332379	0.347651547	0.432168748	0.407278613	0.343641627	0.32747989	0.354009731	0.340071088	0.413982199	0.538302428	0.373735994	0.398045436	0.365967027	0.382266026	0.36331142	0.331811198	0.438385282	0.335732877	0.459473492	0.448225963	0.384149021	0.361050826	0.437165271	0.352893309	0.439024611	0.364263661	0.401598571	0.383089805	0.442130724	0.589133448	0.595020184	0.459493021	0.574900462	0.486840301	0.522610951	0.420779207	0.547511421	0.317320722
52485	0.370418617	0.28486581	0.433841198	0.677879303	0.382197422	0.444523952	0.41162231	0.32400404	0.40873083	0.481146602	0.386422818	0.39466592	0.393899183	0.448183976	0.423920296	0.513157883	0.392369758	0.448581811	0.507183476	0.489293733	0.605993335	0.317054705	0.467872141	0.466864755	0.27164187	0.427379239	0.561430451	0.49098061	0.354449142	0.574143232	0.474337711	0.491479218	0.382797622	0.300596191	0.349485067	0.336215418	0.349767544	0.406475486	0.36149416	0.563401975	0.738175539	0.737852072	0.553723862	0.775233467	0.791170777	0.762603777	0.369067848	0.730531161	0.35845718
52486	0.307964759	0.558979635	0.533539635	0.564842634	0.685646923	0.885249878	0.5584198	0.587777065	0.54135441	0.557851827	0.729410179	0.545011414	1.095009932	1.128940976	0.805127636	0.807073439	0.67086432	0.526869908	0.542444097	0.602256461	0.503628491	0.744495968	0.880907074	0.533180979	0.489129992	0.674297361	0.455611769	0.597137103	0.545642799	0.646120361	0.351384331	0.44342365	0.434387153	0.366350122	0.611768622	0.336247192	0.488974131	0.483409059	0.430521881	0.446503136	0.53872986	0.595536845	0.487778415	0.485413285	0.430686927	0.519123981	0.790658245	0.538477002	0.527524502
52487	0.29286621	0.581353769	0.638046416	0.591411359	0.552972288	0.817340561	0.813413953	0.680350927	0.800644143	0.542970449	0.701429297	0.692194059	0.736116765	0.753176983	0.750067156	0.705926805	0.729901824	0.528167643	0.700302818	0.60688422	0.49812517	0.552333717	0.691427596	0.515949865	0.434076886	0.801696319	0.523187628	0.458770443	0.629150647	0.651819273	0.462793628	0.433740226	0.403636656	0.408828855	0.632980797	0.344371436	0.468403701	0.516962315	0.409615691	0.489551952	0.52757934	0.626266622	0.389758025	0.49551347	0.491100956	0.491749532	0.711351102	0.565310658	0.589455197
52489	0.387499996	0.526926907	0.373151543	0.453658864	0.445943928	0.403321338	0.446125957	0.502394491	0.411908311	0.419324871	0.484977634	0.446415414	0.451297513	0.467852986	0.467266707	0.425368866	0.600366337	0.440673263	0.401028703	0.549868042	0.411127275	0.488957024	0.457205866	0.446018295	0.48895136	0.458484026	0.32262111	0.439235033	0.40485982	0.429475801	0.487052416	0.459814552	0.471932454	0.48410501	0.425614474	0.431061674	0.411409892	0.487751813	0.455486946	0.513799191	0.394442483	0.381130134	0.490350278	0.421831798	0.454873545	0.40359539	0.631805905	0.366938932	0.456351063
52490	0.315806566	0.400544903	0.384743921	0.676102315	0.462017888	0.507807808	0.441054182	0.443268464	0.425860722	0.452736375	0.430568773	0.342199078	0.543068291	0.498902337	0.461424985	0.549984725	0.441249936	0.369840275	0.46467769	0.4427884	0.608760558	0.461313009	0.492461985	0.494949526	0.420555407	0.516275865	0.412444085	0.498393803	0.400958397	0.578731594	0.383149173	0.382534922	0.459232195	0.354463083	0.430018378	0.366744524	0.360818724	0.353983852	0.331272985	0.467384776	0.757336704	0.690170704	0.605346356	0.709417665	0.696985162	0.902934473	0.482970786	0.740096621	0.408677688
52491	0.293649397	0.370009594	0.481762897	0.838215967	0.336894245	0.471015627	0.43881971	0.39003719	0.422024376	0.598084668	0.414823949	0.377823984	0.445066969	0.450889045	0.486084664	0.556035927	0.430660008	0.444978357	0.589412037	0.53711642	0.68530679	0.35227911	0.511386592	0.46357463	0.368046832	0.478268154	0.642959318	0.4892832	0.363425402	0.61930958	0.405906574	0.47556111	0.361277225	0.364319731	0.386261424	0.304286148	0.377599824	0.37452396	0.33849684	0.536310676	0.907163195	0.864904796	0.627904869	0.917318058	0.869406119	0.926458494	0.384594196	0.845516705	0.356241436
52492	0.407262519	0.389664278	0.26773242	0.207483864	0.383986929	0.341602366	0.272256277	0.338493165	0.256948949	0.219146522	0.254750922	0.355694813	0.370635571	0.40112834	0.304094055	0.308220304	0.278699116	0.33923395	0.261478112	0.26401352	0.34534472	0.406190262	0.288551506	0.291341395	0.579048927	0.263593358	0.240805784	0.438258023	0.309793858	0.276001581	0.421271749	0.352962493	0.5078492	0.505325289	0.350246693	0.417727267	0.414170257	0.42255827	0.417709017	0.357021686	0.252036375	0.184066362	0.470711182	0.246866872	0.306540596	0.260526872	0.354906556	0.2224085	0.358005616
52493	0.348350444	0.379266466	0.326112355	0.574540763	0.349034989	0.368057009	0.291321767	0.395829656	0.342740442	0.377472071	0.407287293	0.338896699	0.392049679	0.443034106	0.451505164	0.40670849	0.411864978	0.384396027	0.361906763	0.520337265	0.576324151	0.364459734	0.375016731	0.428556468	0.400591924	0.344469205	0.395142867	0.384844411	0.341691011	0.394942615	0.449153976	0.485232261	0.432992382	0.399302143	0.350243145	0.462640543	0.389081615	0.420026285	0.431092238	0.440056784	0.634574682	0.52740954	0.641151117	0.630951737	0.628548087	0.641696175	0.408913315	0.532832544	0.342517953
52494	0.368903969	0.519938811	0.530848699	0.527289971	0.657142986	0.964893197	0.720972192	0.648856417	0.715049183	0.566067649	0.861309541	0.627048962	1.029090952	1.11449488	0.908589318	0.741231529	0.838521146	0.577121542	0.666675135	0.674742535	0.50816992	0.637074595	0.822693399	0.508372535	0.441421654	0.703593461	0.510670572	0.615443798	0.548875524	0.677816076	0.39253097	0.520015756	0.401389286	0.359403422	0.613469791	0.348163738	0.437928149	0.475256243	0.477002913	0.479239052	0.497430324	0.547568858	0.43085188	0.48282619	0.472534333	0.511223671	0.898519293	0.508571006	0.575046756
52495	0.412616929	0.383072715	0.472637884	0.969511046	0.346369309	0.469092289	0.377995035	0.404169434	0.404116111	0.623280698	0.410623032	0.339272434	0.379108756	0.397650254	0.419927724	0.542749066	0.512203877	0.476730041	0.602023319	0.51102919	0.700079383	0.324638493	0.4911505	0.587719629	0.288672546	0.437112354	0.630287298	0.568436941	0.362893797	0.563230541	0.451743042	0.526481217	0.304644815	0.327179093	0.394392399	0.296839635	0.30939902	0.382651186	0.277822903	0.552612352	0.993068311	1.081002108	0.501190996	0.910851907	0.691954988	0.896397687	0.38685663	1.076214932	0.398498375
52496	0.291635878	0.408489251	0.443990603	0.714003249	0.417931404	0.599347113	0.526281076	0.360944619	0.549038014	0.45299306	0.523261074	0.462799097	0.478516554	0.566661131	0.533636428	0.568910475	0.503179717	0.394059448	0.461362024	0.56032992	0.595229502	0.382548953	0.499785352	0.470803984	0.378756915	0.47667884	0.516627139	0.463345318	0.449404903	0.46399939	0.400480981	0.456330364	0.455617169	0.423327479	0.458469459	0.443826197	0.448278992	0.469250542	0.394595714	0.509947334	0.7678879	0.665797545	0.532854724	0.713440087	0.637724998	0.821890781	0.422440842	0.678268361	0.428852258
52497	0.298775696	0.594785328	0.587145283	0.516807493	0.636435267	0.81600463	0.741522432	0.625413683	0.758895702	0.577549198	0.972938857	0.681621369	0.89816358	0.934595584	0.883552112	0.733501146	0.910960907	0.599075782	0.53102719	0.702566474	0.451180966	0.611123687	0.988849205	0.524922692	0.480736223	0.773039548	0.442038999	0.545786217	0.617787915	0.618956817	0.431494006	0.443302454	0.447616978	0.36661158	0.689468371	0.337347374	0.474768283	0.453617038	0.462688759	0.453558457	0.446942408	0.48315127	0.393587864	0.40284624	0.429453577	0.455611036	0.935748908	0.441273374	0.636102106
52498	0.344750627	0.48133471	0.43720707	0.3243582	0.613131849	0.512442246	0.44288064	0.718543796	0.503161786	0.35863124	0.479262273	0.559727029	0.461507446	0.480648118	0.48994946	0.346743619	0.571701536	0.960706386	0.38072656	0.485849405	0.358659194	0.520285657	0.410754225	0.536727147	0.41322911	0.495624761	0.343688197	0.696921955	0.485122502	0.401219789	0.397513638	0.420027893	0.430406493	0.365183752	0.510640972	0.474891258	0.524607522	0.537955539	0.481271233	0.44225826	0.248827106	0.300041095	0.386454723	0.257054803	0.354008618	0.27714982	0.564573619	0.328630184	0.658665449
52500	0.345466954	0.431162737	0.412098438	0.854489006	0.345715777	0.472738258	0.439829228	0.374199141	0.447455496	0.557940862	0.361465242	0.400805172	0.461118304	0.476233876	0.45279921	0.519847212	0.419665253	0.385847375	0.58015568	0.547656935	0.709857783	0.378765256	0.420951507	0.549292478	0.33318315	0.448791515	0.603117243	0.548189335	0.408668982	0.611329753	0.486452988	0.534166831	0.397984214	0.346135283	0.366784294	0.335146134	0.354406423	0.403103764	0.363204637	0.531945463	0.955599871	0.857021323	0.645300298	0.954872707	0.830967917	0.975342377	0.376212983	0.814643514	0.383606953
52501	0.376170844	0.392349615	0.241448193	0.109493624	0.367589069	0.290750116	0.2767776	0.346776268	0.291577079	0.180338788	0.269709513	0.334246656	0.349282159	0.360220981	0.282868279	0.287991121	0.269909756	0.318840809	0.200675488	0.240128302	0.286376166	0.379785472	0.271997075	0.274399701	0.653229142	0.262134415	0.166004475	0.310652254	0.31632157	0.276901645	0.389824057	0.34924155	0.489220149	0.480210527	0.332527889	0.444971987	0.424143024	0.357065267	0.376649277	0.327173188	0.161194747	0.091895381	0.466280992	0.189761612	0.276451955	0.166947736	0.366347703	0.156365556	0.311836022
52502	0.307085539	0.355699035	0.436862032	0.804270114	0.265377587	0.469050994	0.442050523	0.350955444	0.424984036	0.557749703	0.357320254	0.366403178	0.412129056	0.484104234	0.484949856	0.487863299	0.367896653	0.358866411	0.558392658	0.455538299	0.674646878	0.306785213	0.422374809	0.488460295	0.382678089	0.466746343	0.573310824	0.529303998	0.396079517	0.562820346	0.465011028	0.460660502	0.378156497	0.355999705	0.347020491	0.38139729	0.351373544	0.361986485	0.345792746	0.524751122	0.915254521	0.831219304	0.571032565	0.934959912	0.785299143	0.92142046	0.361292253	0.781707017	0.347409513
52503	0.304997133	0.491710508	0.666852499	0.6254219	0.457996012	0.651980897	0.660340427	0.656449134	0.66323491	0.900831223	0.749902896	0.670410726	0.62236291	0.692998753	0.619985495	0.746884662	0.818192287	0.534102562	0.833925154	0.629958692	0.540582173	0.505813793	0.703435754	0.453805795	0.429995344	0.680516252	0.714572034	0.570928507	0.548749078	0.593104255	0.453448158	0.424621218	0.401637975	0.319602786	0.532818663	0.336505336	0.371191723	0.465148531	0.464094417	0.557587631	0.528491789	0.646426582	0.406668741	0.510820484	0.522095391	0.541171832	0.676702206	0.587549956	0.52387938
52504	0.368270973	0.55040632	0.522752855	0.348601894	0.682270675	0.555289754	0.446019192	0.480310462	0.546682677	0.4624937	0.546182516	0.542956461	0.593192368	0.568127976	0.51154745	0.554911064	0.489740385	0.517765355	0.44213914	0.46454063	0.36763647	0.577386172	0.522026032	0.580477282	0.521061022	0.455347676	0.399452162	0.502911343	0.532294282	0.404127769	0.491468335	0.590723778	0.583267828	0.486035848	0.725027784	0.493642626	0.585117525	0.670815308	0.763159953	0.555827787	0.350841357	0.320788192	0.42514584	0.338964037	0.322646276	0.347033316	0.555542131	0.318674913	0.800452798
52505	0.361388623	0.409606545	0.275395592	0.179439964	0.397621057	0.297556976	0.304591122	0.383077491	0.307191983	0.224298812	0.309784811	0.379381575	0.429458476	0.391681007	0.343057084	0.321056268	0.277381339	0.311941213	0.253302799	0.245012615	0.345977112	0.400622299	0.315566012	0.307787431	0.629671935	0.285298877	0.236655617	0.358419604	0.372294953	0.315745947	0.40803899	0.365058361	0.465801045	0.461386872	0.359283149	0.419067057	0.390808707	0.393594628	0.408251002	0.328081307	0.249846326	0.163412847	0.461092495	0.253862523	0.300408403	0.242508	0.381971736	0.208241868	0.323514515
52506	0.29008468	0.532608277	0.554931229	0.729068239	0.562006215	0.676312636	0.665218781	0.567124968	0.706419543	0.533848072	0.573395165	0.606851087	0.603117841	0.612851056	0.624406769	0.608026876	0.632195179	0.514701101	0.598175488	0.591068302	0.58130445	0.474727015	0.595822952	0.624994312	0.477148813	0.669200872	0.572425977	0.553278926	0.540685095	0.620117291	0.35831517	0.530835822	0.397778867	0.457327071	0.57489152	0.381216647	0.446938619	0.523847666	0.462225407	0.580812939	0.787594836	0.764318954	0.460287422	0.750595077	0.567163109	0.826180052	0.613875071	0.734188689	0.524387766
52507	0.353279414	0.41979953	0.251784192	0.145752257	0.391566022	0.318852664	0.27633102	0.397145749	0.27816969	0.18968827	0.293991154	0.330731063	0.390130399	0.381734811	0.288702937	0.317736229	0.285606162	0.317635883	0.220510722	0.250216876	0.282947978	0.397013398	0.288643483	0.253614107	0.620863132	0.238367293	0.20586195	0.338402855	0.308226606	0.2973658	0.408033521	0.344950368	0.46913526	0.517673177	0.335222374	0.429561088	0.414475121	0.377455914	0.400463819	0.32496993	0.210150015	0.127798213	0.453856909	0.221924876	0.283156978	0.204830416	0.359877701	0.159892811	0.315239902
52508	0.293914993	0.423377679	0.648538022	1.095679435	0.395656034	0.534747721	0.545342916	0.485253518	0.54588624	0.719883792	0.498829029	0.464042013	0.468486513	0.516378455	0.570492528	0.615463433	0.503484624	0.483085918	0.723906198	0.621571323	0.783602691	0.373926425	0.527625267	0.586557947	0.371614913	0.630217671	0.733773789	0.601231105	0.441527472	0.768305819	0.379172664	0.511020583	0.289084549	0.366468979	0.462600959	0.331831434	0.349657959	0.407618755	0.374939775	0.607118075	1.110035952	1.306626738	0.53594216	0.978275584	0.735419902	0.96227898	0.457201413	1.146222158	0.421771602
52509	0.324793927	0.546633839	0.545985051	0.455008611	0.667139843	0.668047021	0.672351791	0.588736379	0.674085729	0.50463763	0.666628088	0.610727572	0.726222813	0.739954122	0.675985106	0.581095111	0.708029969	0.513982418	0.540006171	0.654104239	0.439079726	0.763937161	0.677301272	0.577431426	0.442061062	0.593193529	0.505060089	0.414842916	0.655419571	0.528042413	0.438063424	0.529780125	0.493760376	0.517236755	0.625509544	0.369491135	0.494307075	0.55546917	0.4141278	0.457739092	0.428821119	0.467774502	0.424546059	0.395777312	0.400324028	0.421658955	0.754232426	0.405078381	0.670119395
52510	0.269008633	0.439236076	0.510571292	0.698434507	0.42116238	0.462781464	0.432428269	0.433664621	0.439790223	0.601241917	0.411754238	0.436537982	0.444877442	0.446052663	0.493069698	0.564910992	0.421615754	0.434234215	0.552167357	0.515272263	0.639517435	0.408337285	0.441072093	0.521366769	0.445535124	0.511745994	0.633567967	0.545598247	0.405383218	0.597345457	0.45113307	0.53346738	0.33617593	0.398746436	0.424368569	0.372081882	0.389877936	0.501875866	0.379557461	0.531135851	0.7422195	0.795903155	0.558417823	0.706947426	0.704244024	0.746722936	0.400438814	0.782892711	0.434956995
52511	0.286941016	0.388751564	0.464142315	0.912868266	0.364325951	0.487221707	0.43259646	0.353471857	0.434041718	0.564826718	0.397046227	0.424682466	0.461594868	0.484676176	0.477773798	0.558659074	0.439261503	0.45450766	0.553801285	0.558477263	0.75899226	0.380636087	0.461468153	0.555509956	0.353413618	0.448982065	0.61513845	0.505437252	0.390735114	0.615761365	0.473462747	0.540591946	0.364595597	0.35546508	0.352006744	0.329012611	0.395777204	0.40167191	0.333117722	0.49704926	1.022192905	0.919274501	0.657905224	1.068681825	0.839223163	1.009813933	0.412572924	0.851665849	0.394097975
52512	0.292369351	0.389751712	0.469158765	1.261609692	0.343914401	0.527970163	0.399390545	0.366109125	0.406952279	0.678917814	0.427423386	0.35190673	0.468535142	0.470869374	0.488774261	0.56269297	0.455078181	0.436894649	0.610131432	0.582066564	0.811019044	0.367230605	0.496685825	0.612248135	0.358220359	0.46499015	0.660554896	0.567121216	0.344612538	0.635342622	0.417095665	0.517834005	0.315536993	0.412427829	0.337697095	0.278111327	0.342636415	0.348987785	0.269119332	0.542846049	1.351328894	1.440901645	0.563113449	1.110420016	0.754447868	1.133424622	0.412116268	1.249745304	0.350275209
52513	0.302663712	0.571161012	0.577057281	0.458289019	0.515428615	0.733089642	0.83710042	0.676901091	0.773396699	0.601801596	1.013194528	0.673950367	0.746347806	0.725687667	0.85172882	0.744247958	0.993355724	0.505613586	0.552373073	0.697187105	0.427672488	0.613881075	0.869610207	0.590239892	0.456107403	0.709210793	0.507059151	0.483684689	0.643582537	0.520018392	0.444104083	0.453934449	0.444910244	0.430522782	0.668398287	0.278683289	0.462038957	0.474892477	0.507791908	0.436358605	0.428225506	0.453206599	0.405944093	0.411568963	0.394256677	0.396575015	0.912436541	0.434639951	0.613802874
52514	0.280621903	0.448045867	0.601482472	0.638943475	0.409989113	0.590906988	0.714024709	0.645935362	0.620430186	0.869872811	0.714988558	0.539654392	0.527607374	0.617897293	0.600742911	0.729406881	0.740336553	0.495464413	0.810044467	0.592570395	0.535901608	0.484335302	0.63771136	0.468477058	0.410909695	0.735220369	0.782405973	0.507484199	0.508443656	0.62880668	0.388132724	0.456402171	0.364019304	0.345646859	0.505746394	0.316697411	0.337974299	0.395626091	0.425820588	0.510225288	0.565590426	0.670025996	0.362786131	0.532196362	0.5447425	0.576989456	0.667496908	0.627234894	0.437988893
52515	0.271127107	0.610510616	0.703237712	0.474724807	0.57143926	0.628049109	0.915836958	0.684567406	0.946130823	0.600152267	0.68883774	0.836115047	0.540045972	0.591307348	0.666857964	0.917556658	0.712164725	0.497532296	0.732360174	0.57479859	0.497456978	0.558040161	0.647050831	0.515232673	0.461148191	0.820955371	0.80162309	0.495023986	0.76573347	0.60540156	0.459476974	0.535463982	0.393095277	0.470002897	0.663476622	0.300146577	0.485724363	0.5691856	0.429642428	0.529082903	0.479348362	0.529158902	0.474481476	0.43286246	0.481349844	0.512240279	0.609363327	0.532244213	0.69467082
52516	0.29094589	0.38434119	0.561615857	1.149861787	0.340532565	0.488201818	0.462080806	0.369008181	0.452989187	0.682409253	0.388008134	0.373645246	0.39546138	0.445142932	0.489256115	0.545843838	0.43424235	0.354468944	0.644807423	0.463844868	0.713174591	0.308813804	0.442000255	0.506727859	0.351400612	0.518190666	0.671131379	0.493906051	0.413461076	0.685290086	0.33842086	0.458175955	0.2967029	0.38483572	0.35177998	0.341506952	0.338904244	0.318335458	0.28928916	0.595472666	1.26933162	1.327332613	0.464206397	1.08180247	0.725430077	1.025767001	0.374803691	1.271703368	0.322656079
52518	0.325342605	0.409516557	0.441309978	1.115799665	0.390608968	0.540555675	0.449199233	0.397350829	0.455599261	0.643032189	0.473370487	0.428473315	0.520998509	0.532800405	0.525226846	0.611705853	0.482374156	0.393555851	0.611581877	0.640970881	0.870772751	0.363848873	0.505046166	0.597553551	0.372047471	0.537385933	0.582957313	0.605811471	0.420261667	0.664245398	0.486096133	0.517890364	0.383232893	0.371816557	0.365180044	0.326368445	0.358126439	0.374404021	0.331849508	0.676415497	1.300250545	1.134545903	0.633552094	1.160755664	0.81227254	1.467721378	0.456398327	1.066777365	0.370137578
52519	0.336173442	0.720428341	0.61473003	0.271386787	0.846643397	0.501712378	0.634856145	0.479702673	0.648867507	0.374330531	0.517042573	0.63026426	0.47588001	0.464699004	0.537738645	0.469411993	0.544099446	0.435062741	0.441790194	0.375329744	0.311521604	0.528140111	0.477211035	0.600133437	0.468452988	0.544924576	0.367916936	0.424878818	0.642364616	0.423619662	0.546491959	0.486138513	0.531379872	0.58828964	0.803318844	0.623090311	0.563680339	0.57545855	0.691603422	0.516179286	0.29499721	0.288717563	0.279902163	0.337747518	0.258346058	0.33886511	0.542188336	0.291811738	0.585501638
52520	0.272410912	0.393982748	0.556366079	1.262879698	0.359567578	0.573569843	0.467712542	0.407634091	0.496034845	0.700894453	0.42291657	0.392728864	0.503570295	0.522053033	0.559223689	0.621841503	0.450934075	0.412859658	0.644951712	0.516020321	0.787782739	0.33981036	0.508182474	0.585055198	0.34696	0.527569015	0.713138734	0.562582472	0.398291017	0.698388549	0.378902076	0.524937581	0.267178234	0.408863601	0.350650294	0.293445543	0.361542606	0.334108118	0.296870178	0.588440809	1.35350545	1.621893728	0.548075604	1.128615938	0.739261616	1.111993913	0.410173745	1.430769297	0.345561316
52521	0.322254541	0.456252697	0.557270561	0.66632206	0.42322973	0.619679753	0.688180818	0.614659191	0.628061822	0.850657407	0.673317888	0.630844715	0.576453087	0.621490937	0.642996683	0.77013874	0.687011414	0.518158809	0.807599129	0.609663819	0.555519629	0.519136408	0.608213122	0.485636712	0.449137537	0.723036569	0.77939528	0.563970991	0.542578552	0.604631779	0.380260496	0.502196929	0.401060422	0.414609325	0.523589351	0.287364784	0.375795435	0.450599929	0.440819045	0.533839932	0.647818574	0.695563723	0.373722594	0.60314241	0.589876154	0.626675327	0.647917489	0.671983747	0.511893244
52522	0.357126013	0.372890186	0.419854828	0.913518364	0.36647175	0.462154412	0.415712492	0.37775173	0.434587096	0.543347353	0.388864041	0.432663125	0.450640398	0.44860531	0.472885356	0.528286038	0.41225478	0.432400323	0.552113142	0.505111838	0.728674262	0.306662137	0.506712914	0.499721831	0.330049376	0.432121936	0.605426446	0.56216635	0.427014853	0.5948892	0.462852967	0.564645535	0.390825506	0.324936439	0.34853078	0.313545217	0.361508762	0.346509054	0.339766109	0.550428515	1.088358485	0.937117836	0.602199583	1.18732278	0.787303536	1.02954143	0.345069281	0.904229765	0.33990418
52523	0.283319175	0.360388036	0.393153409	0.816137812	0.342629481	0.610355892	0.446626374	0.397173224	0.428896392	0.47663622	0.451463143	0.444367273	0.505655467	0.587419312	0.534818416	0.588711472	0.471880965	0.494695828	0.464055338	0.501768898	0.691813644	0.358912424	0.498501923	0.459622591	0.436020848	0.486488585	0.544994443	0.54292318	0.407422294	0.567742461	0.355238595	0.463808044	0.407872714	0.449519137	0.399266343	0.381687975	0.418353765	0.401014714	0.42090665	0.495742621	0.806827238	0.817294056	0.584679694	0.753870517	0.702205013	0.772442029	0.386078666	0.756292929	0.379660702
52524	0.239775073	0.478032361	0.607696991	0.652833475	0.333445694	0.556651222	0.643830394	0.595091892	0.642438505	0.912921574	0.629373854	0.514480624	0.457213571	0.507123979	0.513306054	0.64979703	0.592311433	0.524617773	0.93310169	0.621297897	0.536197143	0.43579421	0.553064467	0.438260885	0.343953313	0.602136801	0.925319757	0.4903076	0.468514064	0.672794175	0.411109022	0.440187416	0.361570238	0.346061393	0.508325047	0.311899605	0.396754949	0.445023302	0.422836088	0.514737776	0.591691851	0.694903128	0.387132144	0.55727674	0.568807222	0.583941132	0.437328347	0.681700896	0.515766492
52525	0.299089988	0.498582022	0.547181667	0.977006603	0.372601356	0.496900771	0.412977727	0.459583097	0.515995779	0.616137053	0.388737449	0.506264278	0.39600602	0.472635499	0.459409765	0.537068494	0.506497376	0.514737874	0.671894712	0.552075538	0.635998348	0.44874772	0.473425325	0.56662514	0.370581348	0.480159855	0.601892807	0.541029876	0.487283698	0.516776526	0.454860136	0.509444805	0.30973377	0.469077406	0.410319515	0.374304227	0.44468006	0.429055713	0.386993351	0.655717835	0.987171346	1.090964154	0.438357241	0.822821128	0.633733304	0.78878474	0.444857304	0.948152221	0.442110573
52526	0.299073363	0.549322274	0.405158235	0.499254196	0.546346243	0.576971768	0.506659671	0.464411603	0.533773768	0.456076427	0.435847579	0.499701413	0.467966107	0.551188131	0.492237749	0.39356372	0.539452993	0.448149068	0.504415512	0.540358809	0.446993309	0.584837201	0.458608676	0.516259945	0.287137978	0.45947073	0.371377273	0.351078127	0.466538074	0.479304366	0.687548892	0.535194043	0.517427426	0.551093481	0.507312247	0.433219553	0.529341509	0.481280937	0.578435845	0.751870019	0.557428902	0.524099285	0.472915139	0.55714441	0.473233986	0.744775626	0.461745619	0.512422184	0.491868469
52527	0.392304134	0.508277972	0.574568079	0.579694118	0.5653807	0.69893092	0.626880916	0.590776732	0.64031233	0.638929581	0.794918259	0.614813183	0.65857801	0.783565898	0.690620148	0.652204098	0.859719677	0.615427906	0.654687064	0.837743773	0.505547166	0.546124506	0.78160681	0.589008312	0.421034597	0.676578357	0.52167899	0.564618314	0.520298142	0.517688081	0.48367558	0.471129811	0.4476313	0.429084025	0.5754907	0.367943014	0.40483116	0.47376626	0.452274412	0.524190069	0.49834769	0.530786216	0.344387952	0.475456015	0.445587165	0.495930588	0.852273321	0.52174958	0.604892807
52528	0.319385175	0.601232858	0.528547165	0.553848065	0.630252711	0.776928393	0.683674813	0.657884648	0.645168386	0.604725998	0.901555376	0.693020729	0.827247363	0.861627195	0.864764391	0.737771934	0.950665341	0.560643353	0.56037615	0.775002984	0.485508408	0.665604102	0.862293042	0.600337804	0.441172277	0.72423749	0.480654637	0.5350306	0.612263642	0.604878067	0.425273504	0.471920126	0.422572774	0.43025343	0.64380365	0.323088254	0.42221844	0.501310553	0.405993032	0.503238768	0.477449627	0.493918667	0.440130481	0.470679466	0.49515549	0.479308816	0.940652519	0.44570776	0.614180796
52529	0.298381352	0.440595902	0.327913875	0.129721309	0.462023056	0.325227913	0.338881209	0.339671437	0.373724576	0.206643897	0.340953155	0.372659045	0.421144397	0.391269101	0.330854744	0.273034629	0.278611185	0.402074401	0.267424713	0.310031441	0.298734751	0.443098706	0.310816032	0.275198472	0.347248924	0.369758657	0.275022889	0.342756773	0.413333572	0.336833368	0.468806201	0.351962119	0.432770357	0.468049827	0.425343079	0.455680078	0.399513783	0.380587399	0.404220477	0.312524578	0.221361245	0.137164751	0.406071484	0.249611397	0.2680639	0.252354688	0.354620238	0.172936566	0.362308253
52530	0.384129171	0.401387471	0.467509043	0.856410542	0.351573115	0.466870501	0.402929261	0.384890644	0.410061623	0.509777082	0.418371357	0.399801057	0.46226253	0.495188948	0.411730628	0.507492434	0.432207844	0.377564959	0.545521304	0.461158505	0.668959392	0.323129185	0.432467556	0.474198408	0.286971082	0.443318	0.549699558	0.502179576	0.383582654	0.582442458	0.374006364	0.456867106	0.419208241	0.413587169	0.36234863	0.371537118	0.330161403	0.406993779	0.347755047	0.543399209	0.89493086	0.855254697	0.577767355	0.832842278	0.689343659	0.819765833	0.447498229	0.852247533	0.368099961
52531	0.304250235	0.437566945	0.56870582	0.850144263	0.390818726	0.541752638	0.590488859	0.494061631	0.522697644	0.645954074	0.488978988	0.517784715	0.425844704	0.48870051	0.5682787	0.655380727	0.527483528	0.484400816	0.661506402	0.645701276	0.652886546	0.439987519	0.537575342	0.576478686	0.380217975	0.599358324	0.649664779	0.499251682	0.53316736	0.634252295	0.342050448	0.580285409	0.409223458	0.344500784	0.476046153	0.368601721	0.358586095	0.4467929	0.403151756	0.567025204	0.767887874	0.773173178	0.50757389	0.749106116	0.701379631	0.788294867	0.48496258	0.772652792	0.461432669
52532	0.318734114	0.385376046	0.520933693	1.066009836	0.342160249	0.4783574	0.392659832	0.365763076	0.373161757	0.696406409	0.401588979	0.352701652	0.424204934	0.460602049	0.487419586	0.578463361	0.443916252	0.466221897	0.628954787	0.544319322	0.751040641	0.335689489	0.446371638	0.586312233	0.275433017	0.43691786	0.718911784	0.591678489	0.340854209	0.605509889	0.397866924	0.504349602	0.304668818	0.356202461	0.329492798	0.284980529	0.295655066	0.360673763	0.293354604	0.563603639	1.141375265	1.241682078	0.529597446	0.994563214	0.712312733	0.990025287	0.356122761	1.190334088	0.352128841
52533	0.403024162	0.372245337	0.316678044	0.426651974	0.363414885	0.265906064	0.271169074	0.28218356	0.327457265	0.25660165	0.290930084	0.275133754	0.318283158	0.295614557	0.327746096	0.295392032	0.294695668	0.491370241	0.287047697	0.34983543	0.455548154	0.319812003	0.296257739	0.401320513	0.274568578	0.280629889	0.330437888	0.497766368	0.311905719	0.356173882	0.379439044	0.498113753	0.437903003	0.374325364	0.349957346	0.402452637	0.33867918	0.398656427	0.399470928	0.442969949	0.386137785	0.367721403	0.548683747	0.454981285	0.552076707	0.445549693	0.304506106	0.389974558	0.347394165
52535	0.329449218	0.536901992	0.496675305	0.642617124	0.53644876	0.607430815	0.499813998	0.540391169	0.591495046	0.58803849	0.740503496	0.578320937	0.58163143	0.649686193	0.657410877	0.552452982	0.711379749	0.486412855	0.565493854	0.757651468	0.543974249	0.506500704	0.646589356	0.549683226	0.355080516	0.585810095	0.421649825	0.545034237	0.505277056	0.557569338	0.512263036	0.472054703	0.387742722	0.362263988	0.541225134	0.407046501	0.373420166	0.41753437	0.432294714	0.653589521	0.613035275	0.606741849	0.407356998	0.539338624	0.5301278	0.612264253	0.649856547	0.546812261	0.601167402
52536	0.294208903	0.550931618	0.716181858	0.650200489	0.511961488	0.586276025	0.664380963	0.633901227	0.69541474	0.725281285	0.694988979	0.572294011	0.547566944	0.573067939	0.652720058	0.587684648	0.738400168	0.591452254	0.80788498	0.706817821	0.61676705	0.531523139	0.646572463	0.530857396	0.421627218	0.718593855	0.630238187	0.526126887	0.561817739	0.664582009	0.494710427	0.477274473	0.371284507	0.401405975	0.619740676	0.395799435	0.345524838	0.476420134	0.393800904	0.573382197	0.578261541	0.657529468	0.365548221	0.569180389	0.537875944	0.58761452	0.613778742	0.623541019	0.612498392
52537	0.346799573	0.52255405	0.49740428	0.426747985	0.672828647	0.846685832	0.709912406	0.686664174	0.741954857	0.551941721	0.958015644	0.647875425	0.935811446	1.038396639	0.85687055	0.713665845	0.844122111	0.50813291	0.583774481	0.717292634	0.43244234	0.703030807	0.908753352	0.541138105	0.479385426	0.746727977	0.454647537	0.519230765	0.605787051	0.586158792	0.479675483	0.447075774	0.415070311	0.436648782	0.690815496	0.319958138	0.468843809	0.442529368	0.477432397	0.548185387	0.417330731	0.420629929	0.456022631	0.416774388	0.475527049	0.444949327	0.900505086	0.431274507	0.638610771
52538	0.361297368	0.559087496	0.534631936	0.535788179	0.688167942	0.781484438	0.714240138	0.699204462	0.722789211	0.491722935	0.915746951	0.700051925	0.900931721	0.935490465	0.898051341	0.729200267	0.840074644	0.521111253	0.62992011	0.663105572	0.487276882	0.689743114	0.970206526	0.558877125	0.434772637	0.762580976	0.560572404	0.55423123	0.721097321	0.604901642	0.422382538	0.48903287	0.42607592	0.416191669	0.729038347	0.33916812	0.47847242	0.486685301	0.457937802	0.533682652	0.507231538	0.537282393	0.453469215	0.466077304	0.478982038	0.495675613	0.866964331	0.47458269	0.655268973
52539	0.301343038	0.474325632	0.505258845	0.477519946	0.594471058	0.93121891	0.830360786	0.650723806	0.784006342	0.52319675	0.793071484	0.630374597	0.904028332	0.99094242	0.783604245	0.761983007	0.681511967	0.499191317	0.645898114	0.634962374	0.4490259	0.649787608	0.831495236	0.563723127	0.492889244	0.783965093	0.5024926	0.52462398	0.687045707	0.647902211	0.367790254	0.442584051	0.388600383	0.386429177	0.612836132	0.321156717	0.406011433	0.469586941	0.437790203	0.450705423	0.505295374	0.538803662	0.391261346	0.500985902	0.459124842	0.454467354	0.822128334	0.499208113	0.560375797
52540	0.32504224	0.655512688	0.555253662	0.607707775	0.506327977	0.736116191	0.724581751	0.622550157	0.820553925	0.598540427	0.710556956	0.745666322	0.654060633	0.730564192	0.745136819	0.742470975	0.806783992	0.554906304	0.579419625	0.625214673	0.530264083	0.528627668	0.696629706	0.512631367	0.437164734	0.745863675	0.605221042	0.511631577	0.64631953	0.564692452	0.506743583	0.480344146	0.435997996	0.477071718	0.591373609	0.361404724	0.475721299	0.515659356	0.441662615	0.52340666	0.534892733	0.553484151	0.411749559	0.473336854	0.519059559	0.515458675	0.715973176	0.557015816	0.612685724
52541	0.258572911	0.444163244	0.463171449	0.533612085	0.447286182	0.58802226	0.541721635	0.498034651	0.5766408	0.473233892	0.576738744	0.53516077	0.567801856	0.636400479	0.566352588	0.541713633	0.583003563	0.518924916	0.474961166	0.604663183	0.487674903	0.552489821	0.585746153	0.590095289	0.433595525	0.560541607	0.505395602	0.483151017	0.469887859	0.538325596	0.472079729	0.43242595	0.483687453	0.474598433	0.464480431	0.346590252	0.535776726	0.468733498	0.584533536	0.460165947	0.492132924	0.535641133	0.408898116	0.464701195	0.434893789	0.46110347	0.551136597	0.477798149	0.519637132
52542	0.312114103	0.558174031	0.533752302	0.45358699	0.585708955	0.759328909	0.748678806	0.632872198	0.716601453	0.605143303	0.84818547	0.625305415	0.850797682	0.891508901	0.767432585	0.749669952	0.697861801	0.487848485	0.61374665	0.580426012	0.441886147	0.664218995	0.811952304	0.485629225	0.384022743	0.659238308	0.552909886	0.473468179	0.666304005	0.557194919	0.38479271	0.486823205	0.501809798	0.441375094	0.677384061	0.366568504	0.508149142	0.538904617	0.477827372	0.469826527	0.458377379	0.475540735	0.452114208	0.415555488	0.444413965	0.445909645	0.763209714	0.418003649	0.623192913
52543	0.33078764	0.546300956	0.492914788	0.442365492	0.494952109	0.651299104	0.560308259	0.795617593	0.57354666	0.492768887	0.726080966	0.582506274	0.654093797	0.661018607	0.617922618	0.539489128	0.66067593	0.809133981	0.522104405	0.687113808	0.496708853	0.527116111	0.609091354	0.543065081	0.479526604	0.616548374	0.419998921	0.645377687	0.471785746	0.5310164	0.415280925	0.405087812	0.397962397	0.382110666	0.56681952	0.370719637	0.49290107	0.495452748	0.484146472	0.485042747	0.384829805	0.399484321	0.48499353	0.375769396	0.474530294	0.455912219	0.731381366	0.405868001	0.59051661
52544	0.38763427	0.516655161	0.485172073	0.456802327	0.564697292	0.642792685	0.546079732	0.700413419	0.566394696	0.49334691	0.668860888	0.635806055	0.710893908	0.629251979	0.681048781	0.541889262	0.693098948	0.795698655	0.543803187	0.644528447	0.438473352	0.53991804	0.661590029	0.519447888	0.457451137	0.601697014	0.423761887	0.647333028	0.504977422	0.533182735	0.368788853	0.442603188	0.424628838	0.33503769	0.53879274	0.454470522	0.464226525	0.549255844	0.45595197	0.538416383	0.389963658	0.405093861	0.411395235	0.381110385	0.466200096	0.445491887	0.779493236	0.396974785	0.589080043
52545	0.299940428	0.506227899	0.653345638	0.60473956	0.450137483	0.65008199	0.657608441	0.546516558	0.711787521	0.761575702	0.705344023	0.656141362	0.585394422	0.638454667	0.672907128	0.668279532	0.642699896	0.535471554	0.836254382	0.731838361	0.550586162	0.430561247	0.650291608	0.497931272	0.42753973	0.746474501	0.753884633	0.577507653	0.590651152	0.754044978	0.442447424	0.428686126	0.391489491	0.379717486	0.534549784	0.30776453	0.455411975	0.439888366	0.447675243	0.644735397	0.635425226	0.684904244	0.426764164	0.588966065	0.547092792	0.62478794	0.585102651	0.623163415	0.539934844
52547	0.338436419	0.426517986	0.51174941	0.712082282	0.709382658	0.591839334	0.595669026	0.561083446	0.577014922	0.548697274	0.541528194	0.520023769	0.599676892	0.626049298	0.549981473	0.609545409	0.547664327	0.493961802	0.54870258	0.602861462	0.556671818	0.558103887	0.563415701	0.631925757	0.416704238	0.518348521	0.617995272	0.614944295	0.563472779	0.587060752	0.341084841	0.505191044	0.378654271	0.325454565	0.604977341	0.406334273	0.372467753	0.605267189	0.414334372	0.478699363	0.667885471	0.742618266	0.440294994	0.593571779	0.510198431	0.662120881	0.506112256	0.672420732	0.616173229
52548	0.250980105	0.487056131	0.448251574	0.707548705	0.494152421	0.517661841	0.560638058	0.464627986	0.544558304	0.493494855	0.463652988	0.431540081	0.519661107	0.513046076	0.500478386	0.650335161	0.413065365	0.413824366	0.561147881	0.495239134	0.584104584	0.483953053	0.50557914	0.51447272	0.371849461	0.54328679	0.549495651	0.402238913	0.520396916	0.539881633	0.367289319	0.552372381	0.41922882	0.433081133	0.447049749	0.338296269	0.432220283	0.416298551	0.308462555	0.460246522	0.675508899	0.686492081	0.487642367	0.635406905	0.519210895	0.65872679	0.469461947	0.665696182	0.529313573
52549	0.295356971	0.534533348	0.598532012	0.321836505	0.758568878	0.553885575	0.815450022	0.724815478	0.90544845	0.426343588	0.697911476	0.772116493	0.605548336	0.620292282	0.666899278	0.699590212	0.602994412	0.51379187	0.654615399	0.584049213	0.35739943	0.820876479	0.695080548	0.647821094	0.426429824	0.771753951	0.564666779	0.455946543	1.091881823	0.521251434	0.426653417	0.609320242	0.472072218	0.386486063	0.811766985	0.375338024	0.444468893	0.61427582	0.480722365	0.50525279	0.304013305	0.315782993	0.365358255	0.343253875	0.435790709	0.355978151	0.640572359	0.313485448	0.906318257
52550	0.324052504	0.523499137	0.537999927	0.525200637	0.807295595	0.597756194	0.581318717	0.580214062	0.600999322	0.444795927	0.651511017	0.735301307	0.744626179	0.726073355	0.668142279	0.614693986	0.612291276	0.50747054	0.502628823	0.642450376	0.425319871	0.918927085	0.694369469	0.57455172	0.476059687	0.607594292	0.402615437	0.453207042	0.717155464	0.610404433	0.393530503	0.503407128	0.407578684	0.424882492	0.636420318	0.389567826	0.445445101	0.508848778	0.436568035	0.446446749	0.504856001	0.582474629	0.409302792	0.464029211	0.446834613	0.462154549	0.77754873	0.487341133	0.642590868
52551	0.32089763	0.661991321	0.673243006	0.336990436	0.694199717	0.654270095	0.722199555	0.642111103	0.702629483	0.437863686	0.610348693	0.74058877	0.58077587	0.542591498	0.569044183	0.607099301	0.59586013	0.470037839	0.608492669	0.499403254	0.326590743	0.634864834	0.541916605	0.527728954	0.510101431	0.650443533	0.551239782	0.434612759	0.784379303	0.504572784	0.388365788	0.527003461	0.496681847	0.416310226	0.732187925	0.428688638	0.455467136	0.730360566	0.517313994	0.515395311	0.291726788	0.331473532	0.362389695	0.2885974	0.325380562	0.30157816	0.65274682	0.322286596	0.772982729
52552	0.390926415	0.703979725	0.674643035	0.352658108	0.786807642	0.610907016	0.795438592	0.636376367	0.745041551	0.450392073	0.632080033	0.779828245	0.531956224	0.526762499	0.634073962	0.612658043	0.607471403	0.48585556	0.673762679	0.508334947	0.314157722	0.683981247	0.574764197	0.574246962	0.535507122	0.812336323	0.609782375	0.450539219	0.846034245	0.542914557	0.467718889	0.653114997	0.465174155	0.483238612	0.85207165	0.423221114	0.474261439	0.655732487	0.58799649	0.576467008	0.318066205	0.368398393	0.353209054	0.287902413	0.336657548	0.338715144	0.605032554	0.33972352	0.751137242
52553	0.277132413	0.564827702	0.549935521	0.442848444	0.678505028	0.711766064	0.655676629	0.717558093	0.641170662	0.480817583	0.651950324	0.616391603	0.713077746	0.777358759	0.624998843	0.723739216	0.66129922	0.581384451	0.5886296	0.645190528	0.420487317	0.836790998	0.670894433	0.539281086	0.429082826	0.626256435	0.465698206	0.502246205	0.597645492	0.618490345	0.39628364	0.424023528	0.483051375	0.39213998	0.538811215	0.271643229	0.364721099	0.551282127	0.361237533	0.395917665	0.375584285	0.459338728	0.417185117	0.34239431	0.349387192	0.383746134	0.828717641	0.380656602	0.568353623
52554	0.307489899	0.581183618	0.625485319	0.480097032	0.639539787	0.689611449	0.801745025	0.662718951	0.811840707	0.628198938	0.573964312	0.705559376	0.530626179	0.567652842	0.604602149	0.740198709	0.687077621	0.58507017	0.772295207	0.507285035	0.437317479	0.765251634	0.672574316	0.606289349	0.433814519	0.757471768	0.71404838	0.550539847	0.711805198	0.611689513	0.426285261	0.516876725	0.549450224	0.446299583	0.63093281	0.357018354	0.426334717	0.62577588	0.480213525	0.510089565	0.431787047	0.489838674	0.440110302	0.416376445	0.427292058	0.443068834	0.621635784	0.480209356	0.657814475
52555	0.269884857	0.698181796	0.655575689	0.413192582	0.619676447	0.640860206	0.757899258	0.576048216	0.808687467	0.497329985	0.644462002	0.684835972	0.549915513	0.569245792	0.589170399	0.579124418	0.676566955	0.522411892	0.573028566	0.554460444	0.406749785	0.567699926	0.572394426	0.543332985	0.520613715	0.664311696	0.584620816	0.486584183	0.708403027	0.514560926	0.451627407	0.539333888	0.467843025	0.460318234	0.639901017	0.346097948	0.486490071	0.662023751	0.517587214	0.490470062	0.381561879	0.463446331	0.329999744	0.369931364	0.317376087	0.391720815	0.649418342	0.422071379	0.643423216
52556	0.342675124	0.539710041	0.520982921	0.464750819	0.681978309	0.812582688	0.696513802	0.646328427	0.691487959	0.551967095	0.937604323	0.658784275	0.920026618	0.98112109	0.838442415	0.774345157	0.793068651	0.512275602	0.617808696	0.682121391	0.475469533	0.674202782	0.948851917	0.497490865	0.46678998	0.722686925	0.495140478	0.552629777	0.652517829	0.553770262	0.400936762	0.47257937	0.40790348	0.412174275	0.681967498	0.298603409	0.433659576	0.452571929	0.434290585	0.501029725	0.427449606	0.455720364	0.443026172	0.439247672	0.439015283	0.451748321	0.892964424	0.413299902	0.620932803
52557	0.283861765	0.599824464	0.622333493	0.477861977	0.521310874	0.598772447	0.70526946	0.573273525	0.792631966	0.524777029	0.673812028	0.624608965	0.538164064	0.553078352	0.606111724	0.509412831	0.686638658	0.519285448	0.489879317	0.596634117	0.443575422	0.496706644	0.570538007	0.568861267	0.359720615	0.644638636	0.551177555	0.51575973	0.715779628	0.556792122	0.475509326	0.454040637	0.491648092	0.414783664	0.579556713	0.382829399	0.435891986	0.542883339	0.557951205	0.539739887	0.460095565	0.489137641	0.320302322	0.482579012	0.41583575	0.485543425	0.629130008	0.493706891	0.566553465
52558	0.316639923	0.548730305	0.549603073	0.346222435	0.677875069	0.487356638	0.655070205	0.577374322	0.679213394	0.424016863	0.549284064	0.639245156	0.572271621	0.576695033	0.546095187	0.519957463	0.49915703	0.462335857	0.494725087	0.522594799	0.423497023	0.805221211	0.572644756	0.590903385	0.387480008	0.533884352	0.468243285	0.36117457	0.748299021	0.50744655	0.45040567	0.500820633	0.488588638	0.443755182	0.620846852	0.462054311	0.457678221	0.621190969	0.40503369	0.509884496	0.359059733	0.385618133	0.384748497	0.396537913	0.416938433	0.378987109	0.618887554	0.378516982	0.635614084
52559	0.318971635	0.506494713	0.583341799	0.620605622	0.533949589	0.682900268	0.717124869	0.525555628	0.763428246	0.535905137	0.745656976	0.639201426	0.691244873	0.758910164	0.717511836	0.716881069	0.72216966	0.602278353	0.572858925	0.588478911	0.562005681	0.545943527	0.729580532	0.503296782	0.458569517	0.706552133	0.596365714	0.540837401	0.623265159	0.631871486	0.366356818	0.612042247	0.406206167	0.380494473	0.642931576	0.358109974	0.442289865	0.504598524	0.417347001	0.503463246	0.561742218	0.609968834	0.46994377	0.541855129	0.555608169	0.580127258	0.670936764	0.540483253	0.616697046
52560	0.352665919	0.704245141	0.541888677	0.338802871	0.697772148	0.5151071	0.530605181	0.531970461	0.535461898	0.50435806	0.544352906	0.597765916	0.506766898	0.453947242	0.451039801	0.419076118	0.50738045	0.522755805	0.558054539	0.520486154	0.362406232	0.65312896	0.553402614	0.593609479	0.507317504	0.497924108	0.415493752	0.42341436	0.587864536	0.402433508	0.56146009	0.534910113	0.594162434	0.585856245	0.67811167	0.574113819	0.674118115	0.770613518	0.897323597	0.547204709	0.2686174	0.264894412	0.316058059	0.261860426	0.329863898	0.300975274	0.56781544	0.269983749	0.706811615
52561	0.313393773	0.555727927	0.543712606	0.569062741	0.490439303	0.630850845	0.683773461	0.698895702	0.654419811	0.654932098	0.8429102	0.643263555	0.631435235	0.640689629	0.650279909	0.658485153	1.10154478	0.63324767	0.590158918	0.768027474	0.516083697	0.619194884	0.728814788	0.60773056	0.421949144	0.679492121	0.497180425	0.549419105	0.520748303	0.594750597	0.433202117	0.478150583	0.402860796	0.355706362	0.595527182	0.42669184	0.421945134	0.537946781	0.476106292	0.577290781	0.495413278	0.502507273	0.40471942	0.458916553	0.460751661	0.468605405	0.932376299	0.473624037	0.649939061
52562	0.294624061	0.592154433	0.618593902	0.555182717	0.565868946	0.566682952	0.610296027	0.521738097	0.621734805	0.671159216	0.502173547	0.632295257	0.510278308	0.53628819	0.527732186	0.572936115	0.52292162	0.591768954	0.796730008	0.527331702	0.56878983	0.679311433	0.51909394	0.538928949	0.400950084	0.749447082	0.693232527	0.509001235	0.588332792	0.681029315	0.448951089	0.528230544	0.397869553	0.413034417	0.556806484	0.375439752	0.356181873	0.497424025	0.480230275	0.516584697	0.512062941	0.549048327	0.381528707	0.467889904	0.545241737	0.566801676	0.483757414	0.503333961	0.555667178
52563	0.297995094	0.469523497	0.57911692	0.630935162	0.499743802	0.513303926	0.570119011	0.51915709	0.538910345	0.820050055	0.478001991	0.539591715	0.500018251	0.501921627	0.511735727	0.600681463	0.536181759	0.566923246	0.831562521	0.530371719	0.66395494	0.541120077	0.531074991	0.533058282	0.377717656	0.602886875	0.726005367	0.550854001	0.537092094	0.681497823	0.421555343	0.534313261	0.346463848	0.367424104	0.528733117	0.413804933	0.385413362	0.46700558	0.447432859	0.562322173	0.621919499	0.624666844	0.398581718	0.58586533	0.569148112	0.653599989	0.447781463	0.59007711	0.511822003
52564	0.33420129	0.566625798	0.571275743	0.489051051	0.486270732	0.575319146	0.578172452	0.625854563	0.579156585	0.570400691	0.57073678	0.585817577	0.577029898	0.627760701	0.596750835	0.585493557	0.664990413	0.592324767	0.56887364	0.645235779	0.550662871	0.654344396	0.635828573	0.563931362	0.445666113	0.618578844	0.459278481	0.466812628	0.579604299	0.60506401	0.48436256	0.502653181	0.40847081	0.451775784	0.544811774	0.439783023	0.438985906	0.502781805	0.442195599	0.577577378	0.450698125	0.467069313	0.352000437	0.443162133	0.438676513	0.483426955	0.62766135	0.458767452	0.572772379
52566	0.27788582	0.950716614	0.962825742	0.327079181	0.788514954	0.598457517	0.697201753	0.538015839	0.741642444	0.449057867	0.811888672	0.751308039	0.595070397	0.602639106	0.61010157	0.604332739	0.6624074	0.4853504	0.539796416	0.554167677	0.33823449	0.62738185	0.700818566	0.497891664	0.618811368	0.651691629	0.509042907	0.386125351	0.688486766	0.490209056	0.431018801	0.525729939	0.474144802	0.508862674	1.099574288	0.408937072	0.483421001	0.636775229	0.602260503	0.468688484	0.242517212	0.283912375	0.303885369	0.21424589	0.296031067	0.267411075	0.690868228	0.249891646	0.711048789
52568	0.243903836	0.567519476	0.386065721	0.302062043	0.493997862	0.484460379	0.526508759	0.36422159	0.527461762	0.362578412	0.45265006	0.448623622	0.428257369	0.434296464	0.47133329	0.314214028	0.502596637	0.418320138	0.400619607	0.377902298	0.319305375	0.524626591	0.390255673	0.445615017	0.372613784	0.442723927	0.40009639	0.352758897	0.468017635	0.336383209	0.568434803	0.550095207	0.575915158	0.726920825	0.521893278	0.541416762	0.693747758	0.493486793	0.78129219	0.564190926	0.313360517	0.275749782	0.346331544	0.284037253	0.318394042	0.31492135	0.409545175	0.26392251	0.503951173
52570	0.305447859	0.632263316	0.482832563	0.417349815	0.529629168	0.471731451	0.489013218	0.449282533	0.51248592	0.478733147	0.449193437	0.586815188	0.427193658	0.446339742	0.463380801	0.407276945	0.490502188	0.488946278	0.435274456	0.436174055	0.377438041	0.525135785	0.42468025	0.493003203	0.427330645	0.445269988	0.38655065	0.472500795	0.535218267	0.325265881	0.502966412	0.481360146	0.804057223	0.606569765	0.542409675	0.667708243	0.664708047	0.886471067	1.037754182	0.639250966	0.339060026	0.325228371	0.368598262	0.30064391	0.391315716	0.325600953	0.483857352	0.279901684	0.547320777
52571	0.314498981	0.530450185	0.469706616	0.388567684	0.613056958	0.512199729	0.603325137	0.570136228	0.644713494	0.476889245	0.512047583	0.606689774	0.482200201	0.498636271	0.5287306	0.493417556	0.462726035	0.465638596	0.436140822	0.459277016	0.425042158	0.533596766	0.423457243	0.566199607	0.481687286	0.488670722	0.393774271	0.415074785	0.54987499	0.471682895	0.422165974	0.472746815	0.742894316	0.600726828	0.553349401	0.653611627	0.63639201	0.750439062	0.876593982	0.553863855	0.375756034	0.378224512	0.412758937	0.350585747	0.398515913	0.332708954	0.471309304	0.34905443	0.548679104
52572	0.351261078	0.394859055	0.451132332	0.704503089	0.38843792	0.463764452	0.418833975	0.365514961	0.442516315	0.549475508	0.392848851	0.376900459	0.451270774	0.442714983	0.433792902	0.495779966	0.379569907	0.431279842	0.509603314	0.456953464	0.624858894	0.391096499	0.458476771	0.450901429	0.40029199	0.497473548	0.475923334	0.470921653	0.405134951	0.573766197	0.438877187	0.520421463	0.339461013	0.34302389	0.357575733	0.349546847	0.377439416	0.431469955	0.342894629	0.500384806	0.768772224	0.82200204	0.506330451	0.773362957	0.644583404	0.780720464	0.417210104	0.746347041	0.336518715
52574	0.357662459	0.470714335	0.52978127	0.677283232	0.619697378	0.562258538	0.499359392	0.473107958	0.55237337	0.551986233	0.449745146	0.55377086	0.506999515	0.524402073	0.512020093	0.506634452	0.49254371	0.549778926	0.543800741	0.553666096	0.52207838	0.523617302	0.444286797	0.532460215	0.471821785	0.593227338	0.470589751	0.555702412	0.489074938	0.588119834	0.41700386	0.553590317	0.345750844	0.34369223	0.504527502	0.378639914	0.417969557	0.401090606	0.442084027	0.462188684	0.629622085	0.674226662	0.409099012	0.59729416	0.459863047	0.66714515	0.526022395	0.588013648	0.542758779
52575	0.26865208	0.579672401	0.615816871	0.715215197	0.547172288	0.526503332	0.719895571	0.502162232	0.818768978	0.588159815	0.598083557	0.648835473	0.498835924	0.479076684	0.550066843	0.593004977	0.570437872	0.439243448	0.664222216	0.599589967	0.616653144	0.509603388	0.604201658	0.558692899	0.453216299	0.726831832	0.672373975	0.567379254	0.71148416	0.669975004	0.488559502	0.468718598	0.416694606	0.464921087	0.60591134	0.364933371	0.395177042	0.488266358	0.402170105	0.505210297	0.716626463	0.78822603	0.418600132	0.626761868	0.538528844	0.737435978	0.429251946	0.682856041	0.609024485
52577	0.357366334	0.544993759	0.468501068	0.398399269	0.542840346	0.562789544	0.480235352	0.435343361	0.464583379	0.460610371	0.569527376	0.519745783	0.641906461	0.582637465	0.561866278	0.495116213	0.475855741	0.473176825	0.418093444	0.551227007	0.420729993	0.721189786	0.523430579	0.49503274	0.436260051	0.552966485	0.401920112	0.518225046	0.487485248	0.51632974	0.348262072	0.441480891	0.401580158	0.464925599	0.535432503	0.327525354	0.437080299	0.449739709	0.425264992	0.334788698	0.375959971	0.378546688	0.449888867	0.346666882	0.401536124	0.33531155	0.545494484	0.357477281	0.486340732
52582	0.205986611	0.385423968	0.398740979	0.369781198	0.367469009	0.431498697	0.438467192	0.377863227	0.446448497	0.409502536	0.432594478	0.372628121	0.415598482	0.433743855	0.418172976	0.40529823	0.416508639	0.392621871	0.420714772	0.399320832	0.340934247	0.382458318	0.414435254	0.390526921	0.33129953	0.442238333	0.418310425	0.3634885	0.386192952	0.413787576	0.353807535	0.339328436	0.379278866	0.368399549	0.424263398	0.326061632	0.38961468	0.364441911	0.378275868	0.404949868	0.399814616	0.399607115	0.316991899	0.376969985	0.378341392	0.395224326	0.423670779	0.383003837	0.416008206
52585	0.3863635	0.362376007	0.217354629	0.178709026	0.392577783	0.301015874	0.257966666	0.374099909	0.281198766	0.197732317	0.288290177	0.322620868	0.345954112	0.366902694	0.305850578	0.310982521	0.283216217	0.325282014	0.193957322	0.272253658	0.328278195	0.412135495	0.310352217	0.296749783	0.482026516	0.288484508	0.155536771	0.337144979	0.279429608	0.281193872	0.408938179	0.293269896	0.495564719	0.494406506	0.346392781	0.435289448	0.418488212	0.345830729	0.389963354	0.333584857	0.233177848	0.154171717	0.446319047	0.232313794	0.299856191	0.241896404	0.351486684	0.230514476	0.302964631
52586	0.346205963	0.379307552	0.283498777	0.435807275	0.34737273	0.290677722	0.222329952	0.330568382	0.250556876	0.260886402	0.328431322	0.227357071	0.337405236	0.318358946	0.294889473	0.328662674	0.25869502	0.312404978	0.269590716	0.309561221	0.418883126	0.317669013	0.318324483	0.340825134	0.380686459	0.255213577	0.27796338	0.322736731	0.276156963	0.30745025	0.426524595	0.406244305	0.454726076	0.433751008	0.319544633	0.34249837	0.344822312	0.368867752	0.285630133	0.326096738	0.405957593	0.330089484	0.488760024	0.392504428	0.394908408	0.419006169	0.329758183	0.349945885	0.290611322
52587	0.360660524	0.391299741	0.351863689	0.473376886	0.473180291	0.494757148	0.362872767	0.426757192	0.374223932	0.374015649	0.362366253	0.382422877	0.48327334	0.528363749	0.384337794	0.482313948	0.410713964	0.394807844	0.470630605	0.474057341	0.480607095	0.506470978	0.465167598	0.456844687	0.435434149	0.409086586	0.378078131	0.720058096	0.449277464	0.43917194	0.449391689	0.444925478	0.482000611	0.36613142	0.391952827	0.399652156	0.412234467	0.454377277	0.350324999	0.521194613	0.521887339	0.456656222	0.504214417	0.56649538	0.464697086	0.527466906	0.481235282	0.457582829	0.435251102
52588	0.387286951	0.601269525	0.549479361	0.444684039	0.77304861	0.741678246	0.576884656	0.59437747	0.641328792	0.498462164	0.561076814	0.677082061	0.7125361	0.741507247	0.67065623	0.669148527	0.565635448	0.500990025	0.517067146	0.5410241	0.433127586	0.797078418	0.625102271	0.487769364	0.464612022	0.540137471	0.435476561	0.455300526	0.645758917	0.58233054	0.446131462	0.477906302	0.484545089	0.41153596	0.619906109	0.387570536	0.539605846	0.632818792	0.453973509	0.447548697	0.442186904	0.483189451	0.42336998	0.390325255	0.451577943	0.43611147	0.658568305	0.438629849	0.632230859
52589	0.253929144	0.463911565	0.380103909	0.28417387	0.503080436	0.607265167	0.413040742	0.595018353	0.469613421	0.320302424	0.475827531	0.446563115	0.513558084	0.544451558	0.454500048	0.393088852	0.463935303	0.64477947	0.404369489	0.451698047	0.403688162	0.511756645	0.460880909	0.462592826	0.408289665	0.439771254	0.385077599	0.500018963	0.425027785	0.425048414	0.513564441	0.438960735	0.476144087	0.452063046	0.47078883	0.439939368	0.487245569	0.490312207	0.480656082	0.514036019	0.329352495	0.276825308	0.415690792	0.353965037	0.362541475	0.371352459	0.469645334	0.272286257	0.52319048
52590	0.28617246	0.908107771	0.938334603	0.348351624	0.827186791	0.587541837	0.664995595	0.564941966	0.703556596	0.469560061	0.788995387	0.758005777	0.62474199	0.636129493	0.607959232	0.608107586	0.661312735	0.477601258	0.536710131	0.607957221	0.339214203	0.67613708	0.705759631	0.556063483	0.616240084	0.650097549	0.487156984	0.434854433	0.717887985	0.484877329	0.449183783	0.48680991	0.533085732	0.495462664	1.038462812	0.429386024	0.478218711	0.696809773	0.569074314	0.500413328	0.255214604	0.307291696	0.354579308	0.232472285	0.355553848	0.28561056	0.741769917	0.272441671	0.730620186
52591	0.303979691	0.452497539	0.413509894	0.394821905	0.499971908	0.488856043	0.484084533	0.358496364	0.548550064	0.469833627	0.422875018	0.461830622	0.36642435	0.445220626	0.39837158	0.458521858	0.450893038	0.378480395	0.436809885	0.466872912	0.46474486	0.42635433	0.43305977	0.45368298	0.406533273	0.496960813	0.414718939	0.36807756	0.494350553	0.374502902	0.633175788	0.551854316	0.44025207	0.508055775	0.452474889	0.420381417	0.472479775	0.466197666	0.504768875	0.538259409	0.555003172	0.458531135	0.394063671	0.524248969	0.41802485	0.623261833	0.383617392	0.478860836	0.457759387
52592	0.289412801	0.460758521	0.33321631	0.1472534	0.503107244	0.43330242	0.456068975	0.375849766	0.489929989	0.19441382	0.428786814	0.520316307	0.368866168	0.439527481	0.403237725	0.308460567	0.379964069	0.377123208	0.267395459	0.3527114	0.27699578	0.47905575	0.382053505	0.379021041	0.535313137	0.390510102	0.207468257	0.327641266	0.494505059	0.29933299	0.592171348	0.410321823	0.494949152	0.575494717	0.46562602	0.481251425	0.560016874	0.485449929	0.616742006	0.419551614	0.142768431	0.109531751	0.384378042	0.168096882	0.242130271	0.150600967	0.440531433	0.147879517	0.459529005
52593	0.287167893	0.437945209	0.496981381	0.687270252	0.427602235	0.472915985	0.447554369	0.437318612	0.465068154	0.582603569	0.436359737	0.441442837	0.453824674	0.471412155	0.495469413	0.559893278	0.41821868	0.440148067	0.56619924	0.515922461	0.614963699	0.414854803	0.440062888	0.517259984	0.444720551	0.530804622	0.658605741	0.547699646	0.41141725	0.585713025	0.460329857	0.556882981	0.340172086	0.416328895	0.434485856	0.358648884	0.411143522	0.500292002	0.383800567	0.537220871	0.732976805	0.769544063	0.560368039	0.694365467	0.719723586	0.722861882	0.404169841	0.775433608	0.421145658
52594	0.371222794	0.383651184	0.467131329	0.931870243	0.419496085	0.522541218	0.456380879	0.420965882	0.463310927	0.625427102	0.428876891	0.438933801	0.494050574	0.529587291	0.502544892	0.584713672	0.470181508	0.41458929	0.600297529	0.584408248	0.777202743	0.370077031	0.48143285	0.611142819	0.394403704	0.490459891	0.603995591	0.580102432	0.418600598	0.60630529	0.450818859	0.51944871	0.399770211	0.345302192	0.36741126	0.321450041	0.385718898	0.43224484	0.317049904	0.585094734	1.121828302	0.965315079	0.621444612	1.033764858	0.815570048	1.149216054	0.425342559	0.923122231	0.412893467
52595	0.316983986	0.346127465	0.432876415	0.84614204	0.328586762	0.490497929	0.427815552	0.348783331	0.407058966	0.531920085	0.359232111	0.367765946	0.454178673	0.480391043	0.451258068	0.523440273	0.407532651	0.382547619	0.549089469	0.506368268	0.685798248	0.367045181	0.408128502	0.504370689	0.332188272	0.438995236	0.575556676	0.516526875	0.373862285	0.624036894	0.443991586	0.524337673	0.411313279	0.316825753	0.329819098	0.348261935	0.368245805	0.350862939	0.30468793	0.495014738	0.981807638	0.865734828	0.685658869	1.015520554	0.794539945	1.006529148	0.383158666	0.806784677	0.342899361
52596	0.276831737	0.956097721	1.003711196	0.320015184	0.792023367	0.608378855	0.678334965	0.546833849	0.717896892	0.47757222	0.773069821	0.724028637	0.608693594	0.630080936	0.640179869	0.652637832	0.646396229	0.478859695	0.552098967	0.538033436	0.309151128	0.628298499	0.70763115	0.476434021	0.704927103	0.667504815	0.495041007	0.383850395	0.715169	0.478676134	0.418494468	0.548779508	0.475408937	0.508708394	1.142954475	0.368621726	0.498261731	0.638734249	0.572554903	0.454766468	0.268627662	0.303318658	0.345746816	0.243206187	0.319097093	0.288678725	0.667917097	0.269470246	0.71185993
52597	0.261250098	0.52828614	0.337165213	0.139231588	0.60742378	0.4369522	0.509913457	0.402688082	0.563248326	0.308533761	0.495247225	0.510718015	0.4328461	0.486724199	0.435419167	0.346091931	0.524427381	0.356796195	0.396003927	0.415919024	0.186684	0.582289235	0.437217721	0.408794361	0.400903285	0.481194452	0.321879106	0.336668325	0.532810872	0.353175907	0.689819436	0.430541769	0.49289353	0.598030105	0.528876127	0.460421827	0.507880545	0.528316458	0.674741873	0.504197269	0.181062868	0.118815025	0.249020032	0.219952868	0.250997898	0.193210086	0.446350057	0.166183633	0.547126061
52598	0.260352168	0.545885922	0.335756773	0.156108041	0.572589183	0.408351838	0.461328483	0.384600307	0.526937158	0.315640406	0.431964634	0.483058051	0.39451241	0.414281327	0.416572229	0.298435292	0.418759498	0.386267042	0.331339847	0.310769342	0.224340323	0.533452973	0.327085599	0.463869569	0.407026104	0.423192199	0.272291403	0.327680122	0.463909762	0.299844583	0.658550616	0.441304738	0.645598183	0.684820865	0.536353517	0.538693377	0.674683964	0.575935882	0.773643759	0.543782905	0.18233486	0.147949409	0.304568912	0.196113673	0.227421902	0.178620318	0.429220531	0.194114425	0.507570312
52599	0.36748834	0.375945767	0.243481185	0.126202513	0.400668806	0.284829743	0.261533697	0.355874276	0.257379822	0.175178121	0.302647423	0.343591571	0.371733339	0.366559362	0.321180361	0.27378632	0.243456927	0.302715243	0.174748346	0.233723652	0.300289366	0.373763309	0.281099517	0.278881717	0.629788963	0.252806904	0.162838674	0.324529954	0.30601808	0.275223838	0.395879505	0.327772893	0.456149605	0.497526	0.355426954	0.442509585	0.430015469	0.341169255	0.365464544	0.331726248	0.17976494	0.099044928	0.466242167	0.207776668	0.288160178	0.198213512	0.350680882	0.134086275	0.317255078
52600	0.264561354	0.477795237	0.414980973	0.322961154	0.514940847	0.490741176	0.584987224	0.423866372	0.62132872	0.337074973	0.550724544	0.611666929	0.48196389	0.485527311	0.470095761	0.494559797	0.411835108	0.275528336	0.401792248	0.423328199	0.301325311	0.469919792	0.494563131	0.421398629	0.452034776	0.517030515	0.378978958	0.339521076	0.577646703	0.434433611	0.603349648	0.416568671	0.480728343	0.497758756	0.467067474	0.450519909	0.493254076	0.470010892	0.523388365	0.549442771	0.407511584	0.32176397	0.341054772	0.366109128	0.334638156	0.458177515	0.477515287	0.341426824	0.437489654
52602	0.330816815	0.388473517	0.487133269	0.835651338	0.329013001	0.522763986	0.413616614	0.404179962	0.438888598	0.619720269	0.390618506	0.357444013	0.45311646	0.514569197	0.472144408	0.533190239	0.395832647	0.425231263	0.589569384	0.515200846	0.737274014	0.364873555	0.438650029	0.483614964	0.386774505	0.524292226	0.638683547	0.544321382	0.40840339	0.652778695	0.42651703	0.475683697	0.336539727	0.341696842	0.393758456	0.343399062	0.381246968	0.377452846	0.332505646	0.519972832	0.904453749	0.879983079	0.590414567	0.83733623	0.705415027	0.892951107	0.39361673	0.851396182	0.353978561
52603	0.379505739	0.354094224	0.295801392	0.415718401	0.356696825	0.256917099	0.21360942	0.277542032	0.265538342	0.246673573	0.27628596	0.240637105	0.320656345	0.297704784	0.296045851	0.292541772	0.290085824	0.477706272	0.263870251	0.324892565	0.421193194	0.335128481	0.314652906	0.402901751	0.264731367	0.226048371	0.319641972	0.474507059	0.291327116	0.331652207	0.350019944	0.482374323	0.42228518	0.383398864	0.337089718	0.38759377	0.345954324	0.371974544	0.371480118	0.433144193	0.386063288	0.373375974	0.597345336	0.446774195	0.518616262	0.447643372	0.28185609	0.387934823	0.346353968
52604	0.31296815	0.346867179	0.429884784	0.927277428	0.378717739	0.522775514	0.443969469	0.394747964	0.465312399	0.626467726	0.447202786	0.441639263	0.464873875	0.508828523	0.532970045	0.586782542	0.493962355	0.481238405	0.583364296	0.566485858	0.789436338	0.345185539	0.478995707	0.536348874	0.320828441	0.494979791	0.605893312	0.578696522	0.40880651	0.646844375	0.500367608	0.537012081	0.431839482	0.324218404	0.33900479	0.361336897	0.347868287	0.407741583	0.323815034	0.570291693	1.052112095	0.919730267	0.694177211	1.02828945	0.873207537	1.07549189	0.403615068	0.867940974	0.392264865
52605	0.268318568	0.53668708	0.397260144	0.385859474	0.595966622	0.524505512	0.455926124	0.514112657	0.527607582	0.415322693	0.550745075	0.567628819	0.542810106	0.573473037	0.521285662	0.480783082	0.507891504	0.38030265	0.471186143	0.54104593	0.423337516	0.573568654	0.49445893	0.492728019	0.451137527	0.586691143	0.392492324	0.503000701	0.514330854	0.467346892	0.604025143	0.549346308	0.507216735	0.535514696	0.560522312	0.429269665	0.518380665	0.534321064	0.644264352	0.584685032	0.370105801	0.315841967	0.495126185	0.366932051	0.442139736	0.409381587	0.546364534	0.309311977	0.578140868
52606	0.325324253	0.429298511	0.372645448	0.550668813	0.331162111	0.388319465	0.334306825	0.439572005	0.337466533	0.409996662	0.326268862	0.371590042	0.475610179	0.453115803	0.39243252	0.421900545	0.368249603	0.386437089	0.500551336	0.439147404	0.559620722	0.408256334	0.406706692	0.408976028	0.382426795	0.318684936	0.435094989	0.455109646	0.380002778	0.507271041	0.449818991	0.450264894	0.442627966	0.37391534	0.358595801	0.407442829	0.398641408	0.359860243	0.354752331	0.457422699	0.632121937	0.536970837	0.67494029	0.627557441	0.630084031	0.617669818	0.417742814	0.543468386	0.323598526
52607	0.301594137	0.529974516	0.51376335	0.441856823	0.618142865	0.827886228	0.739226917	0.770191315	0.822952384	0.536392235	0.756182768	0.64815661	0.967130824	1.062463142	0.759427312	0.819261043	0.752894672	0.505539035	0.610157985	0.582879971	0.414682583	0.701194438	0.853112156	0.504905807	0.433960588	0.691722727	0.538767951	0.582549716	0.740001277	0.622170957	0.316234143	0.452422674	0.409970637	0.380356799	0.709821956	0.356844091	0.527577986	0.563318163	0.4276099	0.454594816	0.441381525	0.451380953	0.468146952	0.45778863	0.444549431	0.428783404	0.831910539	0.395008668	0.67999434
52608	0.328986506	0.381147584	0.4643141	0.78381338	0.370171369	0.471593275	0.470858819	0.423414827	0.455863119	0.553771442	0.428743429	0.442603129	0.457065686	0.478270421	0.526068005	0.544678242	0.433986506	0.425662927	0.59287849	0.533856278	0.660785655	0.436008234	0.474740785	0.506613137	0.419986146	0.529836414	0.568787449	0.526359704	0.450894174	0.60490129	0.393322081	0.482468442	0.445907055	0.398062583	0.426035045	0.339135173	0.374515061	0.392215255	0.3998104	0.499907155	0.858617241	0.802672745	0.622366207	0.796091113	0.763563957	0.8293561	0.413784202	0.781817587	0.372644747
52609	0.287366037	0.597064004	0.604505834	0.678172379	0.480608379	0.665310466	0.667822331	0.558595001	0.686070539	0.642323875	0.77067148	0.719829924	0.579637575	0.577935178	0.591114927	0.632247277	0.674457985	0.530146943	0.562961754	0.745794316	0.561751305	0.529832423	0.606096246	0.568683605	0.412303458	0.656503242	0.586215177	0.537682953	0.532190423	0.581046262	0.415697421	0.500981328	0.422088202	0.381522326	0.540134634	0.277040373	0.405890553	0.513590801	0.466171102	0.556636366	0.612204766	0.646428204	0.42732245	0.605362386	0.466521797	0.65482519	0.586906483	0.577536942	0.605010535
52610	0.318643474	0.57638875	0.527958819	0.588335222	0.63075238	0.814546746	0.70537556	0.590240479	0.648523611	0.620296435	0.912453505	0.729456941	0.85077603	0.877547147	0.906359249	0.7515516	0.958219554	0.549437259	0.544384938	0.75929652	0.508935835	0.634346138	0.874667101	0.584796681	0.431751661	0.73495446	0.489875737	0.533085309	0.621544942	0.630757756	0.452576728	0.465286029	0.43914429	0.423048381	0.638137899	0.30105372	0.479902523	0.497857245	0.423717944	0.526442357	0.497749731	0.523043618	0.470562409	0.487233301	0.493501751	0.492924249	0.953120242	0.462317561	0.614450842
52611	0.299162292	0.384323095	0.27649952	0.216601605	0.428229684	0.409170981	0.347009912	0.442126398	0.348587253	0.2363066	0.309175433	0.37976052	0.43739919	0.454718376	0.346329261	0.374508244	0.364206099	0.429934181	0.307057251	0.361498328	0.355794153	0.464844728	0.333038621	0.353602321	0.367722825	0.333968767	0.246855947	0.350030078	0.376850184	0.349344339	0.473229469	0.370024335	0.469029321	0.477943287	0.44764413	0.500810818	0.528431932	0.42893736	0.472645717	0.485118407	0.234284645	0.221849497	0.553878865	0.251001872	0.380653073	0.315816186	0.404229344	0.22827185	0.420908647
52612	0.238117586	0.545871301	0.390972899	0.140997077	0.628293839	0.526065956	0.570937892	0.441125037	0.62133187	0.309539822	0.58292578	0.519564164	0.547249935	0.580147769	0.508712977	0.401739954	0.479972865	0.416084987	0.401497175	0.4043204	0.237039442	0.61823872	0.479235255	0.410976351	0.444028411	0.533613881	0.302585107	0.323790139	0.552829861	0.348365492	0.620062564	0.425493201	0.478067839	0.598455987	0.586659773	0.441968912	0.549767892	0.491641187	0.625760319	0.502260894	0.194915295	0.157045674	0.254973545	0.216246401	0.236735921	0.210580279	0.518246637	0.172730797	0.576681323
52613	0.317602068	0.399934848	0.40231581	0.905562909	0.330479091	0.47482089	0.338245905	0.379939872	0.382382428	0.569779102	0.390315942	0.436605368	0.490740303	0.471828295	0.447661848	0.525812799	0.418567086	0.387734231	0.455040452	0.517765945	0.734027865	0.358781886	0.407217569	0.475986098	0.370075551	0.404116369	0.546415868	0.512025649	0.35202305	0.547860124	0.404953739	0.567387008	0.322338659	0.362615353	0.329620408	0.331916953	0.35037077	0.36597819	0.318647601	0.51427486	1.02073161	1.032801323	0.625089313	0.908951559	0.756560234	0.981669656	0.398237695	0.945152437	0.407037572
52614	0.382139822	0.403025029	0.274888631	0.355238917	0.367467217	0.353062239	0.224511726	0.415300493	0.285728714	0.245023894	0.314305311	0.351294464	0.377058272	0.433696091	0.383016822	0.343830056	0.359358392	0.455775263	0.293693293	0.435702906	0.620985765	0.398142327	0.295125142	0.397575344	0.389422907	0.338524989	0.281966641	0.483480601	0.348424411	0.385009005	0.359245941	0.392961766	0.400176069	0.413211882	0.330742089	0.482221281	0.391847661	0.438998936	0.322783069	0.360696926	0.429292505	0.329434604	0.629652761	0.414082295	0.408355294	0.424648843	0.397988857	0.364384743	0.35473994
52615	0.380455665	0.406428359	0.365507659	0.32302212	0.499772194	0.457883983	0.442644833	0.46260662	0.424189646	0.363900726	0.474286051	0.485971063	0.61563032	0.55795709	0.592472322	0.493338019	0.476039205	0.417968645	0.363301478	0.448064867	0.473949671	0.543226706	0.507973444	0.427868674	0.473989875	0.440705449	0.308946285	0.496703846	0.36552473	0.343190661	0.422190108	0.448946421	0.494019161	0.460196007	0.504580161	0.367553779	0.409633856	0.432254529	0.459335232	0.400738294	0.290711358	0.288697433	0.460962166	0.308311484	0.371750994	0.34273392	0.516516971	0.272459853	0.531834413
52616	0.302294888	0.353162131	0.277389442	0.525763081	0.335265726	0.387937063	0.270670967	0.403242138	0.303017012	0.322686616	0.416610955	0.359492727	0.48565914	0.450069871	0.483940345	0.420758235	0.376080099	0.391715269	0.299474653	0.408067686	0.62733355	0.350735992	0.40364432	0.429431306	0.303204754	0.341854814	0.31690722	0.413166286	0.339017239	0.339757061	0.488639538	0.448313305	0.435611815	0.361478721	0.324995162	0.434241496	0.39446737	0.332266666	0.366327959	0.427191206	0.572350039	0.461019377	0.68146757	0.607776052	0.596230709	0.620437858	0.391362179	0.470763123	0.368713571
52617	0.325156586	0.422873864	0.462933294	0.382536637	0.442302948	0.383409459	0.387724914	0.396159624	0.356151666	0.375331976	0.444320748	0.431828605	0.368699433	0.352072628	0.441974484	0.480546083	0.416696037	0.396380499	0.434636108	0.471685025	0.366155873	0.433751176	0.444677017	0.42745422	0.460385615	0.430304922	0.374316835	0.417539179	0.432543515	0.3611753	0.406615541	0.36821994	0.433213566	0.42554086	0.452589432	0.382529344	0.455998343	0.373000889	0.436836317	0.388913991	0.358743375	0.365543329	0.469011858	0.34322122	0.349831782	0.33067983	0.404761847	0.36229052	0.402601314
52618	0.381383368	0.500872332	0.404388183	0.304577319	0.509996118	0.595455315	0.427480323	0.485248815	0.501510516	0.321756595	0.581616824	0.535902585	0.733704801	0.713239852	0.651641001	0.591719947	0.442142999	0.447915128	0.355102162	0.456911695	0.429755742	0.512926835	0.563320481	0.35802952	0.386377495	0.516964108	0.278330108	0.472064417	0.496992484	0.506952546	0.3477065	0.382374941	0.411535306	0.416820199	0.557481861	0.417574135	0.415575965	0.439472061	0.433939217	0.375236647	0.286203377	0.310617902	0.560012259	0.302102149	0.386357868	0.327678072	0.563975077	0.311335435	0.419742813
52620	0.379362612	0.424127597	0.320746126	0.231024748	0.463119209	0.396466077	0.418570313	0.589263255	0.448231386	0.247310304	0.375158736	0.492352841	0.432522404	0.408258884	0.344173871	0.333320386	0.409448736	0.587053978	0.352078771	0.356205379	0.297962527	0.490139694	0.317387198	0.411520684	0.433277262	0.476163042	0.266344803	0.476352067	0.422142678	0.368304637	0.443972249	0.410041626	0.43109053	0.377503612	0.432809114	0.485616278	0.451760011	0.434926483	0.397095794	0.450816214	0.22825378	0.146430635	0.394765487	0.255566156	0.349663722	0.228643038	0.498324676	0.222841199	0.532029544
52621	0.342183047	0.473901874	0.430869913	0.445763869	0.472719232	0.588593717	0.516128102	0.444648003	0.502957006	0.452705826	0.494329081	0.516120311	0.583466379	0.621903213	0.584643655	0.568972018	0.514314589	0.496854035	0.549544613	0.536570379	0.51054856	0.487862794	0.559519495	0.434910242	0.43928436	0.602566195	0.512238481	0.500183293	0.446443986	0.612006867	0.436018428	0.492168275	0.46742509	0.486614711	0.441274684	0.368902265	0.452226902	0.494223848	0.449228986	0.428253852	0.487339922	0.460555508	0.519571959	0.474431114	0.509342469	0.515039701	0.463847532	0.44838165	0.452662207
52622	0.349632823	0.373803755	0.383438382	0.413816992	0.383662336	0.616509955	0.471589193	0.53533609	0.481677357	0.492131305	0.445944767	0.425649959	0.474130553	0.477835042	0.53869653	0.50342624	0.563061705	0.533959683	0.485196792	0.435482847	0.415175785	0.459200758	0.438364838	0.432283098	0.386237833	0.52495945	0.412227048	0.438579455	0.36226524	0.529540039	0.448057615	0.363082821	0.453429402	0.406416367	0.402322111	0.390225407	0.342890474	0.442753568	0.353221898	0.456053705	0.421726172	0.373018931	0.386842703	0.424892562	0.492501945	0.441012535	0.530652676	0.412664136	0.444951528
52623	0.31547538	0.362256048	0.28394825	0.171129356	0.43682639	0.245938366	0.318233926	0.371712214	0.361368287	0.212599806	0.309979161	0.378518944	0.331923584	0.335668728	0.368322657	0.250157234	0.308686331	0.323058197	0.276554262	0.300268332	0.338899561	0.434708018	0.343505537	0.360047824	0.394117392	0.275538077	0.227495343	0.336678543	0.372657087	0.271623036	0.570412987	0.370883654	0.431220761	0.469114529	0.421789039	0.554963314	0.497384353	0.36684689	0.411506003	0.35844587	0.169714969	0.186234729	0.496958738	0.212725762	0.332037977	0.256772889	0.325513374	0.195226935	0.442008332
52624	0.34138822	0.333770401	0.226638642	0.065152012	0.404692643	0.299536159	0.187104968	0.329799704	0.234654097	0.122208126	0.291461354	0.29980922	0.365346522	0.330129317	0.301239867	0.237482595	0.248996637	0.430439521	0.112518146	0.31067288	0.344099827	0.417248117	0.305112932	0.304041907	0.370105919	0.201477223	0.122932354	0.341588457	0.304482189	0.172288501	0.381096464	0.303504205	0.516226733	0.425401075	0.348491702	0.480379356	0.416488844	0.382325607	0.342706211	0.253113126	0.113240534	0.037812428	0.461333783	0.105752818	0.207789584	0.149283163	0.336731707	0.079424206	0.360640849
52625	0.350428463	0.527644389	0.498988771	0.50662633	0.624765485	0.657502747	0.523569795	0.575395892	0.538289502	0.503984601	0.636081401	0.510205908	0.666246151	0.684230797	0.626295148	0.523143088	0.622864538	0.557554289	0.575290928	0.615617556	0.425423991	0.710207343	0.670327407	0.512357038	0.387041789	0.568863335	0.492514764	0.457219832	0.542482816	0.507744206	0.427116387	0.496263917	0.49682154	0.496943178	0.591260675	0.418280754	0.505865134	0.591775767	0.433904118	0.494014024	0.481221282	0.473471424	0.497551347	0.403279401	0.530360518	0.454909591	0.662351382	0.470005807	0.627144978
52626	0.32726046	0.442077515	0.593396565	0.610936906	0.464671761	0.598416758	0.646266652	0.49298238	0.646401852	0.598159352	0.651162518	0.576006968	0.583211355	0.617731612	0.634071566	0.680436043	0.72954129	0.673315161	0.65683727	0.621757593	0.524259056	0.469298603	0.656078183	0.565513282	0.446511904	0.635890208	0.619360826	0.584812436	0.528835167	0.642288577	0.428017262	0.456895793	0.356367195	0.360454752	0.547538554	0.34178801	0.404121367	0.453802293	0.392115126	0.44742736	0.589582715	0.619345928	0.454555309	0.580457117	0.475153927	0.595828465	0.627482218	0.562826587	0.57197387
52627	0.252847973	0.502071092	0.278756855	0.215730646	0.409313223	0.356266407	0.359692592	0.32981249	0.404947813	0.256443412	0.30723943	0.394000261	0.344955061	0.358942922	0.307511726	0.297911422	0.356281146	0.308289852	0.284405271	0.291487078	0.244396348	0.418118826	0.298651189	0.345630572	0.383034943	0.333533079	0.322176657	0.298066556	0.391942927	0.286038374	0.498462212	0.414113574	0.58186127	0.667580564	0.369581824	0.495386085	0.558768794	0.486916189	0.575113344	0.499996434	0.259359679	0.198031333	0.381514758	0.277729015	0.286951011	0.251634162	0.349526907	0.211177885	0.385884827
52628	0.358005695	0.535030485	0.591203439	0.436837359	0.508909169	0.745868576	0.694688683	0.662397625	0.651617707	0.50414882	0.525071241	0.615383648	0.747810225	0.786145062	0.679006631	0.605419471	0.58804649	0.470106445	0.495294587	0.510024784	0.456146263	0.578983927	0.53500704	0.564771766	0.477098182	0.637958269	0.405416145	0.509765012	0.5329455	0.58182124	0.334224966	0.494705136	0.69474443	0.44757447	0.573416023	0.525270408	0.527533527	0.577432218	0.554789695	0.486353842	0.453353527	0.482236989	0.483631248	0.451945839	0.41429226	0.468253416	0.720640146	0.442668136	0.491935175
52629	0.360954077	0.471533359	0.509690235	0.505765817	0.404842832	0.554704856	0.552204577	0.437061869	0.557496047	0.564043629	0.41674475	0.531574698	0.470704121	0.555989908	0.546397462	0.448226311	0.562114461	0.472361291	0.613585259	0.473170113	0.423417875	0.478304086	0.424570245	0.459548114	0.373909401	0.51907059	0.534392975	0.428287789	0.517720927	0.546017914	0.493019758	0.394478446	0.397151144	0.487678486	0.531274629	0.410863974	0.441643365	0.53875351	0.496321638	0.491215853	0.441932371	0.470983796	0.329980178	0.407702285	0.414775861	0.423503963	0.485476932	0.486590886	0.510309822
52630	0.277350912	0.741114341	0.581905466	0.29223012	0.611379224	0.564299319	0.577445343	0.463660344	0.646941382	0.449069777	0.532287549	0.619502753	0.461352609	0.50560668	0.515566323	0.473833168	0.517951144	0.45547752	0.465675076	0.418901776	0.335389008	0.57866215	0.448463534	0.502965293	0.501630544	0.538791267	0.428191934	0.356318162	0.585484237	0.406782941	0.433852335	0.566835342	0.565906336	0.603710201	0.745320416	0.635646405	0.552520417	0.717806752	0.835916345	0.505239417	0.308380415	0.301393452	0.319994741	0.282631136	0.398044931	0.30281512	0.539011798	0.304043631	0.646318337
52632	0.282676742	0.584080229	0.586005448	0.657343685	0.472794042	0.629014477	0.681541284	0.568954982	0.673361328	0.630503605	0.72158135	0.705301562	0.533892388	0.516204166	0.559254943	0.580796491	0.666551525	0.49684134	0.555979996	0.706756915	0.583824036	0.536526505	0.611912981	0.626575198	0.397930002	0.612705983	0.561570988	0.485140706	0.552013558	0.559821348	0.426146773	0.494872169	0.45111437	0.414581687	0.541932503	0.307271427	0.40711167	0.534005044	0.429535845	0.552406637	0.603604995	0.647318484	0.413255185	0.584004436	0.461871333	0.61117444	0.577293472	0.580751583	0.582311492
52633	0.323101387	0.534815028	0.345292368	0.15325919	0.513922155	0.431041274	0.464423853	0.359373519	0.490741109	0.277173048	0.39968055	0.472236433	0.362595443	0.357763549	0.380164676	0.31221079	0.427636085	0.366620364	0.353578538	0.333065362	0.256833588	0.415484651	0.369005197	0.366579043	0.403225051	0.390361349	0.329959634	0.338155344	0.460961308	0.27119688	0.633761796	0.44831306	0.564973686	0.664304155	0.478767269	0.459638927	0.577825648	0.505387209	0.679779669	0.479526914	0.189655307	0.107295806	0.319963568	0.219203778	0.233111172	0.216472935	0.4275854	0.157997798	0.466941919
52634	0.314898976	0.437263077	0.484034053	0.950489274	0.342051114	0.513583319	0.45964762	0.374807099	0.44471759	0.514990594	0.371088507	0.399971087	0.47098866	0.45211957	0.48765349	0.530605073	0.46295666	0.428173944	0.517558734	0.507322231	0.737545129	0.374339574	0.494817667	0.596979973	0.411102525	0.5005679	0.529179648	0.572673895	0.400466044	0.632752359	0.413604844	0.482280981	0.370194338	0.463199849	0.388720319	0.353791675	0.396835985	0.408424437	0.386136642	0.534501756	0.999026408	1.078469862	0.621305853	0.922592067	0.756416286	0.961780803	0.411495399	0.950357969	0.384250432
52635	0.382301516	0.455828929	0.420536133	0.281927003	0.482000469	0.456829902	0.425037531	0.741583472	0.464286156	0.356149005	0.514488668	0.533895507	0.496849707	0.446739073	0.519982655	0.38295735	0.505805014	1.137868914	0.338578898	0.50497349	0.404722222	0.485267373	0.454333189	0.556281358	0.387126253	0.466360439	0.281167999	0.710688239	0.447446636	0.354938413	0.378429729	0.409631262	0.467138679	0.332578098	0.464445292	0.401787651	0.472067829	0.438215025	0.436600719	0.48794626	0.273759531	0.237501501	0.410472304	0.299153959	0.370264086	0.339133228	0.536036034	0.274018278	0.626046745
52636	0.322972884	0.560956924	0.532746562	0.318815976	0.721064218	0.59271883	0.59230332	0.501850115	0.710651405	0.339050823	0.542477187	0.673809227	0.624940232	0.634132612	0.540036961	0.64670466	0.547645647	0.441735433	0.545121584	0.471830112	0.420608159	0.682910833	0.50256281	0.528147712	0.479233664	0.599512871	0.425809499	0.475752289	0.708406674	0.501430988	0.486162118	0.652085388	0.506483	0.434807265	0.749748419	0.523933414	0.468714838	0.681986427	0.516861319	0.552442906	0.332476916	0.30233952	0.374990541	0.370507694	0.365757006	0.355055528	0.597796044	0.3123092	0.773993128
52640	0.301271499	0.550908557	0.521072064	0.690605205	0.549748061	0.564448768	0.525842994	0.518595862	0.590893726	0.536599423	0.586307356	0.543615772	0.568110879	0.539314584	0.572040984	0.555850344	0.497290405	0.519508476	0.611522814	0.591687858	0.574645486	0.496624755	0.553458515	0.605361263	0.390439717	0.657087533	0.59841099	0.536684306	0.536633212	0.616974256	0.497317002	0.486750897	0.377255953	0.40195164	0.487531283	0.35758578	0.369648958	0.488773382	0.477047909	0.625412183	0.694810841	0.69375602	0.46244997	0.66892592	0.564526605	0.69094036	0.529238875	0.666488034	0.575872122
52641	0.316179036	0.635657254	0.599836165	0.434821193	0.861296269	0.668590631	0.662455648	0.499602626	0.808245216	0.502692765	0.660895648	0.699002458	0.622128824	0.716672266	0.677397629	0.741944211	0.632626136	0.499009962	0.544403131	0.524319126	0.44369038	0.621714797	0.62259804	0.475642058	0.474142825	0.602688467	0.486958558	0.395051167	0.725029512	0.49512715	0.401982719	0.569448868	0.475638205	0.459604845	0.732049521	0.388456527	0.510489768	0.728069616	0.570515163	0.494566615	0.414008071	0.412548093	0.447636856	0.349275977	0.379656243	0.407082158	0.657056546	0.363487566	0.691421513
52642	0.295110553	0.6586614	0.628870613	0.419750198	0.68573171	0.679215911	0.659974393	0.560245568	0.722774444	0.442709183	0.677813038	0.705000403	0.625447822	0.586050045	0.624629886	0.679802262	0.656486207	0.564415561	0.485244032	0.607328025	0.369700637	0.662474215	0.623697703	0.545084212	0.428628584	0.587943149	0.527402573	0.498130651	0.680083121	0.480101778	0.418035122	0.543683877	0.455919835	0.390900984	0.887632421	0.377249838	0.436745446	0.625907071	0.509161949	0.499086541	0.326273086	0.397737311	0.382516435	0.333567221	0.414927118	0.339029469	0.587026936	0.355680571	0.858291687
52643	0.277195585	0.936370801	1.013330142	0.321171409	0.762807634	0.593385276	0.671025145	0.567905548	0.703084956	0.475691979	0.797709555	0.734357427	0.586558502	0.596382402	0.628455305	0.659973584	0.638273925	0.502990215	0.549560866	0.533245704	0.327849577	0.63691382	0.696409091	0.47987859	0.703549753	0.656336131	0.493402135	0.377199105	0.686185454	0.443566855	0.426185951	0.519951639	0.490919631	0.533275595	1.143260933	0.360024253	0.482833034	0.641854421	0.587005787	0.469588126	0.263506616	0.295041138	0.345426056	0.233181747	0.321463241	0.273185834	0.666528449	0.269535554	0.714398753
52644	0.29602704	0.6028283	0.662743258	0.514975165	0.699512046	0.540685009	0.680205512	0.642820649	0.732561052	0.61049346	0.507507863	0.710598001	0.500724402	0.538077218	0.536533739	0.703279729	0.606205976	0.561433844	0.814067092	0.602605416	0.49984784	0.653674386	0.501299789	0.561707131	0.443332427	0.686665009	0.757924116	0.542365955	0.644061287	0.65784065	0.472177247	0.617165984	0.476227209	0.47593586	0.620692221	0.426564263	0.436295891	0.686420354	0.487739375	0.525204147	0.439473523	0.434366722	0.359048243	0.432767282	0.482246701	0.458555404	0.583989286	0.424009555	0.670426045
52645	0.33023846	0.524267852	0.473929102	0.389952085	0.707608334	0.643615752	0.501326805	0.482358733	0.474856854	0.43858857	0.675352584	0.504706116	0.804263169	0.808100062	0.628079833	0.605885268	0.56882976	0.503896608	0.505798739	0.536872956	0.417346805	0.689368701	0.746317374	0.528802725	0.482856291	0.534318261	0.401865469	0.485969197	0.548620304	0.479728271	0.358935598	0.477614918	0.485447406	0.404551871	0.638190146	0.431648902	0.543476768	0.492795993	0.691741824	0.488187569	0.411439264	0.374590664	0.445487958	0.386809397	0.381383069	0.434638038	0.62275291	0.376765399	0.528663053
52649	0.321286029	0.601438658	0.541064387	0.439252649	0.643975707	0.872347177	0.728797558	0.600228863	0.816607684	0.530041323	0.846391598	0.681626543	0.944360348	0.944510651	0.851126754	0.798521231	0.712240868	0.462636043	0.592151904	0.535343861	0.490640832	0.757338305	0.898771024	0.413670327	0.510444091	0.696557582	0.456256971	0.518753757	0.653452396	0.646311987	0.3957353	0.463874876	0.484117892	0.371606695	0.695252651	0.377575689	0.443737759	0.496251604	0.480213184	0.464707796	0.396677414	0.450932758	0.461644203	0.374013125	0.437342255	0.426186547	0.770833881	0.414323878	0.575962957
52651	0.236275265	0.484530926	0.521228859	0.524847243	0.520643193	0.644067602	0.807684901	0.572653995	0.813453523	0.62427184	0.653206602	0.640650682	0.60010758	0.576498231	0.652976265	0.582357259	0.623285525	0.483912235	0.595740526	0.573385996	0.38146813	0.484786516	0.594874813	0.499337309	0.498039603	0.726147657	0.599574832	0.518542199	0.631799002	0.638149596	0.412422699	0.426198368	0.49189392	0.494033572	0.569371393	0.364913788	0.427088053	0.460364294	0.480241761	0.553011008	0.535315273	0.593043817	0.370338734	0.512947468	0.500473026	0.579217275	0.522033976	0.572276699	0.53339058
52652	0.269587057	0.5730907	0.359730976	0.150281265	0.653940632	0.461774219	0.596969268	0.44707786	0.611944019	0.32015802	0.499290489	0.548662283	0.429044049	0.484600277	0.440240961	0.402569682	0.472780279	0.414056744	0.414718226	0.439405539	0.266044588	0.623987573	0.444115813	0.4231382	0.406423533	0.503519433	0.368723792	0.347918605	0.589305494	0.299968576	0.667948424	0.453357564	0.524152495	0.625639498	0.586328358	0.426085982	0.528883313	0.567464406	0.675665657	0.545924922	0.129283967	0.096420104	0.282938632	0.159939225	0.216838551	0.166619146	0.465077354	0.12099786	0.601762157
52654	0.334029469	0.573889513	0.547649343	0.526769445	0.44488933	0.576469233	0.757511035	0.637670412	0.727992328	0.593365103	0.570266662	0.642350972	0.548758432	0.568712146	0.559588954	0.694273942	0.647404137	0.589284924	0.612692909	0.57683778	0.492917678	0.507939102	0.508653143	0.55032183	0.466775323	0.705643514	0.636772388	0.597278885	0.545461642	0.579510504	0.446039025	0.452637476	0.466149494	0.469179781	0.602856523	0.431447729	0.506887707	0.520802668	0.557607145	0.599547831	0.502312983	0.503369584	0.412579266	0.46544728	0.439594961	0.477169069	0.514446546	0.48364395	0.645137957
52655	0.269033947	0.387164897	0.467037821	0.942067456	0.355895776	0.51353539	0.470624018	0.387266617	0.483146732	0.639391545	0.416217761	0.40098475	0.462694484	0.489063711	0.506579171	0.561152752	0.457591115	0.407728264	0.627398721	0.534637169	0.7179383	0.326644693	0.431271987	0.596666816	0.329037665	0.488174217	0.635277566	0.538663644	0.458977429	0.636149842	0.462386468	0.537441797	0.41252937	0.357106601	0.370791149	0.347461881	0.351131008	0.383812169	0.339924613	0.556776464	1.141711899	1.005522012	0.582032429	1.08883851	0.767118001	1.048329445	0.361693979	0.933448496	0.372462932
52656	0.346480514	0.52618973	0.601182067	0.640191225	0.52978305	0.606545367	0.752067567	0.575623592	0.793233501	0.582250125	0.566854663	0.700672349	0.482618782	0.531648225	0.590980933	0.629604413	0.617104877	0.541494814	0.638773877	0.587194637	0.578135082	0.483149223	0.548715195	0.64633189	0.417774575	0.709891812	0.655447264	0.533388516	0.646874458	0.567132341	0.522140016	0.552733619	0.497811051	0.44766836	0.548951559	0.411429598	0.456488829	0.544873963	0.431717337	0.601641101	0.670105189	0.632606635	0.501364394	0.69020907	0.664545587	0.684745148	0.514687045	0.639766607	0.623417294
52657	0.288506027	0.515370506	0.433556723	0.365636524	0.573389801	0.545794031	0.579770877	0.495001734	0.575819077	0.511544077	0.520696797	0.547738911	0.567460752	0.574405919	0.563338557	0.543041027	0.564795125	0.449098642	0.535211066	0.572239958	0.40681087	0.518823358	0.504346393	0.465032232	0.389596127	0.585671793	0.404645009	0.392644867	0.525221517	0.4915384	0.599100353	0.443648525	0.458806793	0.414823999	0.541372551	0.429969486	0.436893724	0.49720718	0.553605536	0.629527641	0.373815632	0.393998424	0.337279863	0.403900486	0.473057029	0.412884262	0.519429951	0.394119133	0.546253564
52658	0.322510226	0.524928738	0.528653511	0.533759061	0.615057379	0.73186437	0.74423394	0.653695337	0.731022046	0.626333842	0.867987308	0.661106006	0.712883557	0.757872414	0.699957606	0.804689051	0.881568031	0.505290868	0.584987687	0.705719969	0.484553257	0.610325675	0.698458293	0.554872869	0.469279172	0.785045844	0.512290888	0.52643688	0.618972101	0.616895463	0.388428864	0.509762377	0.350019322	0.399081879	0.697091804	0.377140603	0.437235508	0.560609716	0.508484168	0.617525679	0.486647738	0.538457251	0.440459492	0.465400333	0.44669996	0.455052927	0.852586384	0.496452677	0.626775134
52659	0.355264414	0.552601184	0.567092165	0.554061484	0.55757182	0.688970888	0.611411576	0.634611011	0.652279247	0.605024312	0.799704948	0.66609557	0.644462027	0.70650412	0.716791632	0.664637446	0.733512161	0.596561437	0.672057343	0.784613161	0.548421934	0.60858392	0.714443204	0.533197823	0.468153867	0.72681167	0.56918295	0.610696027	0.591402808	0.593750701	0.486073066	0.404832314	0.452752704	0.425530765	0.582579452	0.340221729	0.301443601	0.523752027	0.453855886	0.498033927	0.502000335	0.493522244	0.350705748	0.462182764	0.422637723	0.524515052	0.757867684	0.470808418	0.592754096
52660	0.295421462	0.514478867	0.557346056	0.727036839	0.508446342	0.526528586	0.527260493	0.564427336	0.500777659	0.743836528	0.50237131	0.484902183	0.565231099	0.530536204	0.588800913	0.558610021	0.566147472	0.528124627	0.753764285	0.569352695	0.53077553	0.522981774	0.516908221	0.709258041	0.38964033	0.614015139	0.615824554	0.578775304	0.524971321	0.611023639	0.492306756	0.439927431	0.388407168	0.442983213	0.514530671	0.355267899	0.401418162	0.525105767	0.500051507	0.576183898	0.680632589	0.701536594	0.374189727	0.608477765	0.52772335	0.630012709	0.560468684	0.655356551	0.513918464
52661	0.296271232	0.617326392	0.681908065	0.491865002	0.604461133	0.666520922	0.827866578	0.681396171	0.816010061	0.595854604	0.781641918	0.776124513	0.632070031	0.650568948	0.644637623	0.702326182	0.770314319	0.60469003	0.679087354	0.704264594	0.425080033	0.569863515	0.751923723	0.52730811	0.380985101	0.73350541	0.649475772	0.56638334	0.723099746	0.623034343	0.457058	0.460743796	0.523184457	0.440048427	0.669602193	0.422410351	0.45538229	0.588233382	0.515806748	0.512799616	0.432406166	0.478090148	0.349011953	0.452976493	0.421531889	0.439961448	0.674115848	0.452740395	0.634454858
52662	0.31366177	0.524551629	0.653550552	0.651921976	0.537694266	0.500266076	0.668422986	0.506596819	0.672948112	0.624404281	0.481332339	0.578344944	0.472201341	0.497724134	0.520039611	0.627095615	0.457170674	0.422572518	0.79959852	0.54267204	0.582497367	0.474700199	0.439012847	0.504637007	0.508357107	0.733155719	0.7850756	0.559500266	0.599987797	0.739529138	0.363928677	0.549551847	0.376140781	0.396275839	0.600615248	0.444434937	0.366139684	0.541872307	0.463706884	0.54184102	0.708210198	0.744506036	0.370631905	0.688502726	0.572066011	0.647119082	0.477751226	0.701766333	0.55633632
52663	0.343281306	0.512157171	0.466579518	0.341406075	0.612304236	0.5469043	0.512107095	0.603240789	0.537027927	0.478073006	0.49451276	0.574061028	0.546152685	0.545425628	0.464974944	0.56452787	0.555610124	0.61289227	0.490552329	0.590636799	0.454168502	0.638483049	0.474992385	0.549687008	0.459494913	0.543144331	0.433376423	0.501073636	0.486505941	0.533668651	0.41078803	0.449130365	0.468031844	0.408465589	0.466966651	0.44549596	0.448265568	0.655582753	0.488041042	0.442791425	0.319432814	0.342126808	0.349678649	0.300985846	0.323104141	0.338424251	0.578287632	0.353008453	0.577752887
52664	0.359024867	0.641153925	0.529727412	0.313062568	0.642480972	0.459153715	0.508892927	0.491305722	0.532826994	0.47040083	0.47830966	0.586763241	0.441647381	0.404027547	0.411631587	0.396308725	0.462467337	0.464237916	0.513953934	0.464403331	0.340033141	0.619302481	0.447405432	0.577139373	0.473190663	0.474229896	0.393868491	0.412168809	0.568186081	0.3683691	0.542297292	0.567344924	0.594049096	0.592908982	0.70260116	0.596306562	0.697426479	0.8178861	0.942928075	0.630785446	0.280826781	0.258493142	0.309071102	0.297579547	0.347463443	0.290789891	0.513180408	0.282110769	0.666944684
72306	0.307177059	0.425374156	0.557503463	0.720461105	0.434449236	0.497956112	0.575517892	0.505039073	0.514260736	0.660246586	0.52280933	0.506809836	0.443721279	0.512012433	0.55578407	0.620171236	0.511785342	0.46749968	0.651312843	0.585972373	0.629527576	0.413879903	0.504290271	0.571587344	0.392695097	0.66173686	0.644997255	0.573527855	0.497592451	0.717228427	0.396614318	0.470028364	0.31162483	0.329224006	0.498939247	0.379959843	0.35679075	0.4415289	0.384216678	0.570329296	0.714789811	0.774531649	0.481597754	0.716222164	0.756688487	0.726880459	0.474677429	0.806597649	0.411939249
83657	0.293637328	0.4042143	0.500498997	0.652101415	0.422467206	0.36209907	0.615120778	0.487857073	0.53865113	0.582391465	0.44431199	0.498158056	0.358093023	0.398933619	0.468107528	0.528759517	0.437704099	0.421344837	0.620952906	0.480552813	0.524432963	0.454117028	0.489450635	0.504114204	0.354610365	0.667909907	0.655190489	0.475058785	0.521387631	0.622530566	0.34446722	0.493893363	0.365459554	0.337471566	0.53207886	0.415664754	0.314552677	0.435682985	0.367897191	0.584564034	0.531669616	0.650915351	0.354977614	0.56733827	0.698603307	0.56698407	0.406116304	0.679255189	0.438389718
92156	0.350707892	0.524612574	0.496796388	0.515295195	0.668617075	0.641295906	0.533004914	0.562885092	0.533958696	0.501432474	0.633506105	0.524920561	0.710398425	0.706425825	0.635498726	0.526415355	0.62141379	0.545049398	0.576270985	0.607490368	0.428331659	0.769021232	0.673349521	0.540732465	0.378294385	0.544921101	0.488524865	0.462005528	0.565423879	0.502257075	0.440169646	0.510767834	0.519527238	0.52290827	0.565050906	0.429882477	0.497012812	0.609881589	0.439701359	0.486680514	0.47861155	0.486572375	0.483868509	0.400577725	0.520579128	0.45778943	0.701295307	0.43562333	0.645601671
92157	0.295683997	0.484999344	0.546091998	0.691396675	0.382849218	0.560312135	0.565937901	0.515122067	0.571121673	0.665095736	0.555631547	0.510865182	0.615063264	0.695684693	0.654161581	0.683906291	0.535431745	0.524890018	0.731449495	0.545748886	0.588904136	0.486461924	0.603708249	0.480992427	0.368967974	0.59617149	0.763905434	0.568494234	0.459294538	0.642476868	0.425128378	0.521236419	0.376418353	0.353638077	0.475180419	0.326515545	0.383547165	0.436647147	0.406847472	0.564978777	0.690057762	0.70661682	0.402498272	0.634295516	0.584227582	0.663166951	0.573633451	0.669017875	0.464040196
92456	0.320068259	0.582178264	0.572868893	0.542100333	0.582667468	0.866981858	0.733496323	0.579824296	0.79064661	0.55434065	0.816258103	0.627748558	0.917821087	0.962917008	0.834180568	0.716239305	0.708666378	0.482138947	0.620229422	0.629326833	0.496180381	0.601769937	0.801596987	0.489200173	0.431365328	0.702591159	0.560586466	0.553730399	0.701223115	0.50503758	0.414475166	0.496743719	0.428339625	0.397360468	0.686513035	0.332414492	0.478960136	0.485937939	0.450243797	0.487655642	0.527523604	0.551827337	0.401659864	0.481998365	0.485651173	0.483380942	0.744077622	0.506940183	0.619517604
94503	0.254164034	0.552395336	0.749360038	0.645969928	0.411688648	0.624610741	0.638739367	0.631426076	0.651867656	0.914396532	0.618312142	0.523013531	0.533699828	0.58286261	0.573786086	0.741187279	0.624325611	0.56010864	1.088238073	0.681219364	0.572313106	0.470207566	0.589375529	0.472104326	0.447041998	0.719403592	0.895594861	0.536713945	0.474035225	0.83160556	0.410446784	0.490801615	0.401226972	0.376165315	0.532327305	0.299796298	0.47136855	0.454973429	0.493026197	0.549899277	0.60035141	0.684981761	0.437728383	0.576369974	0.601285758	0.616766034	0.503394188	0.640777952	0.490058766
94551	0.316640413	0.479476914	0.580898993	0.603042613	0.522474237	0.512117323	0.557397381	0.500337017	0.530399497	0.799118133	0.470224389	0.528098344	0.515284915	0.52369259	0.512369493	0.595340913	0.514822097	0.527024842	0.800663184	0.542108221	0.638838242	0.567819902	0.514184539	0.549373483	0.394944939	0.622891739	0.706540404	0.534566697	0.543060109	0.690174429	0.413684424	0.550971819	0.347073028	0.38586636	0.554561099	0.404399361	0.376939576	0.471425645	0.442535522	0.567393038	0.613105096	0.621648032	0.399190111	0.572828139	0.571331379	0.643407435	0.468540777	0.595181831	0.520093814
94555	0.319953508	0.530054175	0.581861723	0.514491898	0.565126848	0.601680569	0.597973185	0.543747225	0.594064247	0.583203949	0.552330541	0.582388989	0.541792187	0.577515463	0.547352464	0.569714426	0.555106167	0.52440592	0.610105476	0.530335756	0.52156332	0.742253525	0.655700339	0.553081314	0.399687902	0.649178639	0.534933032	0.45300754	0.693791354	0.635133694	0.424633105	0.476153785	0.375358972	0.381514044	0.60612583	0.384501984	0.356267379	0.494044083	0.37119085	0.498014875	0.447037934	0.504224334	0.378434364	0.446480681	0.412350647	0.485303178	0.577086645	0.454284491	0.5275726
94581	0.321241095	0.528206504	0.558210178	0.525166122	0.661971509	0.718792584	0.581231567	0.604299048	0.610187313	0.531551781	0.66917872	0.52010775	0.884732817	0.919076976	0.79862682	0.585404625	0.618220643	0.567876359	0.5769728	0.580879761	0.466729713	0.669913051	0.716155603	0.535862598	0.414354569	0.579978174	0.477171603	0.468562993	0.573515949	0.581241317	0.441655121	0.502247169	0.491971093	0.498600641	0.582464093	0.373946708	0.507297663	0.525250641	0.476249429	0.492363406	0.532089967	0.540702521	0.520932009	0.452481526	0.485321374	0.501631724	0.75290645	0.496579395	0.584739292
94995	0.273294912	0.538922396	0.553553373	0.485081388	0.508268974	0.467146797	0.687455816	0.472383751	0.711933986	0.559464138	0.523837929	0.604616552	0.451202114	0.398787411	0.485473363	0.603400306	0.511590825	0.442318183	0.558056047	0.563326698	0.539764923	0.516423803	0.506806175	0.543171256	0.473165468	0.646450404	0.554136037	0.443944052	0.622314533	0.494437711	0.50720934	0.658094112	0.440274314	0.498061928	0.609817525	0.413297958	0.471234951	0.490901101	0.498929037	0.484813101	0.51234815	0.514239229	0.352247653	0.49523169	0.474788749	0.511267252	0.522746697	0.463755249	0.590614609
94999	0.291797832	0.504898991	0.383169062	0.407164145	0.427362064	0.405013532	0.38305166	0.385902718	0.381987681	0.423104062	0.402323175	0.364401495	0.386887643	0.382570979	0.374175422	0.399075068	0.404564401	0.415900563	0.361230031	0.415203474	0.38481779	0.472300871	0.387495696	0.478022341	0.380352492	0.410459616	0.370123278	0.358759448	0.373806178	0.35592511	0.346413826	0.394774777	0.544982532	0.535239069	0.455227644	0.491863931	0.569477661	0.4595863	0.612008584	0.507208003	0.377952593	0.395761868	0.4030535	0.358189335	0.388168422	0.385177478	0.385439036	0.397339383	0.422203391
95014	0.328153685	0.481744262	0.468329367	0.34380864	0.603486008	0.511158731	0.463461942	0.534813409	0.506526918	0.438060007	0.426722769	0.500334179	0.529719228	0.521390799	0.480908681	0.455681426	0.440320162	0.509511297	0.441622735	0.439929905	0.379468283	0.617210929	0.47574726	0.550981311	0.431549609	0.536854613	0.374170418	0.435057094	0.566452702	0.410293496	0.381608033	0.434049371	0.526986591	0.485130753	0.535675761	0.461224825	0.525575136	0.563022423	0.499839853	0.457953056	0.303734701	0.318094082	0.377485223	0.308925491	0.330794822	0.320601139	0.56152428	0.31847977	0.628609457
95031	0.28588223	0.536592536	0.460771243	0.417818883	0.504439337	0.458250175	0.429838942	0.436460913	0.462550174	0.42958182	0.464453893	0.517766919	0.46480548	0.537731955	0.509175375	0.526428392	0.471105245	0.371039835	0.442090116	0.461496028	0.355559421	0.560998588	0.434854732	0.507187799	0.40229991	0.492073131	0.451922553	0.334133598	0.51985781	0.439621469	0.42643948	0.41765351	0.466561362	0.504547249	0.505659225	0.390653632	0.609333996	0.621515712	0.512413708	0.547354385	0.362259013	0.390777798	0.418991422	0.338907707	0.429074266	0.383523742	0.435840329	0.383280185	0.500476537
95044	0.246229823	0.542478613	0.411462542	0.092896112	0.657075727	0.525774642	0.605735533	0.394805372	0.655506861	0.312168884	0.597464468	0.572891731	0.558458519	0.585433988	0.496822848	0.413345184	0.516014734	0.36550591	0.356061916	0.396904243	0.200362495	0.576058974	0.516171245	0.419547156	0.457679559	0.498606817	0.298383105	0.305434336	0.5882051	0.315236615	0.678225175	0.441080054	0.507873441	0.558668545	0.619492605	0.431165107	0.47929274	0.494907102	0.632535239	0.435696703	0.141981918	0.111329909	0.248922019	0.172524771	0.197534075	0.174637281	0.55635828	0.139308703	0.594194689
95046	0.317903429	0.34656709	0.276278054	0.523884544	0.344198097	0.362612951	0.258642081	0.362034868	0.299201405	0.319322232	0.430095562	0.349708364	0.470535319	0.446553853	0.466295309	0.423005646	0.347390502	0.396003831	0.32148253	0.403287083	0.607779462	0.331367368	0.42633236	0.422012492	0.282161706	0.344562164	0.337183603	0.396521392	0.333830522	0.340012239	0.479558523	0.42577754	0.437652114	0.362739118	0.326261295	0.41261687	0.323408371	0.33105351	0.346728312	0.433868532	0.570746382	0.454027448	0.691095508	0.609000784	0.585280431	0.613921279	0.369989959	0.467047047	0.362380285
95047	0.298135363	0.347251152	0.274166593	0.514831946	0.337750075	0.382417385	0.275071823	0.387194502	0.302764984	0.31280156	0.399348286	0.345932715	0.467968507	0.451381221	0.476693266	0.407240555	0.368190609	0.394144028	0.30927515	0.404668554	0.610789809	0.339801165	0.400398074	0.42297126	0.305862357	0.329377712	0.329255172	0.400211245	0.332101874	0.331168381	0.492408927	0.433596192	0.435294959	0.355253728	0.321504468	0.438184961	0.383476826	0.335906434	0.370933736	0.432646879	0.561892402	0.444984823	0.683789449	0.605166185	0.588490103	0.602142543	0.368283705	0.444901083	0.351802787
95048	0.333816951	0.419213837	0.278171733	0.213741606	0.378505808	0.309524822	0.288234229	0.380080391	0.311540667	0.274590645	0.327322342	0.361299593	0.388119809	0.368491271	0.339622482	0.317277906	0.309860635	0.318917164	0.271177173	0.310702617	0.36621158	0.401551593	0.328840426	0.268749316	0.666047233	0.317714102	0.206555265	0.367253117	0.362674226	0.334984489	0.430071673	0.328815622	0.470606762	0.502352465	0.370542171	0.443904325	0.43553527	0.348845033	0.426589388	0.327457882	0.265237363	0.213591706	0.474831565	0.262520586	0.311575968	0.251234963	0.392802015	0.23086293	0.343063873
95049	0.205527114	0.385150878	0.383117024	0.352197467	0.371305247	0.425529199	0.445953957	0.38092629	0.446712984	0.387449242	0.436389123	0.374362314	0.417652739	0.436883025	0.428420047	0.409231943	0.411346897	0.386279682	0.409255379	0.404991647	0.347047846	0.386642023	0.415628884	0.387432	0.341996549	0.433926915	0.402061546	0.34949026	0.404141053	0.410163603	0.375834099	0.3493386	0.394822153	0.367632696	0.428147731	0.347980554	0.394331361	0.367633334	0.389450195	0.402456364	0.381370107	0.389189431	0.328223756	0.370900478	0.373223682	0.375318745	0.425082958	0.360826401	0.416578618
95051	0.289285259	0.498989013	0.536659968	0.703855985	0.573622285	0.643542823	0.642286667	0.507839924	0.613405229	0.505623001	0.560292957	0.607602027	0.635324902	0.617161442	0.674704197	0.595808289	0.535172716	0.534988817	0.520466149	0.631120002	0.600791654	0.489442914	0.580085381	0.564688013	0.397258084	0.621790736	0.506348328	0.562276554	0.535809537	0.627596539	0.383149273	0.538679118	0.369581428	0.501746705	0.508527613	0.370116905	0.438215507	0.457750627	0.421188396	0.503954609	0.692395393	0.731844023	0.466393671	0.640221994	0.552886352	0.644766895	0.540380552	0.630910837	0.509641749
95052	0.341182163	0.576170917	0.555262107	0.630869858	0.570116196	0.725373899	0.647916037	0.540873552	0.649546342	0.588528678	0.659265847	0.603318412	0.677725459	0.740881932	0.642325341	0.691859252	0.697933313	0.543108332	0.563624546	0.628931475	0.547469913	0.5882322	0.682339007	0.559018271	0.455156906	0.658946481	0.522676182	0.540328587	0.549263241	0.717620663	0.442167457	0.47380628	0.461381233	0.411013613	0.577582192	0.407774529	0.484852633	0.511712145	0.464824713	0.544100997	0.618337073	0.648679962	0.487816148	0.588533552	0.503560392	0.617883977	0.644273146	0.632636249	0.53358608
95053	0.311784221	0.521817933	0.400026389	0.36917585	0.485106289	0.436807534	0.445395382	0.390224319	0.447700141	0.40157935	0.395036072	0.474703013	0.388072398	0.402883033	0.383832879	0.402850863	0.458698621	0.379223263	0.424982787	0.383404804	0.410334861	0.499737189	0.453827971	0.463108877	0.451300563	0.407098366	0.384577993	0.379751122	0.460596066	0.353709058	0.551049063	0.476654598	0.553757438	0.504879459	0.482238434	0.495783111	0.534553989	0.503264706	0.635422125	0.499553938	0.404383432	0.350177371	0.360857877	0.421045528	0.380023046	0.390961323	0.386528533	0.351173055	0.458066221
95058	0.284682194	0.574422817	0.426987633	0.084228723	0.671145793	0.521725356	0.62054943	0.540403387	0.648668724	0.339990903	0.5070804	0.64464848	0.4284491	0.488877272	0.413535072	0.449177088	0.505278041	0.429760317	0.461421025	0.41765845	0.228548164	0.687920849	0.418443242	0.461357514	0.437628898	0.533124199	0.367889394	0.287427859	0.686639378	0.341991239	0.71532835	0.471662423	0.584693541	0.616653526	0.610863547	0.472875928	0.59650864	0.621212418	0.651068121	0.582898958	0.094505471	0.06144064	0.306225083	0.13419594	0.198120093	0.154971998	0.494897376	0.087710273	0.661713565
95059	0.265098427	0.554610673	0.410204021	0.11915098	0.624875175	0.469807565	0.497573603	0.462453211	0.546037174	0.318439474	0.423316428	0.547473774	0.421407814	0.485354324	0.361168607	0.331875676	0.417548433	0.432508899	0.452183475	0.41726549	0.286835159	0.638188148	0.364495504	0.459011619	0.392865668	0.43241555	0.35375599	0.279882552	0.552256899	0.330590819	0.709360807	0.454381589	0.543926281	0.566644109	0.534708299	0.522245909	0.577236348	0.560870003	0.621052166	0.695207227	0.144319914	0.099469416	0.319507929	0.18643701	0.236477084	0.186121027	0.427156652	0.117154484	0.572229781
95194	0.299303593	0.433460918	0.464855645	1.146567077	0.379468138	0.544909471	0.434420875	0.367430755	0.426091482	0.670870008	0.447301142	0.384681955	0.535445038	0.522192107	0.519044638	0.615222585	0.448186563	0.384535623	0.580693882	0.559935679	0.777410568	0.345642489	0.494581039	0.579504941	0.359081078	0.494978516	0.633397989	0.546982918	0.394120915	0.606133735	0.395857599	0.542398661	0.372770055	0.372495415	0.37132446	0.33857253	0.324551039	0.344278288	0.328584784	0.587014187	1.327624326	1.26285759	0.578087957	1.153617453	0.766105473	1.230394374	0.410728726	1.161668608	0.371777308
P1A	0.319821982	0.594983067	0.557236396	0.522014855	0.658753235	0.631281935	0.609153575	0.605922227	0.674594957	0.619160839	0.791427667	0.62029981	0.691642412	0.728937613	0.66271593	0.703534316	0.757850107	0.600559722	0.693184134	0.7711451	0.543436562	0.669540519	0.766353519	0.510359969	0.4273675	0.656875733	0.592353778	0.536085706	0.645683843	0.578005571	0.487291018	0.551875121	0.436121906	0.430209028	0.637685129	0.353667211	0.503820561	0.504392536	0.513309096	0.482499503	0.549551679	0.512819984	0.431023825	0.497464882	0.504741536	0.498620883	0.750044937	0.48908434	0.632295375
P2A	0.260210788	0.545653423	0.551718521	0.460766109	0.513268405	0.462595159	0.703896039	0.500039491	0.675808733	0.562488784	0.541942594	0.577333414	0.484545302	0.425955493	0.498110884	0.588329363	0.486641222	0.422740475	0.597064266	0.531948462	0.478644885	0.573437707	0.526121468	0.52292816	0.470646583	0.69005908	0.553648394	0.441960215	0.587664213	0.507543441	0.479888938	0.584682718	0.46830714	0.501365692	0.634619473	0.415224515	0.468106686	0.497615746	0.562433538	0.532745754	0.483930546	0.472918989	0.35076768	0.467962024	0.434999869	0.489233267	0.530230898	0.454070403	0.541346219
S400	0.230676339	0.435551764	0.723205012	0.744437598	0.290724551	0.418011759	0.484936401	0.462939117	0.440475535	1.015741452	0.394927269	0.428376714	0.343065344	0.385464171	0.441058752	0.606498167	0.439074367	0.481776208	1.035899591	0.562677437	0.570395194	0.387238141	0.428488306	0.402134184	0.318612736	0.507365368	1.049388993	0.501299784	0.40670765	0.677460531	0.389374682	0.444616352	0.305136742	0.315488154	0.437527351	0.316039736	0.315158638	0.420147851	0.39731507	0.558209666	0.706204365	0.807892164	0.348359915	0.641456447	0.614429331	0.654136187	0.298597507	0.778623383	0.416614732
[truncated: 319 more columns]
