# Supplementary material for: GWAS hints at pleiotropic roles for FLOWERING LOCUS T in flowering time and yield-related traits in canola
Source: BMC Genomics. 2019 Aug 6;20:636. doi: 10.1186/s12864-019-5964-y (PMC6685183; doi:10.1186/s12864-019-5964-y)
Supplement: Supplementary file 11 — Table S11. Candidate gene associated with flowering time and photoperiodic response in the GWAS and DH population. (XLS 35 kb) [file 12864_2019_5964_MOESM11_ESM.xls]

## Sheet: Sheet1
TRAIT			SNP	Chromosome	Position	P.value	maf	nobs	Rsquare.of.Model.without.SNP	Rsquare.of.Model.with.SNP	FDR_Adjusted_P-values
RESPONSE TO PHOTOPERIOD	:GAPIT	RESPONSE TO PHOTOPERIOD:GAPIT	Bn-A01-p23763782	A01	19825340	0.00159252	0.442225	335	0.118317	0.145336	0.695644
16HR-GH	:GAPIT	16HR-GH:GAPIT	Bn-A02-p1325213	A02	59290	0.00132731	0.367392	340	0.485501	0.501554	0.266999
8HR-GH	:GAPIT	8HR-GH:GAPIT	Bn-scaff_15714_1-p2723978	A02	87358	0.000699241	0.470036	354	0.121445	0.150818	0.328592
16HR-GH	:GAPIT	16HR-GH:GAPIT	Bn-A02-p1290847	A02	87694	1.79796e-05	0.465468	340	0.485501	0.514505	0.0187005
8HR-GH	:GAPIT	8HR-GH:GAPIT	Bn-A02-p1290847	A02	87694	6.97741e-05	0.452709	354	0.121445	0.162129	0.127292
CON	:GAPIT	CON:GAPIT	Bn-A02-p1290847	A02	87694	0.00100569	0.451226	249	0.352946	0.382345	0.582771
8HR-GH	:GAPIT	8HR-GH:GAPIT	Bn-A02-p1259929	A02	120960	7.77118e-05	0.431271	354	0.121445	0.161593	0.127292
16HR-GH	:GAPIT	16HR-GH:GAPIT	Bn-A02-p1259929	A02	120960	0.00103477	0.443545	340	0.485501	0.502283	0.247181
16HR-GH	:GAPIT	16HR-GH:GAPIT	Bn-A02-p1232964	A02	147990	5.32193e-07	0.424882	340	0.485501	0.525558	0.00203404
8HR-GH	:GAPIT	8HR-GH:GAPIT	Bn-A02-p1232964	A02	147990	1.13385e-06	0.412057	354	0.121445	0.183069	0.0130007
CON	:GAPIT	CON:GAPIT	Bn-A02-p1232964	A02	147990	1.24729e-06	0.403853	249	0.352946	0.418528	0.0143014
WAG-FT	:GAPIT	WAG-FT:GAPIT	Bn-A02-p1232964	A02	147990	9.60903e-05	0.406238	250	0.349383	0.391101	0.424306
BL	:GAPIT	BL:GAPIT	Bn-A02-p1232964	A02	147990	0.000104804	0.406238	250	0.327327	0.36988	0.600841
16HR-GH	:GAPIT	16HR-GH:GAPIT	Bn-A02-p1188292	A02	180695	1.95714e-05	0.398635	340	0.485501	0.514243	0.0187005
8HR-GH	:GAPIT	8HR-GH:GAPIT	Bn-A02-p1188292	A02	180695	0.000152215	0.411118	354	0.121445	0.158263	0.143981
WAG-FT	:GAPIT	WAG-FT:GAPIT	Bn-A02-p1188292	A02	180695	0.000185028	0.418762	250	0.349383	0.387617	0.424306
CON	:GAPIT	CON:GAPIT	Bn-A02-p1188292	A02	180695	0.00101011	0.416428	249	0.352946	0.382323	0.582771
16HR-GH	:GAPIT	16HR-GH:GAPIT	Bn-A02-p1135078	A02	234868	0.000267101	0.279422	340	0.485501	0.506296	0.113429
16HR-GH	:GAPIT	16HR-GH:GAPIT	Bn-A02-p6995796	A02	246689	0.000313316	0.060544	340	0.485501	0.505819	0.128303
16HR-GH	:GAPIT	16HR-GH:GAPIT	Bn-A02-p9846899	A02	306462	0.00060436	0.0885415	340	0.485501	0.503866	0.203811
CON	:GAPIT	CON:GAPIT	Bn-scaff_15714_1-p2368497	A02	342337	0.00117267	0.396893	249	0.352946	0.381556	0.582771
16HR-GH	:GAPIT	16HR-GH:GAPIT	Bn-A02-p3759462	A02	1182064	0.000393458	0.472086	340	0.485501	0.50514	0.140981
16HR-GH	:GAPIT	16HR-GH:GAPIT	Bn-A02-p6399820	A02	3593395	0.00142227	0.170301	340	0.485501	0.501352	0.276402
16HR-GH	:GAPIT	16HR-GH:GAPIT	Bn-A02-p8554870	A02	5523058	3.14097e-05	0.118531	340	0.485501	0.512787	0.0230966
RESPONSE TO PHOTOPERIOD	:GAPIT	RESPONSE TO PHOTOPERIOD:GAPIT	Bn-A02-p8554870	A02	5523058	0.000429658	0.117315	335	0.118317	0.152048	0.64491
16HR-GH	:GAPIT	16HR-GH:GAPIT	Bn-A02-p9371633	A02	6192723	0.00130945	0.0892023	340	0.485501	0.501594	0.266999
16HR-GH	:GAPIT	16HR-GH:GAPIT	Bn-A02-p9371948	A02	6193035	5.32638e-06	0.117623	340	0.485501	0.518285	0.00872461
16HR-GH	:GAPIT	16HR-GH:GAPIT	Bn-A02-p10020231	A02	6858767	4.01045e-07	0.104967	340	0.485501	0.526462	0.00203404
16HR-GH	:GAPIT	16HR-GH:GAPIT	Bn-A02-p10096185	A02	6922499	1.46581e-06	0.140304	340	0.485501	0.522341	0.0033614
16HR-GH	:GAPIT	16HR-GH:GAPIT	Bn-A02-p10176579	A02	7019192	2.47654e-09	0.144394	340	0.485501	0.543051	2.8396e-05
16HR-GH	:GAPIT	16HR-GH:GAPIT	Bn-A02-p10338350	A02	7202351	0.000100118	0.0826975	340	0.485501	0.509251	0.0546643
16HR-GH	:GAPIT	16HR-GH:GAPIT	Bn-A02-p10485644	A02	7344509	7.37777e-07	0.140909	340	0.485501	0.524518	0.00211484
16HR-GH	:GAPIT	16HR-GH:GAPIT	Bn-A02-p10493685	A02	7351405	2.33642e-06	0.161981	340	0.485501	0.52087	0.00446489
16HR-GH	:GAPIT	16HR-GH:GAPIT	Bn-A02-p10510996	A02	7371529	6.97549e-05	0.119462	340	0.485501	0.510348	0.0420953
16HR-GH	:GAPIT	16HR-GH:GAPIT	Bn-A02-p10524842	A02	7382074	0.000920422	0.156168	340	0.485501	0.502626	0.236902
16HR-GH	:GAPIT	16HR-GH:GAPIT	Bn-A02-p10568947	A02	7437134	0.000143116	0.17838	340	0.485501	0.508171	0.0713462
16HR-GH	:GAPIT	16HR-GH:GAPIT	Bn-A02-p10574526	A02	7443188	0.000262329	0.155777	340	0.485501	0.50635	0.113429
16HR-GH	:GAPIT	16HR-GH:GAPIT	Bn-A02-p10587232	A02	7453144	4.24456e-05	0.173708	340	0.485501	0.511864	0.0276767
16HR-GH	:GAPIT	16HR-GH:GAPIT	Bn-A02-p10625720	A02	7490608	1.39777e-05	0.0751466	340	0.485501	0.515284	0.0178076
16HR-GH	:GAPIT	16HR-GH:GAPIT	Bn-A02-p10753552	A02	7580621	0.00152905	0.0328122	340	0.485501	0.501142	0.283865
16HR-GH	:GAPIT	16HR-GH:GAPIT	Bn-A02-p10781906	A02	7608916	0.000232153	0.146872	340	0.485501	0.506716	0.110911
16HR-GH	:GAPIT	16HR-GH:GAPIT	Bn-A02-p11153317	A02	7926659	0.00147375	0.156199	340	0.485501	0.501249	0.281634
16HR-GH	:GAPIT	16HR-GH:GAPIT	Bn-A02-p11209194	A02	7998403	4.34484e-05	0.0865653	340	0.485501	0.511793	0.0276767
16HR-GH	:GAPIT	16HR-GH:GAPIT	Bn-A02-p11863349	A02	8574522	3.22297e-05	0.128378	340	0.485501	0.512708	0.0230966
16HR-GH	:GAPIT	16HR-GH:GAPIT	Bn-A02-p11870177	A02	8579417	0.000343581	0.143472	340	0.485501	0.505544	0.131317
RESPONSE TO PHOTOPERIOD	:GAPIT	RESPONSE TO PHOTOPERIOD:GAPIT	Bn-A02-p25181474	A02	23261878	0.0011555	0.4115	335	0.118317	0.146966	0.64491
RESPONSE TO PHOTOPERIOD	:GAPIT	RESPONSE TO PHOTOPERIOD:GAPIT	Bn-A02-p27110006	A02	24434713	0.00176349	0.494604	335	0.118317	0.14482	0.719202
CON	:GAPIT	CON:GAPIT	Bn-A02-p27226579	A02	24551863	0.000407532	0.279553	249	0.352946	0.38703	0.582771
CON	:GAPIT	CON:GAPIT	Bn-A02-p27288011	A02	24605400	0.000702976	0.279553	249	0.352946	0.384193	0.582771
WAG-FT	:GAPIT	WAG-FT:GAPIT	Bn-A02-p27336483	A02	24633305	0.000377403	0.433943	250	0.349383	0.383866	0.505205
BL	:GAPIT	BL:GAPIT	Bn-A02-p27336483	A02	24633305	0.000398317	0.433943	250	0.327327	0.362605	0.681771
BL	:GAPIT	BL:GAPIT	Bn-A03-p471570	A03	373818	3.20688e-06	0.485917	250	0.327327	0.389506	0.0367701
CON	:GAPIT	CON:GAPIT	Bn-A03-p471570	A03	373818	5.69425e-05	0.487868	249	0.352946	0.397473	0.326451
WAG-FT	:GAPIT	WAG-FT:GAPIT	Bn-A03-p13908787	A03	13015172	0.000362782	0.316	250	0.349383	0.384073	0.505205
WAG-FT	:GAPIT	WAG-FT:GAPIT	Bn-A03-p14037892	A03	13183870	0.000953831	0.328	250	0.349383	0.379053	0.608833
16HR-GH	:GAPIT	16HR-GH:GAPIT	Bn-A03-p15824796	A03	14904247	1.35868e-05	0.0917872	340	0.485501	0.515372	0.0178076
16HR-GH	:GAPIT	16HR-GH:GAPIT	Bn-A03-p15828397	A03	14911926	9.97376e-05	0.0737538	340	0.485501	0.509263	0.0546643
8HR-GH	:GAPIT	8HR-GH:GAPIT	Bn-A03-p16481995	A03	15619316	0.000716449	0.176129	354	0.121445	0.150701	0.328592
8HR-GH	:GAPIT	8HR-GH:GAPIT	Bn-A03-p16482731	A03	15620052	0.00118812	0.158639	354	0.121445	0.148269	0.468969
WAG-FT	:GAPIT	WAG-FT:GAPIT	Bn-A04-p10387804	A04	11529656	0.000554921	0.120079	250	0.349383	0.381855	0.57843
CON	:GAPIT	CON:GAPIT	Bn-A04-p10387804	A04	11529656	0.000662486	0.116546	249	0.352946	0.384501	0.582771
WAG-FT	:GAPIT	WAG-FT:GAPIT	Bn-A04-p10719331	A04	11860808	0.000440611	0.397651	250	0.349383	0.383057	0.505205
WAG-FT	:GAPIT	WAG-FT:GAPIT	Bn-A04-p10975832	A04	12154977	0.000408117	0.297157	250	0.349383	0.383457	0.505205
WAG-FT	:GAPIT	WAG-FT:GAPIT	Bn-A05-p3099878	A05	254664	0.00127605	0.14	250	0.349383	0.377558	0.608833
CON	:GAPIT	CON:GAPIT	Bn-A05-p3401393	A05	333059	0.000229544	0.248996	249	0.352946	0.390044	0.570926
WAG-FT	:GAPIT	WAG-FT:GAPIT	Bn-A05-p3401393	A05	333059	0.000909548	0.248	250	0.349383	0.379298	0.608833
WAG-FT	:GAPIT	WAG-FT:GAPIT	Bn-A05-p3684668	A05	3613085	0.00185897	0.204	250	0.349383	0.375639	0.608833
CON	:GAPIT	CON:GAPIT	Bn-A05-p7187425	A05	6615357	0.000117306	0.226655	249	0.352946	0.393603	0.448344
8HR-GH	:GAPIT	8HR-GH:GAPIT	Bn-A05-p10783057	A05	9359723	0.00148698	0.338983	354	0.121445	0.147196	0.516659
8HR-GH	:GAPIT	8HR-GH:GAPIT	Bn-A05-p10948934	A05	9541832	0.000593513	0.285311	354	0.121445	0.151611	0.320647
8HR-GH	:GAPIT	8HR-GH:GAPIT	Bn-A05-p10964994	A05	9560251	0.000454112	0.286119	354	0.121445	0.15291	0.306285
8HR-GH	:GAPIT	8HR-GH:GAPIT	Bn-A05-p10999977	A05	9599669	0.000163244	0.0903955	354	0.121445	0.157918	0.143981
8HR-GH	:GAPIT	8HR-GH:GAPIT	Bn-A05-p11000261	A05	9599950	0.000593513	0.285311	354	0.121445	0.151611	0.320647
CON	:GAPIT	CON:GAPIT	Bn-A06-p2717967	A06	2653438	0.00134384	0.145377	249	0.352946	0.380858	0.582771
16HR-GH	:GAPIT	16HR-GH:GAPIT	Bn-A06-p24257262	A06	23254229	0.000718078	0.182287	340	0.485501	0.503357	0.205837
WAG-FT	:GAPIT	WAG-FT:GAPIT	Bn-A10-p11874688	A07	2261269	0.000923176	0.065662	250	0.349383	0.379221	0.608833
16HR-GH	:GAPIT	16HR-GH:GAPIT	Bn-A07-p3093306	A07	5046126	0.000650022	0.0619651	340	0.485501	0.503651	0.205047
8HR-GH	:GAPIT	8HR-GH:GAPIT	Bn-A07-p13128413	A07	15209277	0.00146111	0.310734	354	0.121445	0.14728	0.516659
8HR-GH	:GAPIT	8HR-GH:GAPIT	Bn-A07-p14103536	A07	16020882	0.000572708	0.274011	354	0.121445	0.151784	0.320647
8HR-GH	:GAPIT	8HR-GH:GAPIT	Bn-A07-p14116798	A07	16033927	0.000650311	0.279789	354	0.121445	0.151169	0.324194
RESPONSE TO PHOTOPERIOD	:GAPIT	RESPONSE TO PHOTOPERIOD:GAPIT	Bn-A07-p21478337	A07	23016728	0.000374302	0.425125	335	0.118317	0.152762	0.64491
8HR-GH	:GAPIT	8HR-GH:GAPIT	Bn-A07-p21478337	A07	23016728	0.000837176	0.410782	354	0.121445	0.14995	0.369195
16HR-GH	:GAPIT	16HR-GH:GAPIT	Bn-A08-p537474	A08	469043	0.000341665	0.115139	340	0.485501	0.50556	0.131317
16HR-GH	:GAPIT	16HR-GH:GAPIT	Bn-A08-p18107648	A08	15552056	0.000651005	0.0588235	340	0.485501	0.503646	0.205047
16HR-GH	:GAPIT	16HR-GH:GAPIT	Bn-A09-p149667	A09	525370	0.00138614	0.180507	340	0.485501	0.501428	0.274025
RESPONSE TO PHOTOPERIOD	:GAPIT	RESPONSE TO PHOTOPERIOD:GAPIT	Bn-A09-p33875531	A09	3977517	0.000785669	0.367766	335	0.118317	0.148938	0.64491
16HR-GH	:GAPIT	16HR-GH:GAPIT	Bn-A09-p29756068	A09	27577699	0.00119522	0.091457	340	0.485501	0.50186	0.263547
RESPONSE TO PHOTOPERIOD	:GAPIT	RESPONSE TO PHOTOPERIOD:GAPIT	Bn-A09-p33975396	A09	31209285	0.000832455	0.224139	335	0.118317	0.148641	0.64491
BL	:GAPIT	BL:GAPIT	Bn-A10-p4478517	A10	365257	0.00151667	0.399068	250	0.327327	0.355479	0.681771
BL	:GAPIT	BL:GAPIT	Bn-A10-p4466886	A10	369938	0.00122221	0.346877	250	0.327327	0.356617	0.681771
16HR-GH	:GAPIT	16HR-GH:GAPIT	Bn-A10-p4418919	A10	435215	0.000679555	0.405239	340	0.485501	0.50352	0.205047
8HR-GH	:GAPIT	8HR-GH:GAPIT	Bn-A10-p2444761	A10	1432100	0.00103012	0.403523	354	0.121445	0.148953	0.421833
RESPONSE TO PHOTOPERIOD	:GAPIT	RESPONSE TO PHOTOPERIOD:GAPIT	Bn-A10-p1582783	A10	2121566	0.000552877	0.38701	335	0.118317	0.150745	0.64491
RESPONSE TO PHOTOPERIOD	:GAPIT	RESPONSE TO PHOTOPERIOD:GAPIT	Bn-A10-p1582619	A10	2121730	0.00163809	0.41589	335	0.118317	0.145193	0.695644
8HR-GH	:GAPIT	8HR-GH:GAPIT	Bn-A02-p2739888	Ann	6098579	0.000139698	0.462718	354	0.121445	0.158687	0.143981
CON	:GAPIT	CON:GAPIT	Bn-A02-p2739888	Ann	6098579	0.00154897	0.449745	249	0.352946	0.380132	0.582771
WAG-FT	:GAPIT	WAG-FT:GAPIT	Bn-A02-p2739888	Ann	6098579	0.00155703	0.451946	250	0.349383	0.376541	0.608833
8HR-GH	:GAPIT	8HR-GH:GAPIT	Bn-A02-p2698217	Ann	6135323	1.07857e-05	0.380461	354	0.121445	0.171517	0.0618345
CON	:GAPIT	CON:GAPIT	Bn-A02-p2698217	Ann	6135323	0.000248965	0.36921	249	0.352946	0.389616	0.570926
WAG-FT	:GAPIT	WAG-FT:GAPIT	Bn-A02-p2698217	Ann	6135323	0.00146448	0.371733	250	0.349383	0.376854	0.608833
16HR-GH	:GAPIT	16HR-GH:GAPIT	Bn-A02-p2698217	Ann	6135323	0.00153494	0.389804	340	0.485501	0.50113	0.283865
16HR-GH	:GAPIT	16HR-GH:GAPIT	Bn-A02-p2654991	Ann	6171825	0.000125271	0.498154	340	0.485501	0.508573	0.0652891
8HR-GH	:GAPIT	8HR-GH:GAPIT	Bn-A02-p2654991	Ann	6171825	0.00122702	0.490322	354	0.121445	0.148114	0.468969
8HR-GH	:GAPIT	8HR-GH:GAPIT	Bn-A02-p2582999	Ann	6240417	0.000193333	0.493586	354	0.121445	0.157086	0.15834
8HR-GH	:GAPIT	8HR-GH:GAPIT	Bn-A02-p2544070	Ann	6277054	0.000922273	0.405826	354	0.121445	0.149484	0.391659
16HR-GH	:GAPIT	16HR-GH:GAPIT	Bn-A07-p9684829	Ann	15676204	0.00114119	0.334217	340	0.485501	0.501996	0.263547
16HR-GH	:GAPIT	16HR-GH:GAPIT	Bn-A03-p14968153	Ann	26492920	0.000918252	0.0911765	340	0.485501	0.502633	0.236902
8HR-GH	:GAPIT	8HR-GH:GAPIT	Bn-A07-p14193108	Ann	33884264	0.000572896	0.460048	354	0.121445	0.151782	0.320647
16HR-GH	:GAPIT	16HR-GH:GAPIT	Bn-A02-p10181448	Ann	47835548	2.13057e-05	0.115526	340	0.485501	0.513982	0.0187916
16HR-GH	:GAPIT	16HR-GH:GAPIT	Bn-scaff_15838_1-p1199011	C01	1588183	0.00126172	0.143575	340	0.485501	0.501702	0.266999
RESPONSE TO PHOTOPERIOD	:GAPIT	RESPONSE TO PHOTOPERIOD:GAPIT	Bn-scaff_15838_1-p1367612	C01	1769290	0.000614294	0.227481	335	0.118317	0.150202	0.64491
16HR-GH	:GAPIT	16HR-GH:GAPIT	Bn-scaff_15838_1-p1917196	C01	2273625	0.000464559	0.304569	340	0.485501	0.504646	0.161413
RESPONSE TO PHOTOPERIOD	:GAPIT	RESPONSE TO PHOTOPERIOD:GAPIT	Bn-scaff_15838_5-p160091	C01	3030590	0.0015657	0.36306	335	0.118317	0.145422	0.695644
RESPONSE TO PHOTOPERIOD	:GAPIT	RESPONSE TO PHOTOPERIOD:GAPIT	Bn-scaff_15838_5-p164551	C01	3035050	0.00157138	0.363118	335	0.118317	0.145404	0.695644
RESPONSE TO PHOTOPERIOD	:GAPIT	RESPONSE TO PHOTOPERIOD:GAPIT	Bn-scaff_15838_5-p170397	C01	3040884	0.00129364	0.366161	335	0.118317	0.146391	0.64491
16HR-GH	:GAPIT	16HR-GH:GAPIT	Bn-scaff_20461_1-p249973	C02	9420451	0.00129782	0.123743	340	0.485501	0.50162	0.266999
16HR-GH	:GAPIT	16HR-GH:GAPIT	Bn-scaff_16614_1-p2191153	C03	13740	1.62397e-05	0.210129	340	0.485501	0.51482	0.0186204
16HR-GH	:GAPIT	16HR-GH:GAPIT	Bn-scaff_18936_1-p86415	C03	2729057	0.00116206	0.387657	340	0.485501	0.501943	0.263547
8HR-GH	:GAPIT	8HR-GH:GAPIT	Bn-scaff_20646_1-p210307	C03	17612947	0.000363151	0.199435	354	0.121445	0.153998	0.272447
8HR-GH	:GAPIT	8HR-GH:GAPIT	Bn-scaff_20646_1-p144289	C03	17685635	0.000144444	0.191439	354	0.121445	0.158522	0.143981
RESPONSE TO PHOTOPERIOD	:GAPIT	RESPONSE TO PHOTOPERIOD:GAPIT	Bn-scaff_17298_1-p811262	C03	23140836	0.00127718	0.0990799	335	0.118317	0.146456	0.64491
RESPONSE TO PHOTOPERIOD	:GAPIT	RESPONSE TO PHOTOPERIOD:GAPIT	Bn-scaff_17298_1-p811885	C03	23141459	0.00127681	0.0990784	335	0.118317	0.146458	0.64491
RESPONSE TO PHOTOPERIOD	:GAPIT	RESPONSE TO PHOTOPERIOD:GAPIT	Bn-scaff_17298_1-p1108356	C03	23216630	0.00115899	0.192738	335	0.118317	0.146951	0.64491
RESPONSE TO PHOTOPERIOD	:GAPIT	RESPONSE TO PHOTOPERIOD:GAPIT	Bn-scaff_17298_1-p1136461	C03	23251769	0.00115899	0.192738	335	0.118317	0.146951	0.64491
RESPONSE TO PHOTOPERIOD	:GAPIT	RESPONSE TO PHOTOPERIOD:GAPIT	Bn-scaff_17298_1-p1249353	C03	23356808	5.71766e-05	0.0812859	335	0.118317	0.162629	0.163897
8HR-GH	:GAPIT	8HR-GH:GAPIT	Bn-scaff_17298_1-p1249353	C03	23356808	0.000141965	0.0769231	354	0.121445	0.158607	0.143981
RESPONSE TO PHOTOPERIOD	:GAPIT	RESPONSE TO PHOTOPERIOD:GAPIT	Bn-scaff_17298_1-p1249839	C03	23357327	5.12755e-05	0.0808254	335	0.118317	0.163208	0.163897
8HR-GH	:GAPIT	8HR-GH:GAPIT	Bn-scaff_17298_1-p1249839	C03	23357327	0.000141388	0.0764873	354	0.121445	0.158627	0.143981
8HR-GH	:GAPIT	8HR-GH:GAPIT	Bn-scaff_17298_1-p1410108	C03	23514406	2.22921e-05	0.0596616	354	0.121445	0.167845	0.0718687
WAG-FT	:GAPIT	WAG-FT:GAPIT	Bn-scaff_17298_1-p1410108	C03	23514406	8.03045e-05	0.0562404	250	0.349383	0.392061	0.424306
RESPONSE TO PHOTOPERIOD	:GAPIT	RESPONSE TO PHOTOPERIOD:GAPIT	Bn-scaff_17298_1-p1410108	C03	23514406	0.000105324	0.0630454	335	0.118317	0.159396	0.24153
8HR-GH	:GAPIT	8HR-GH:GAPIT	Bn-scaff_17298_1-p1412259	C03	23516559	3.13399e-05	0.0625019	354	0.121445	0.166131	0.0718687
RESPONSE TO PHOTOPERIOD	:GAPIT	RESPONSE TO PHOTOPERIOD:GAPIT	Bn-scaff_17298_1-p1412259	C03	23516559	4.57595e-05	0.0660468	335	0.118317	0.163814	0.163897
WAG-FT	:GAPIT	WAG-FT:GAPIT	Bn-scaff_17298_1-p1412259	C03	23516559	0.00017991	0.0602514	250	0.349383	0.387766	0.424306
8HR-GH	:GAPIT	8HR-GH:GAPIT	Bn-scaff_17298_1-p1471882	C03	23560778	3.13399e-05	0.0625019	354	0.121445	0.166131	0.0718687
RESPONSE TO PHOTOPERIOD	:GAPIT	RESPONSE TO PHOTOPERIOD:GAPIT	Bn-scaff_17298_1-p1471882	C03	23560778	4.57595e-05	0.0660468	335	0.118317	0.163814	0.163897
WAG-FT	:GAPIT	WAG-FT:GAPIT	Bn-scaff_17298_1-p1471882	C03	23560778	0.00017991	0.0602514	250	0.349383	0.387766	0.424306
16HR-GH	:GAPIT	16HR-GH:GAPIT	Bn-scaff_16182_1-p319123	C03	51969207	0.000366113	0.0538349	340	0.485501	0.505354	0.135415
WAG-FT	:GAPIT	WAG-FT:GAPIT	Bn-scaff_19821_1-p23788	C04	12425411	0.00140966	0.257978	250	0.349383	0.377049	0.608833
8HR-GH	:GAPIT	8HR-GH:GAPIT	Bn-scaff_18712_1-p626111	C04	14383895	0.00147462	0.318386	354	0.121445	0.147236	0.516659
WAG-FT	:GAPIT	WAG-FT:GAPIT	Bn-scaff_18505_1-p267200	C04	14571155	0.0012697	0.421221	250	0.349383	0.377584	0.608833
CON	:GAPIT	CON:GAPIT	Bn-scaff_18181_1-p1603841	C05	6218628	0.00144627	0.134463	249	0.352946	0.380483	0.582771
16HR-GH	:GAPIT	16HR-GH:GAPIT	Bn-scaff_18181_1-p1441065	C05	6325515	0.00130502	0.0595669	340	0.485501	0.501604	0.266999
16HR-GH	:GAPIT	16HR-GH:GAPIT	Bn-scaff_22183_1-p629372	C05	8746341	0.000813852	0.130215	340	0.485501	0.502988	0.222182
RESPONSE TO PHOTOPERIOD	:GAPIT	RESPONSE TO PHOTOPERIOD:GAPIT	Bn-scaff_25094_1-p497096	C06	2117920	0.00116193	0.494202	335	0.118317	0.146938	0.64491
CON	:GAPIT	CON:GAPIT	Bn-scaff_20294_1-p250681	C06	3244456	0.0013311	0.13253	249	0.352946	0.380907	0.582771
16HR-GH	:GAPIT	16HR-GH:GAPIT	Bn-scaff_15626_1-p787026	C07	13038989	0.000971079	0.326696	340	0.485501	0.502469	0.236902
16HR-GH	:GAPIT	16HR-GH:GAPIT	Bn-scaff_15626_1-p762766	C07	13086545	0.000971079	0.326696	340	0.485501	0.502469	0.236902
16HR-GH	:GAPIT	16HR-GH:GAPIT	Bn-scaff_15626_1-p762760	C07	13086551	0.000971079	0.326696	340	0.485501	0.502469	0.236902
16HR-GH	:GAPIT	16HR-GH:GAPIT	Bn-scaff_15626_1-p743167	C07	13110252	0.0007082	0.332627	340	0.485501	0.503398	0.205837
16HR-GH	:GAPIT	16HR-GH:GAPIT	Bn-scaff_15626_1-p735572	C07	13113999	0.00025845	0.334507	340	0.485501	0.506394	0.113429
16HR-GH	:GAPIT	16HR-GH:GAPIT	Bn-scaff_15626_1-p729257	C07	13123473	0.000674351	0.335592	340	0.485501	0.503542	0.205047
WAG-FT	:GAPIT	WAG-FT:GAPIT	Bn-scaff_17740_1-p555478	C07	30600885	0.000409668	0.388022	250	0.349383	0.383437	0.505205
BL	:GAPIT	BL:GAPIT	Bn-scaff_16069_1-p396999	C07	36740087	0.000763163	0.386967	250	0.327327	0.359117	0.681771
CON	:GAPIT	CON:GAPIT	Bn-A03-p23735715	C07	38286199	0.000670765	0.1411	249	0.352946	0.384436	0.582771
CON	:GAPIT	CON:GAPIT	Bn-A03-p28616355	C07	42662257	0.00088073	0.181542	249	0.352946	0.383028	0.582771
8HR-GH	:GAPIT	8HR-GH:GAPIT	Bn-scaff_27765_1-p53066	C08	3024627	0.000615231	0.299164	354	0.121445	0.151437	0.320647
RESPONSE TO PHOTOPERIOD	:GAPIT	RESPONSE TO PHOTOPERIOD:GAPIT	Bn-scaff_27765_1-p53066	C08	3024627	0.00128482	0.283296	335	0.118317	0.146426	0.64491
WAG-FT	:GAPIT	WAG-FT:GAPIT	Bn-scaff_16361_1-p1443077	C08	28964201	0.00125852	0.377462	250	0.349383	0.377629	0.608833
BL	:GAPIT	BL:GAPIT	Bn-scaff_16361_1-p1443077	C08	28964201	0.00150292	0.377462	250	0.327327	0.355526	0.681771
16HR-GH	:GAPIT	16HR-GH:GAPIT	Bn-scaff_16197_1-p295855	C08	33712051	0.00117312	0.275874	340	0.485501	0.501915	0.263547
RESPONSE TO PHOTOPERIOD	:GAPIT	RESPONSE TO PHOTOPERIOD:GAPIT	Bn-scaff_16445_1-p1609147	C08	35142467	0.000708733	0.116559	335	0.118317	0.149467	0.64491
RESPONSE TO PHOTOPERIOD	:GAPIT	RESPONSE TO PHOTOPERIOD:GAPIT	Bn-scaff_16445_1-p1603383	C08	35148264	0.000708733	0.116559	335	0.118317	0.149467	0.64491
RESPONSE TO PHOTOPERIOD	:GAPIT	RESPONSE TO PHOTOPERIOD:GAPIT	Bn-scaff_15576_1-p761764	C09	41831167	0.000809226	0.123073	335	0.118317	0.148786	0.64491
8HR-GH	:GAPIT	8HR-GH:GAPIT	Bn-scaff_17750_1-p1839429	C09	46646099	0.00038018	0.44643	354	0.121445	0.153775	0.272447
RESPONSE TO PHOTOPERIOD	:GAPIT	RESPONSE TO PHOTOPERIOD:GAPIT	Bn-scaff_17750_1-p1839429	C09	46646099	0.000958293	0.421004	335	0.118317	0.147921	0.64491
16HR-GH	:GAPIT	16HR-GH:GAPIT	Bn-scaff_20320_1-p57532	Cnn	21908740	0.000794216	0.055203	340	0.485501	0.50306	0.222109
16HR-GH	:GAPIT	16HR-GH:GAPIT	Bn-scaff_19244_1-p24117	Cnn	51897691	2.88579e-05	0.0647642	340	0.485501	0.513048	0.0230966
BL	:GAPIT	BL:GAPIT	Bn-scaff_22790_1-p729130	Cnn	73083533	0.00136691	0.116972	250	0.327327	0.356026	0.681771
WAG-FT	:GAPIT	WAG-FT:GAPIT	Bn-scaff_22790_1-p729130	Cnn	73083533	0.00171982	0.116972	250	0.349383	0.376035	0.608833
WAG-FT	:SVS	WAG-FT:SVS	Bn-A02-p10753552	A02	7580621	0.000177645	3.75045	3.271	0.858759	7.24323e-05	4.14007	1	0.0574569	4597.17	250	1	G	A	0.06	0.94
WAG-FT	:SVS	WAG-FT:SVS	Bn-A04-p10387804	A04	11529656	0.000421289	3.37542	-2.12497	0.594102	0.000217297	3.66295	1	0.0510116	4628.61	241	0.964	G	T	0.120332	0.879668
WAG-FT	:SVS	WAG-FT:SVS	Bn-A09-p36891089	Cnn	8037994	0.000827558	3.0822	1.61972	0.478262	0.000362161	3.4411	1	0.0459759	4653.17	250	1	G	A	0.2	0.8
WAG-FT	:SVS	WAG-FT:SVS	Bn-scaff_18322_1-p1468468	C03	7617585	0.00091263	3.03971	1.72187	0.512701	0.000507026	3.29497	1	0.0452468	4656.73	238	0.952	G	A	0.315126	0.684874
WAG-FT	:SVS	WAG-FT:SVS	Bn-A10-p3921433	C05	925127	0.0013659	2.86458	-1.46128	0.45101	0.00065189	3.18583	1	0.0422446	4671.37	250	1	T	C	0.368	0.632
WAG-FT	:SVS	WAG-FT:SVS	Bn-scaff_18202_1-p871229	C07	22787627	0.00141699	2.84863	1.82252	0.564412	0.000796755	3.09868	1	0.0419715	4672.7	248	0.992	C	T	0.116935	0.883065
WAG-FT	:SVS	WAG-FT:SVS	Bn-scaff_18202_1-p870832	C07	22788023	0.00141699	2.84863	1.82252	0.564412	0.00094162	3.02612	1	0.0419715	4672.7	237	0.948	A	G	0.122363	0.877637
WAG-FT	:SVS	WAG-FT:SVS	Bn-A04-p10719331	A04	11860808	0.00150158	2.82345	1.28136	0.398965	0.00108648	2.96398	1	0.0415403	4674.81	249	0.996	G	A	0.39759	0.60241
WAG-FT	:SVS	WAG-FT:SVS	Bn-A03-p14385006	A03	13553439	0.00161687	2.79132	-1.46716	0.460001	0.00123135	2.90962	1	0.0409903	4677.49	247	0.988	T	C	0.275304	0.724696
CON-FT	:SVS	CON-FT:SVS	Bn-A02-p10753552	A02	7580621	0.000177645	3.75045	3.271	0.858759	7.24323e-05	4.14007	1	0.0574569	4597.17	250	1	G	A	0.06	0.94
CON-FT	:SVS	CON-FT:SVS	Bn-A04-p10387804	A04	11529656	0.000421289	3.37542	-2.12497	0.594102	0.000217297	3.66295	1	0.0510116	4628.61	241	0.964	G	T	0.120332	0.879668
CON-FT	:SVS	CON-FT:SVS	Bn-A09-p36891089	Cnn	8037994	0.000827558	3.0822	1.61972	0.478262	0.000362161	3.4411	1	0.0459759	4653.17	250	1	G	A	0.2	0.8
CON-FT	:SVS	CON-FT:SVS	Bn-scaff_18322_1-p1468468	C03	7617585	0.00091263	3.03971	1.72187	0.512701	0.000507026	3.29497	1	0.0452468	4656.73	238	0.952	G	A	0.315126	0.684874
CON-FT	:SVS	CON-FT:SVS	Bn-A10-p3921433	C05	925127	0.0013659	2.86458	-1.46128	0.45101	0.00065189	3.18583	1	0.0422446	4671.37	250	1	T	C	0.368	0.632
CON-FT	:SVS	CON-FT:SVS	Bn-scaff_18202_1-p871229	C07	22787627	0.00141699	2.84863	1.82252	0.564412	0.000796755	3.09868	1	0.0419715	4672.7	248	0.992	C	T	0.116935	0.883065
CON-FT	:SVS	CON-FT:SVS	Bn-scaff_18202_1-p870832	C07	22788023	0.00141699	2.84863	1.82252	0.564412	0.00094162	3.02612	1	0.0419715	4672.7	237	0.948	A	G	0.122363	0.877637
CON-FT	:SVS	CON-FT:SVS	Bn-A04-p10719331	A04	11860808	0.00150158	2.82345	1.28136	0.398965	0.00108648	2.96398	1	0.0415403	4674.81	249	0.996	G	A	0.39759	0.60241
BL-FT	:SVS	BL-FT:SVS	Bn-A02-p10753552	A02	7580621	0.000220556	3.65648	2.79337	0.74453	7.24323e-05	4.14007	1	0.0558419	3690.93	250	1	G	A	0.06	0.94
BL-FT	:SVS	BL-FT:SVS	Bn-scaff_18202_1-p871229	C07	22787627	0.000365719	3.43685	1.75337	0.484944	0.000217297	3.66295	1	0.0520672	3705.68	248	0.992	C	T	0.116935	0.883065
BL-FT	:SVS	BL-FT:SVS	Bn-scaff_18202_1-p870832	C07	22788023	0.000365719	3.43685	1.75337	0.484944	0.000362161	3.4411	0.841642	0.0520672	3705.68	237	0.948	A	G	0.122363	0.877637
BL-FT	:SVS	BL-FT:SVS	Bn-scaff_18322_1-p1468468	C03	7617585	0.000823343	3.08442	1.51373	0.446771	0.000507026	3.29497	1	0.046014	3729.35	238	0.952	G	A	0.315126	0.684874
BL-FT	:SVS	BL-FT:SVS	Bn-A06-p8811363	A06	8305642	0.00106072	2.9744	-1.29578	0.390924	0.00065189	3.18583	1	0.0441267	3736.72	249	0.996	A	G	0.261044	0.738956
BL-FT	:SVS	BL-FT:SVS	Bn-A04-p10387804	A04	11529656	0.00108782	2.96344	-1.70627	0.515915	0.000796755	3.09868	1	0.0439388	3737.46	241	0.964	G	T	0.120332	0.879668
BL-FT	:SVS	BL-FT:SVS	Bn-A10-p3921433	C05	925127	0.00140532	2.85222	-1.26469	0.39136	0.00094162	3.02612	1	0.0420329	3744.91	250	1	T	C	0.368	0.632
BL-FT	:SVS	BL-FT:SVS	Bn-scaff_15714_1-p1210756	Cnn	41691911	0.0015385	2.8129	1.37967	0.430551	0.00108648	2.96398	1	0.0413596	3747.54	244	0.976	C	T	0.196721	0.803279
BL-FT	:SVS	BL-FT:SVS	Bn-A04-p10719331	A04	11860808	0.00157371	2.80307	1.10428	0.345344	0.00123135	2.90962	1	0.0411914	3748.2	249	0.996	G	A	0.39759	0.60241
16HR-GH	:SVS	16HR-GH:SVS	Bn-A02-p9371948	A02	6193035	6.87132e-08	7.16296	4.20344	0.761389	0.000145809	0.000145809	0.0850226	9361.25	333	0.979412	A	C	0.117117	0.882883
16HR-GH	:SVS	16HR-GH:SVS	Bn-scaff_16614_1-p2191153	C03	13740	2.1033e-06	5.6771	2.74213	0.567784	0.0044632	0.0022316	0.0663899	9551.88	338	0.994118	T	G	0.210059	0.789941
16HR-GH	:SVS	16HR-GH:SVS	Bn-scaff_15763_1-p644478	C06	20188238	8.80308e-05	4.05537	1.96945	0.495968	0.186801	0.0622671	0.0458686	9761.84	336	0.988235	A	G	0.497024	0.502976
16HR-GH	:SVS	16HR-GH:SVS	Bn-scaff_15763_1-p648473	C06	20192935	8.80308e-05	4.05537	1.96945	0.495968	0.186801	0.0467003	0.0458686	9761.84	336	0.988235	C	A	0.497024	0.502976
16HR-GH	:SVS	16HR-GH:SVS	Bn-A06-p24236385	A06	23227411	0.000108598	3.96418	-2.39878	0.612215	0.230444	0.0460889	0.0447128	9773.66	339	0.997059	G	A	0.182891	0.817109
16HR-GH	:SVS	16HR-GH:SVS	Bn-A02-p10338350	A02	7202351	0.000128677	3.8905	3.12642	0.806783	0.273052	0.0455087	0.0437791	9783.21	339	0.997059	G	A	0.0825959	0.917404
16HR-GH	:SVS	16HR-GH:SVS	Bn-A02-p11829280	C02	16209234	0.000313796	3.50335	3.02782	0.831266	0.665874	0.0951249	0.0388764	9833.37	338	0.994118	T	C	0.0710059	0.928994
16HR-GH	:SVS	16HR-GH:SVS	Bn-scaff_22183_1-p635802	C05	8741293	0.000452994	3.34391	2.43754	0.68799	0.961254	0.120157	0.0368601	9854	334	0.982353	T	G	0.122754	0.877246
16HR-GH	:SVS	16HR-GH:SVS	Bn-scaff_22183_1-p629372	C05	8746341	0.000581395	3.23553	2.41843	0.69613	1	0.13708	0.0354909	9868.01	338	0.994118	C	T	0.130178	0.869822
16HR-GH	:SVS	16HR-GH:SVS	Bn-A09-p29756068	A09	27577699	0.00101794	2.99228	-2.60593	0.786033	1	0.216008	0.0324233	9899.4	339	0.997059	T	C	0.0914454	0.908555
16HR-GH	:SVS	16HR-GH:SVS	Bn-scaff_15626_1-p735572	C07	13113999	0.00106004	2.97468	1.81756	0.55018	1	0.204491	0.0322017	9901.66	338	0.994118	C	A	0.33432	0.66568
16HR-GH	:SVS	16HR-GH:SVS	Bn-A08-p18107648	A08	15552056	0.00127662	2.89394	3.09307	0.951908	1	0.225749	0.0311857	9912.06	340	1	A	C	0.0588235	0.941176
16HR-GH	:SVS	16HR-GH:SVS	Bn-scaff_22183_1-p644001	C05	8736083	0.00131084	2.88245	2.25176	0.694654	1	0.21397	0.0310413	9913.54	338	0.994118	G	A	0.133136	0.866864
16HR-GH	:SVS	16HR-GH:SVS	Bn-scaff_22183_1-p631666	C05	8744062	0.00131084	2.88245	2.25176	0.694654	1	0.198686	0.0310413	9913.54	338	0.994118	C	T	0.133136	0.866864
RESPONSE TO PHOTOPERIOD	:SVS	RESPONSE TO PHOTOPERIOD:SVS	Bn-scaff_17298_1-p1412259	C03	23516559	1.22278e-05	4.91265	-7.21246	1.62349	0.000233427	3.63185	0.026192	0.0575846	22036.4	333	0.99403	G	A	0.0660661	0.933934
RESPONSE TO PHOTOPERIOD	:SVS	RESPONSE TO PHOTOPERIOD:SVS	Bn-scaff_17298_1-p1410108	C03	23514406	3.77295e-05	4.42332	-7.03981	1.68456	0.00070028	3.15473	0.0404083	0.0512955	22183.4	333	0.99403	G	A	0.0630631	0.936937
RESPONSE TO PHOTOPERIOD	:SVS	RESPONSE TO PHOTOPERIOD:SVS	Bn-scaff_27765_1-p53066	C08	3024627	5.24184e-05	4.28052	-4.40659	1.07489	0.00116713	2.93288	0.0374267	0.0494589	22226.4	332	0.991045	A	G	0.283133	0.716867
RESPONSE TO PHOTOPERIOD	:SVS	RESPONSE TO PHOTOPERIOD:SVS	Bn-scaff_16445_1-p1609147	C08	35142467	7.89948e-05	4.1024	-4.7389	1.18512	0.00163399	2.78675	0.0423017	0.0471679	22280	327	0.976119	A	G	0.116208	0.883792
RESPONSE TO PHOTOPERIOD	:SVS	RESPONSE TO PHOTOPERIOD:SVS	Bn-A02-p10806477	A02	7631301	0.000301464	3.52076	-11.5693	3.16641	0.00210084	2.67761	0.129147	0.0396907	22454.8	335	1	T	C	0.0119403	0.98806
RESPONSE TO PHOTOPERIOD	:SVS	RESPONSE TO PHOTOPERIOD:SVS	Bn-A10-p10726590	A10	12090339	0.000793705	3.10034	-2.75896	0.814552	0.00256769	2.59046	0.283353	0.0342998	22580.9	335	1	G	A	0.474627	0.525373
RESPONSE TO PHOTOPERIOD	:SVS	RESPONSE TO PHOTOPERIOD:SVS	Bn-A10-p8733734	A10	10133294	0.00139858	2.85431	-2.96558	0.920165	0.00303455	2.51791	0.427966	0.0311558	22654.4	335	1	T	C	0.486567	0.513433
8HR-GH	:SVS	8HR-GH:SVS	Bn-scaff_17298_1-p1410108	C03	23514406	2.59728e-06	5.58548	-8.035	1.68066	0.000240385	3.61909	0.00540234	0.0626458	19546.6	352	0.99435	G	A	0.0596591	0.940341
8HR-GH	:SVS	8HR-GH:SVS	Bn-scaff_17298_1-p1412259	C03	23516559	7.60409e-06	5.11895	-7.40849	1.62974	0.000721154	3.14197	0.00790825	0.0569792	19664.8	352	0.99435	G	A	0.0625	0.9375
8HR-GH	:SVS	8HR-GH:SVS	Bn-scaff_27765_1-p53066	C08	3024627	6.12914e-05	4.2126	-4.30442	1.06064	0.00120192	2.92012	0.0424954	0.0459453	19894.9	351	0.991525	A	G	0.299145	0.700855
8HR-GH	:SVS	8HR-GH:SVS	Bn-A05-p10999977	A05	9599669	0.000569819	3.24426	-5.02282	1.44405	0.00168269	2.774	0.296306	0.034167	20140.5	354	1	A	G	0.0903955	0.909605
8HR-GH	:SVS	8HR-GH:SVS	Bn-A07-p14103536	A07	16020882	0.000942747	3.0256	-2.96049	0.887394	0.00216346	2.66485	0.392183	0.0315181	20195.7	354	1	G	A	0.274011	0.725989
BL-FT-PCA	:SVS	BL-FT-PCA:SVS	Bn-scaff_18322_1-p1468468	C03	7617585	3.40239e-06	5.46822	116.184	4.49313	1.74515	0.366755	0.0235207	0.0235207	0.028	1.55284	238	2	G	A	0.315126	0.684874
BL-FT-PCA	:SVS	BL-FT-PCA:SVS	Bn-scaff_18322_1-p1481654	C03	7602306	1.06446e-05	4.97287	116.211	4.57165	1.64656	0.366148	0.0735861	0.0367931	0.055	1.25964	247	2	A	G	0.307692	0.692308
BL-FT-PCA	:SVS	BL-FT-PCA:SVS	Bn-scaff_18322_1-p1479449	C03	7604543	1.58719e-05	4.79937	116.241	4.56135	1.61306	0.366222	0.109723	0.0182871	0.07	1.1549	246	2	A	C	0.308943	0.691057
BL-FT-PCA	:SVS	BL-FT-PCA:SVS	Bn-scaff_18322_1-p1478389	C03	7606418	1.58719e-05	4.79937	116.241	4.56135	1.61306	0.366222	0.109723	0.0182871	0.07	1.1549	246	2	G	A	0.308943	0.691057
BL-FT-PCA	:SVS	BL-FT-PCA:SVS	Bn-scaff_18322_1-p1477883	C03	7606913	1.58719e-05	4.79937	116.241	4.56135	1.61306	0.366222	0.109723	0.0182871	0.07	1.1549	246	2	C	A	0.308943	0.691057
BL-FT-PCA	:SVS	BL-FT-PCA:SVS	Bn-scaff_18322_1-p1426414	C03	7651083	1.58719e-05	4.79937	116.241	4.56135	1.61306	0.366222	0.109723	0.0182871	0.07	1.1549	246	2	A	G	0.308943	0.691057
BL-FT-PCA	:SVS	BL-FT-PCA:SVS	Bn-scaff_18322_1-p1485275	C03	7597442	1.93086e-05	4.71425	116.275	4.55585	1.59545	0.366023	0.13348	0.0190686	0.085	1.07058	245	2	T	C	0.310204	0.689796
BL-FT-PCA	:SVS	BL-FT-PCA:SVS	Bn-scaff_18322_1-p1478173	C03	7606623	2.38644e-05	4.62225	116.245	4.56863	1.58492	0.367876	0.164975	0.0164975	0.106	0.974694	246	2	G	A	0.313008	0.686992
BL-FT-PCA	:SVS	BL-FT-PCA:SVS	Bn-scaff_18322_1-p1469352	C03	7616698	2.38644e-05	4.62225	116.245	4.56863	1.58492	0.367876	0.164975	0.0164975	0.106	0.974694	246	2	G	T	0.313008	0.686992
BL-FT-PCA	:SVS	BL-FT-PCA:SVS	Bn-scaff_18322_1-p1403178	C03	7674491	2.38644e-05	4.62225	116.245	4.56863	1.58492	0.367876	0.164975	0.0164975	0.106	0.974694	246	2	C	T	0.313008	0.686992
BL-FT-PCA	:SVS	BL-FT-PCA:SVS	Bn-scaff_18322_1-p1390788	C03	7681660	3.49307e-05	4.45679	116.34	4.57543	1.60097	0.379661	0.241476	0.0219524	0.147	0.832683	246	2	G	T	0.280488	0.719512
BL-FT-PCA	:SVS	BL-FT-PCA:SVS	Bn-scaff_18322_1-p1391958	C03	7680817	4.10984e-05	4.38618	116.318	4.57833	1.57185	0.376282	0.284113	0.0236761	0.162	0.790485	246	2	T	C	0.292683	0.707317
BL-FT-PCA	:SVS	BL-FT-PCA:SVS	Bn-scaff_18322_1-p1540260	C03	7546795	5.9674e-05	4.22422	116.306	4.58498	1.48956	0.364588	0.412526	0.0294661	0.224	0.649752	246	2	G	A	0.313008	0.686992
BL-FT-PCA	:SVS	BL-FT-PCA:SVS	Bn-scaff_18322_1-p1539710	C03	7547345	5.9674e-05	4.22422	116.306	4.58498	1.48956	0.364588	0.412526	0.0294661	0.224	0.649752	246	2	T	G	0.313008	0.686992
BL-FT-PCA	:SVS	BL-FT-PCA:SVS	Bn-A04-p10719331	A04	11860808	8.63584e-05	4.0637	116.112	4.62666	1.32076	0.330833	0.596996	0.0397997	0.293	0.533132	249	2	G	A	0.39759	0.60241
BL-FT-PCA	:SVS	BL-FT-PCA:SVS	Bn-scaff_18322_1-p1552930	C03	7535796	9.67023e-05	4.01456	116.322	4.59358	1.44423	0.364301	0.668503	0.0417814	0.324	0.489455	246	2	A	G	0.317073	0.682927
BL-FT-PCA	:SVS	BL-FT-PCA:SVS	Bn-scaff_18202_1-p870832	C07	22788023	0.000104954	3.979	116.752	4.65383	1.9142	0.485091	0.72555	0.0426794	0.348	0.458421	237	2	A	G	0.122363	0.877637
BL-FT-PCA	:SVS	BL-FT-PCA:SVS	Bn-scaff_18202_1-p871229	C07	22787627	0.000107076	3.97031	116.786	4.59664	1.88238	0.478015	0.740216	0.0411231	0.352	0.453457	248	2	C	T	0.116935	0.883065
BL-FT-PCA	:SVS	BL-FT-PCA:SVS	Bn-scaff_18322_1-p1553314	C03	7535412	0.00014633	3.83467	116.334	4.60096	1.4077	0.364873	1	0.0532408	0.439	0.357535	246	2	A	G	0.321138	0.678862
BL-FT-PCA	:SVS	BL-FT-PCA:SVS	Bn-scaff_15838_5-p706717	C01	3540284	0.000155489	3.8083	116.844	4.61118	2.32033	0.603933	1	0.0537446	0.45	0.346787	247	2	G	T	0.0769231	0.923077
BL-FT-PCA	:SVS	BL-FT-PCA:SVS	Bn-scaff_18322_1-p1566336	C03	7522509	0.000182268	3.73929	116.339	4.60486	1.38237	0.36371	1	0.0600009	0.5	0.30103	246	2	C	T	0.325203	0.674797
BL-FT-PCA	:SVS	BL-FT-PCA:SVS	Bn-scaff_17298_1-p1410108	C03	23514406	0.000219113	3.65933	117.539	4.60357	-2.88214	0.768269	1	0.0688511	0.56	0.251812	249	2	G	A	0.0562249	0.943775
BL-FT-PCA	:SVS	BL-FT-PCA:SVS	Bn-A02-p10753552	A02	7580621	0.000255597	3.59244	116.852	4.64048	2.67937	0.722154	1	0.0768235	0.628	0.20204	250	2	G	A	0.06	0.94
BL-FT-PCA	:SVS	BL-FT-PCA:SVS	Bn-scaff_22790_1-p729130	Cnn	73083533	0.000265099	3.57659	117.69	4.61509	-2.01827	0.545342	1	0.0763594	0.637	0.195861	248	2	C	T	0.116935	0.883065
BL-FT-PCA	:SVS	BL-FT-PCA:SVS	Bn-scaff_23761_1-p738585	C03	6014263	0.000266575	3.57418	118.406	4.64122	-1.30478	0.352738	1	0.0737132	0.64	0.19382	250	2	C	A	0.472	0.528
BL-FT-PCA	:SVS	BL-FT-PCA:SVS	Bn-A07-p5050160	A07	6911078	0.000298443	3.52514	117.828	4.64321	-1.46009	0.397992	1	0.0793515	0.681	0.166853	250	2	C	T	0.224	0.776
BL-FT-PCA	:SVS	BL-FT-PCA:SVS	Bn-A10-p9120500	A10	10518106	0.000326572	3.48602	116.336	4.64479	1.20452	0.330524	1	0.0836146	0.702	0.153663	250	2	A	C	0.348	0.652
BL-FT-PCA	:SVS	BL-FT-PCA:SVS	Bn-scaff_26642_1-p141501	C03	53055080	0.00035152	3.45405	117.788	4.64608	-2.32527	0.64158	1	0.0837951	0.737	0.132533	250	2	C	A	0.132	0.868
BL-FT-PCA	:SVS	BL-FT-PCA:SVS	Bn-scaff_17042_1-p5853	C03	53126574	0.00035152	3.45405	117.788	4.64608	-2.32527	0.64158	1	0.0837951	0.737	0.132533	250	2	A	C	0.132	0.868
BL-FT-PCA	:SVS	BL-FT-PCA:SVS	Bn-A04-p6050616	A04	7254762	0.000406789	3.39063	117.895	4.64864	-1.36593	0.381081	1	0.0937378	0.782	0.106793	250	2	T	C	0.264	0.736
BL-FT-PCA	:SVS	BL-FT-PCA:SVS	Bn-A04-p4978478	A04	5117186	0.000407898	3.38945	117.769	4.64869	-1.73084	0.482989	1	0.0909613	0.783	0.106238	250	2	C	T	0.172	0.828
BL-FT-PCA	:SVS	BL-FT-PCA:SVS	Bn-A05-p1216828	A05	1338821	0.00041104	3.38612	117.565	4.64883	-2.22218	0.620461	1	0.0887974	0.784	0.105684	250	2	C	T	0.088	0.912
BL-FT-PCA	:SVS	BL-FT-PCA:SVS	Bn-scaff_18712_1-p626111	C04	14383895	0.000482419	3.31658	118.084	4.63575	-1.35916	0.383954	1	0.101059	0.815	0.0888424	237	2	T	C	0.320675	0.679325
BL-FT-PCA	:SVS	BL-FT-PCA:SVS	Bn-A03-p14784764	A03	13948546	0.000514373	3.28872	118.115	4.65276	-1.10992	0.31537	1	0.104584	0.836	0.0777937	250	2	C	T	0.424	0.576
BL-FT-PCA	:SVS	BL-FT-PCA:SVS	Bn-scaff_19821_1-p23788	C04	12425411	0.00063006	3.20062	117.988	4.62834	-1.525	0.440379	1	0.124446	0.893	0.0491485	248	2	G	A	0.258065	0.741935
BL-FT-PCA	:SVS	BL-FT-PCA:SVS	Bn-A06-p8811363	A06	8305642	0.000634676	3.19745	117.816	4.65558	-1.26606	0.365842	1	0.121875	0.894	0.0486625	249	2	A	G	0.261044	0.738956
BL-FT-PCA	:SVS	BL-FT-PCA:SVS	Bn-scaff_17298_1-p1412259	C03	23516559	0.000680599	3.16711	117.521	4.62339	-2.53872	0.737808	1	0.127162	0.914	0.0390538	249	2	G	A	0.060241	0.939759
BL-FT-PCA	:SVS	BL-FT-PCA:SVS	Bn-A05-p21370435	A05	19541534	0.000720334	3.14247	117.769	4.64186	-1.47826	0.431453	1	0.131044	0.925	0.0338583	241	2	T	C	0.207469	0.792531
BL-FT-PCA	:SVS	BL-FT-PCA:SVS	Bn-A01-p6687839	A01	6129363	0.000746446	3.127	118.073	4.62404	-1.11364	0.326137	1	0.132312	0.931	0.0310503	249	2	C	A	0.421687	0.578313
BL-FT-PCA	:SVS	BL-FT-PCA:SVS	Bn-scaff_20773_1-p121051	C06	5671431	0.000747002	3.12668	116.756	4.62502	1.58683	0.464746	1	0.129101	0.931	0.0310503	249	2	G	A	0.144578	0.855422
BL-FT-PCA	:SVS	BL-FT-PCA:SVS	Bn-A07-p5016523	A07	6876098	0.000778577	3.1087	116.162	4.67234	1.23411	0.362681	1	0.131276	0.936	0.0287242	248	2	T	G	0.41129	0.58871
BL-FT-PCA	:SVS	BL-FT-PCA:SVS	Bn-A09-p9724274	A09	8782103	0.000811223	3.09086	116.472	4.66959	1.2831	0.378404	1	0.133524	0.941	0.0264104	249	2	C	T	0.273092	0.726908
BL-FT-PCA	:SVS	BL-FT-PCA:SVS	Bn-scaff_18903_1-p1002707	C04	48258523	0.000817122	3.08771	116.991	4.64278	2.43886	0.719317	1	0.131367	0.941	0.0264104	239	2	C	T	0.0543933	0.945607
BL-FT-PCA	:SVS	BL-FT-PCA:SVS	Bn-scaff_26846_1-p30953	C03	52628244	0.000908774	3.04154	117.77	4.62843	-2.21855	0.660657	1	0.142781	0.961	0.0172766	249	2	C	T	0.124498	0.875502
BL-FT-PCA	:SVS	BL-FT-PCA:SVS	Bn-scaff_18917_1-p655103	C03	29077205	0.000923447	3.03459	117.824	4.63455	-1.42131	0.423812	1	0.141862	0.962	0.0168249	248	2	G	A	0.209677	0.790323
BL-FT-PCA	:SVS	BL-FT-PCA:SVS	Bn-A04-p15534626	A04	15957020	0.000977311	3.00997	117.894	4.66398	-1.21678	0.364648	1	0.146873	0.966	0.0150229	250	2	A	G	0.296	0.704
BL-FT-PCA	:SVS	BL-FT-PCA:SVS	Bn-scaff_27513_1-p62174	C04	14468759	0.00099865	3.00059	118.018	4.63007	-1.2351	0.370817	1	0.140891	0.968	0.0141246	249	2	A	G	0.325301	0.674699
BL-FT-PCA	:SVS	BL-FT-PCA:SVS	Bn-scaff_27513_1-p62675	C04	14469260	0.00099865	3.00059	118.018	4.63007	-1.2351	0.370817	1	0.140891	0.968	0.0141246	249	2	A	G	0.325301	0.674699
BL-FT-PCA	:SVS	BL-FT-PCA:SVS	Bn-scaff_27513_1-p18785	Cnn	68416026	0.00099865	3.00059	118.018	4.63007	-1.2351	0.370817	1	0.140891	0.968	0.0141246	249	2	T	C	0.325301	0.674699
BL-FT-PCA	:SVS	BL-FT-PCA:SVS	Bn-A07-p12363575	A07	14483746	0.00103772	2.98392	116.693	4.63804	1.28651	0.387516	1	0.143475	0.973	0.0118872	247	2	A	C	0.210526	0.789474
BL-FT-PCA	:SVS	BL-FT-PCA:SVS	Bn-A04-p10387804	A04	11529656	0.00105211	2.97794	117.636	4.7139	-1.73847	0.52413	1	0.142613	0.975	0.0109954	241	2	G	T	0.120332	0.879668
BL-FT-PCA	:SVS	BL-FT-PCA:SVS	Bn-scaff_22790_1-p771040	C01	16173524	0.00108765	2.96351	117.544	4.67425	-1.98702	0.601067	1	0.144595	0.976	0.0105502	249	2	C	T	0.0923695	0.907631
BL-FT-PCA	:SVS	BL-FT-PCA:SVS	Bn-A06-p12213032	A06	11306413	0.00110355	2.95721	117.623	4.6661	-1.55827	0.472	1	0.141275	0.981	0.00833099	250	2	A	G	0.144	0.856
BL-FT-PCA	:SVS	BL-FT-PCA:SVS	Bn-A06-p13162770	A06	12496133	0.00110355	2.95721	117.623	4.6661	-1.55827	0.472	1	0.141275	0.981	0.00833099	250	2	G	A	0.144	0.856
BL-FT-PCA	:SVS	BL-FT-PCA:SVS	Bn-scaff_18322_1-p1229371	C03	7808492	0.00113877	2.94357	117.983	4.6413	-1.24233	0.37732	1	0.143133	0.981	0.00833099	248	2	C	T	0.310484	0.689516
BL-FT-PCA	:SVS	BL-FT-PCA:SVS	Bn-A06-p6341389	A06	5792363	0.00119592	2.9223	117.553	4.6675	-1.57862	0.481608	1	0.147632	0.983	0.00744648	250	2	T	C	0.12	0.88
BL-FT-PCA	:SVS	BL-FT-PCA:SVS	Bn-scaff_18206_1-p476077	C03	5452894	0.00125409	2.90167	117.765	4.63403	-2.12983	0.652534	1	0.117156	0.984	0.0070049	249	2	G	A	0.128514	0.871486
BL-FT-PCA	:SVS	BL-FT-PCA:SVS	Bn-scaff_18206_1-p475430	C03	5453542	0.00125409	2.90167	117.765	4.63403	-2.12983	0.652534	1	0.117156	0.984	0.0070049	249	2	A	C	0.128514	0.871486
BL-FT-PCA	:SVS	BL-FT-PCA:SVS	Bn-scaff_18206_1-p483957	C03	5471358	0.00125409	2.90167	117.765	4.63403	-2.12983	0.652534	1	0.117156	0.984	0.0070049	249	2	C	A	0.128514	0.871486
BL-FT-PCA	:SVS	BL-FT-PCA:SVS	Bn-scaff_18206_1-p484563	C03	5472014	0.00125409	2.90167	117.765	4.63403	-2.12983	0.652534	1	0.117156	0.984	0.0070049	249	2	T	G	0.128514	0.871486
BL-FT-PCA	:SVS	BL-FT-PCA:SVS	Bn-scaff_18206_1-p504621	C03	5496263	0.00125409	2.90167	117.765	4.63403	-2.12983	0.652534	1	0.117156	0.984	0.0070049	249	2	T	C	0.128514	0.871486
BL-FT-PCA	:SVS	BL-FT-PCA:SVS	Bn-scaff_18206_1-p505259	C03	5496900	0.00125409	2.90167	117.765	4.63403	-2.12983	0.652534	1	0.117156	0.984	0.0070049	249	2	A	C	0.128514	0.871486
BL-FT-PCA	:SVS	BL-FT-PCA:SVS	Bn-scaff_21386_1-p39609	C03	5533555	0.00125409	2.90167	117.765	4.63403	-2.12983	0.652534	1	0.117156	0.984	0.0070049	249	2	C	A	0.128514	0.871486
BL-FT-PCA	:SVS	BL-FT-PCA:SVS	Bn-scaff_21386_1-p37139	C03	5536205	0.00125409	2.90167	117.765	4.63403	-2.12983	0.652534	1	0.117156	0.984	0.0070049	249	2	G	A	0.128514	0.871486
BL-FT-PCA	:SVS	BL-FT-PCA:SVS	Bn-scaff_24457_1-p4062	C03	52819195	0.00125409	2.90167	117.765	4.63403	-2.12983	0.652534	1	0.117156	0.984	0.0070049	249	2	C	T	0.128514	0.871486
BL-FT-PCA	:SVS	BL-FT-PCA:SVS	Bn-scaff_18669_1-p41890	C03	52867998	0.00125409	2.90167	117.765	4.63403	-2.12983	0.652534	1	0.117156	0.984	0.0070049	249	2	T	C	0.128514	0.871486
BL-FT-PCA	:SVS	BL-FT-PCA:SVS	Bn-scaff_26642_1-p13931	C03	52895375	0.00125409	2.90167	117.765	4.63403	-2.12983	0.652534	1	0.117156	0.984	0.0070049	249	2	G	A	0.128514	0.871486
BL-FT-PCA	:SVS	BL-FT-PCA:SVS	Bn-scaff_26642_1-p36815	C03	52921927	0.00125409	2.90167	117.765	4.63403	-2.12983	0.652534	1	0.117156	0.984	0.0070049	249	2	A	G	0.128514	0.871486
BL-FT-PCA	:SVS	BL-FT-PCA:SVS	Bn-scaff_18206_1-p538129	C03	53109359	0.00125409	2.90167	117.765	4.63403	-2.12983	0.652534	1	0.117156	0.984	0.0070049	249	2	T	C	0.128514	0.871486
BL-FT-PCA	:SVS	BL-FT-PCA:SVS	Bn-scaff_17042_1-p3035	C03	53118557	0.00125409	2.90167	117.765	4.63403	-2.12983	0.652534	1	0.117156	0.984	0.0070049	249	2	G	T	0.128514	0.871486
BL-FT-PCA	:SVS	BL-FT-PCA:SVS	Bn-scaff_17042_1-p63629	C03	53173500	0.00125409	2.90167	117.765	4.63403	-2.12983	0.652534	1	0.117156	0.984	0.0070049	249	2	T	C	0.128514	0.871486
BL-FT-PCA	:SVS	BL-FT-PCA:SVS	Bn-scaff_17042_1-p147112	C03	53255343	0.00125409	2.90167	117.765	4.63403	-2.12983	0.652534	1	0.117156	0.984	0.0070049	249	2	A	G	0.128514	0.871486
BL-FT-PCA	:SVS	BL-FT-PCA:SVS	Bn-scaff_17042_1-p180246	C03	53306299	0.00125409	2.90167	117.765	4.63403	-2.12983	0.652534	1	0.117156	0.984	0.0070049	249	2	A	C	0.128514	0.871486
BL-FT-PCA	:SVS	BL-FT-PCA:SVS	Bn-scaff_17042_1-p180393	C03	53306440	0.00125409	2.90167	117.765	4.63403	-2.12983	0.652534	1	0.117156	0.984	0.0070049	249	2	G	A	0.128514	0.871486
BL-FT-PCA	:SVS	BL-FT-PCA:SVS	Bn-A07-p12345399	A07	14471603	0.00125647	2.90085	117.67	4.62863	-1.70931	0.523501	1	0.115813	0.984	0.0070049	238	2	C	T	0.117647	0.882353
BL-FT-PCA	:SVS	BL-FT-PCA:SVS	Bn-A10-p2367479	A10	1495747	0.00125886	2.90002	118.134	4.6902	-1.07633	0.329846	1	0.114507	0.984	0.0070049	247	2	A	C	0.433198	0.566802
BL-FT-PCA	:SVS	BL-FT-PCA:SVS	Bn-A04-p10434805	A04	11594670	0.00129236	2.88862	117.369	4.66885	-2.71172	0.833122	1	0.116027	0.984	0.0070049	250	2	A	G	0.036	0.964
BL-FT-PCA	:SVS	BL-FT-PCA:SVS	Bn-A04-p4932716	A04	5050514	0.00129953	2.88621	117.767	4.66895	-1.4816	0.455421	1	0.115175	0.984	0.0070049	250	2	T	C	0.2	0.8
BL-FT-PCA	:SVS	BL-FT-PCA:SVS	Bn-scaff_26139_1-p313572	A04	5304148	0.00138382	2.85892	117.726	4.67004	-1.46905	0.454172	1	0.121093	0.987	0.00568285	250	2	A	G	0.188	0.812
BL-FT-PCA	:SVS	BL-FT-PCA:SVS	Bn-A06-p8987370	A06	8459987	0.00139856	2.85432	117.659	4.67023	-1.3767	0.426036	1	0.120853	0.987	0.00568285	250	2	G	A	0.176	0.824
BL-FT-PCA	:SVS	BL-FT-PCA:SVS	Bn-scaff_15703_1-p44024	C03	52352824	0.00151793	2.81875	117.701	4.67165	-2.05675	0.641342	1	0.129549	0.989	0.00480371	250	2	T	C	0.128	0.872
BL-FT-PCA	:SVS	BL-FT-PCA:SVS	Bn-scaff_22183_1-p635802	C05	8741293	0.00154797	2.81024	116.806	4.65404	1.63524	0.510725	1	0.130501	0.99	0.00436481	245	2	T	G	0.130612	0.869388
CON-FT-PCA	:SVS	CON-FT-PCA:SVS	Bn-scaff_18322_1-p1391958	C03	7680817	8.69132e-07	6.06091	108.359	8.25372	3.42548	0.678364	0.00600831	0.00600831	0.003	2.52288	245	2	T	C	0.292683	0.289796	1	0.707317	0.710204	0
CON-FT-PCA	:SVS	CON-FT-PCA:SVS	Bn-scaff_18322_1-p1390788	C03	7681660	4.76193e-06	5.32222	108.556	8.30952	3.22714	0.689515	0.0329192	0.0164596	0.028	1.55284	245	2	G	T	0.280488	0.277551	1	0.719512	0.722449	0
CON-FT-PCA	:SVS	CON-FT-PCA:SVS	Bn-scaff_18322_1-p1481654	C03	7602306	5.33644e-06	5.27275	108.407	8.38678	3.12652	0.67174	0.0368908	0.0122969	0.031	1.50864	246	2	A	G	0.307692	0.304878	1	0.692308	0.695122	0
CON-FT-PCA	:SVS	CON-FT-PCA:SVS	Bn-scaff_18322_1-p1479449	C03	7604543	8.08667e-06	5.09223	108.479	8.3269	3.04931	0.668597	0.0559032	0.00798617	0.041	1.38722	245	2	A	C	0.308943	0.306122	1	0.691057	0.693878	0
CON-FT-PCA	:SVS	CON-FT-PCA:SVS	Bn-scaff_18322_1-p1478389	C03	7606418	8.08667e-06	5.09223	108.479	8.3269	3.04931	0.668597	0.0559032	0.00798617	0.041	1.38722	245	2	G	A	0.308943	0.306122	1	0.691057	0.693878	0
CON-FT-PCA	:SVS	CON-FT-PCA:SVS	Bn-scaff_18322_1-p1477883	C03	7606913	8.08667e-06	5.09223	108.479	8.3269	3.04931	0.668597	0.0559032	0.00798617	0.041	1.38722	245	2	C	A	0.308943	0.306122	1	0.691057	0.693878	0
CON-FT-PCA	:SVS	CON-FT-PCA:SVS	Bn-scaff_18322_1-p1426414	C03	7651083	8.08667e-06	5.09223	108.479	8.3269	3.04931	0.668597	0.0559032	0.00798617	0.041	1.38722	245	2	A	G	0.308943	0.306122	1	0.691057	0.693878	0
CON-FT-PCA	:SVS	CON-FT-PCA:SVS	Bn-scaff_18322_1-p1468468	C03	7617585	8.74396e-06	5.05829	108.495	8.34459	3.09688	0.68119	0.060447	0.00755587	0.043	1.36653	237	2	G	A	0.315126	0.312236	1	0.684874	0.687764	0
CON-FT-PCA	:SVS	CON-FT-PCA:SVS	Bn-scaff_18322_1-p1485275	C03	7597442	9.50821e-06	5.0219	108.516	8.33501	3.02974	0.669685	0.0657302	0.00730336	0.044	1.35655	244	2	T	C	0.310204	0.307377	1	0.689796	0.692623	0
CON-FT-PCA	:SVS	CON-FT-PCA:SVS	Bn-scaff_18322_1-p1478173	C03	7606623	9.54563e-06	5.0202	108.463	8.33234	3.03482	0.671002	0.065989	0.00549908	0.044	1.35655	245	2	G	A	0.313008	0.310204	1	0.686992	0.689796	0
CON-FT-PCA	:SVS	CON-FT-PCA:SVS	Bn-scaff_18322_1-p1469352	C03	7616698	9.54563e-06	5.0202	108.463	8.33234	3.03482	0.671002	0.065989	0.00549908	0.044	1.35655	245	2	G	T	0.313008	0.310204	1	0.686992	0.689796	0
CON-FT-PCA	:SVS	CON-FT-PCA:SVS	Bn-scaff_18322_1-p1403178	C03	7674491	9.54563e-06	5.0202	108.463	8.33234	3.03482	0.671002	0.065989	0.00549908	0.044	1.35655	245	2	C	T	0.313008	0.310204	1	0.686992	0.689796	0
CON-FT-PCA	:SVS	CON-FT-PCA:SVS	Bn-scaff_20294_1-p250681	C06	3244456	4.21906e-05	4.37478	111.282	8.42896	-3.61877	0.867814	0.291663	0.0224356	0.163	0.787812	249	2	T	C	0.132	0.13253	0	0.868	0.86747	1
CON-FT-PCA	:SVS	CON-FT-PCA:SVS	Bn-scaff_18322_1-p1566336	C03	7522509	7.36006e-05	4.13312	108.621	8.39934	2.67667	0.663599	0.508801	0.0363429	0.269	0.570248	245	2	C	T	0.325203	0.322449	1	0.674797	0.677551	0
CON-FT-PCA	:SVS	CON-FT-PCA:SVS	Bn-scaff_18322_1-p1552930	C03	7535796	9.67805e-05	4.01421	108.686	8.40831	2.64416	0.666964	0.669044	0.0446029	0.338	0.471083	245	2	A	G	0.317073	0.314286	1	0.682927	0.685714	0
CON-FT-PCA	:SVS	CON-FT-PCA:SVS	Bn-scaff_18322_1-p1540260	C03	7546795	0.000113081	3.94661	108.718	8.4134	2.62641	0.669189	0.781729	0.045984	0.386	0.413413	245	2	G	A	0.313008	0.310204	1	0.686992	0.689796	0
CON-FT-PCA	:SVS	CON-FT-PCA:SVS	Bn-scaff_18322_1-p1539710	C03	7547345	0.000113081	3.94661	108.718	8.4134	2.62641	0.669189	0.781729	0.045984	0.386	0.413413	245	2	T	G	0.313008	0.310204	1	0.686992	0.689796	0
CON-FT-PCA	:SVS	CON-FT-PCA:SVS	Bn-scaff_18322_1-p1553314	C03	7535412	0.000117804	3.92884	108.684	8.41474	2.61269	0.667476	0.814376	0.0452431	0.402	0.395774	245	2	A	G	0.321138	0.318367	1	0.678862	0.681633	0
CON-FT-PCA	:SVS	CON-FT-PCA:SVS	Bn-scaff_19821_1-p23788	C04	12425411	0.000153427	3.8141	111.971	8.39355	-3.08395	0.801961	1	0.0558232	0.478	0.320572	247	2	G	A	0.258065	0.259109	0	0.741935	0.740891	1
CON-FT-PCA	:SVS	CON-FT-PCA:SVS	Bn-scaff_18712_1-p626111	C04	14383895	0.00019066	3.71974	112.101	8.48211	-2.66877	0.703898	1	0.0659015	0.55	0.259637	236	2	T	C	0.320675	0.322034	0	0.679325	0.677966	1
CON-FT-PCA	:SVS	CON-FT-PCA:SVS	Bn-scaff_17298_1-p1410108	C03	23514406	0.000205362	3.68748	110.998	8.3988	-5.28267	1.40166	1	0.0676031	0.561	0.251037	248	2	G	A	0.0562249	0.0564516	0	0.943775	0.943548	1
CON-FT-PCA	:SVS	CON-FT-PCA:SVS	Bn-scaff_16755_1-p12541	C03	60556901	0.000291083	3.53598	111.288	8.54074	-3.86082	1.04969	1	0.0914662	0.668	0.175224	238	2	C	T	0.129707	0.12605	1	0.870293	0.87395	0
CON-FT-PCA	:SVS	CON-FT-PCA:SVS	Bn-scaff_17740_1-p555478	C07	30600885	0.000302096	3.51986	108.548	8.443	2.37107	0.646655	1	0.0907994	0.68	0.167491	244	2	G	T	0.387755	0.389344	0	0.612245	0.610656	1
CON-FT-PCA	:SVS	CON-FT-PCA:SVS	Bn-scaff_18712_1-p572052	C04	14313776	0.000343324	3.4643	112.019	8.41529	-2.44225	0.672588	1	0.0949361	0.72	0.142668	248	2	A	G	0.329317	0.330645	0	0.670683	0.669355	1
CON-FT-PCA	:SVS	CON-FT-PCA:SVS	Bn-scaff_18712_1-p627671	C04	14385455	0.000343324	3.4643	112.019	8.41529	-2.44225	0.672588	1	0.0949361	0.72	0.142668	248	2	G	A	0.329317	0.330645	0	0.670683	0.669355	1
CON-FT-PCA	:SVS	CON-FT-PCA:SVS	Bn-A05-p3401393	A05	333059	0.00037185	3.42963	111.732	8.49938	-2.8398	0.786833	1	0.0988691	0.74	0.130768	249	2	A	G	0.248	0.248996	0	0.752	0.751004	1
CON-FT-PCA	:SVS	CON-FT-PCA:SVS	Bn-scaff_18917_1-p655103	C03	29077205	0.000377083	3.42356	111.611	8.42936	-2.7933	0.774681	1	0.0965471	0.743	0.129011	247	2	G	A	0.209677	0.210526	0	0.790323	0.789474	1
CON-FT-PCA	:SVS	CON-FT-PCA:SVS	Bn-scaff_27513_1-p62174	C04	14468759	0.000407604	3.38976	111.987	8.42079	-2.42264	0.67592	1	0.0939256	0.77	0.113509	248	2	A	G	0.325301	0.326613	0	0.674699	0.673387	1
CON-FT-PCA	:SVS	CON-FT-PCA:SVS	Bn-scaff_27513_1-p62675	C04	14469260	0.000407604	3.38976	111.987	8.42079	-2.42264	0.67592	1	0.0939256	0.77	0.113509	248	2	A	G	0.325301	0.326613	0	0.674699	0.673387	1
CON-FT-PCA	:SVS	CON-FT-PCA:SVS	Bn-scaff_27513_1-p18785	Cnn	68416026	0.000407604	3.38976	111.987	8.42079	-2.42264	0.67592	1	0.0939256	0.77	0.113509	248	2	T	C	0.325301	0.326613	0	0.674699	0.673387	1
CON-FT-PCA	:SVS	CON-FT-PCA:SVS	Bn-scaff_18322_1-p2015929	C03	7095934	0.000415611	3.38131	109.398	8.45591	2.71444	0.758336	1	0.0926812	0.774	0.111259	245	2	T	C	0.178862	0.179592	0	0.821138	0.820408	1
CON-FT-PCA	:SVS	CON-FT-PCA:SVS	Bn-scaff_17592_1-p869743	C04	13024213	0.000446196	3.35047	112.396	8.42369	-2.47945	0.696617	1	0.0963924	0.799	0.0974532	248	2	C	T	0.401606	0.399194	1	0.598394	0.600806	0
CON-FT-PCA	:SVS	CON-FT-PCA:SVS	Bn-A10-p10755216	A10	12115003	0.000474525	3.32374	112.273	8.49889	-2.07027	0.584451	1	0.0994059	0.812	0.090444	248	2	A	C	0.461847	0.459677	1	0.538153	0.540323	0
CON-FT-PCA	:SVS	CON-FT-PCA:SVS	Bn-A02-p14287347	A02	10659885	0.000480761	3.31807	112.524	8.50765	-2.27741	0.643624	1	0.0977501	0.815	0.0888424	249	2	T	C	0.484	0.485944	0	0.516	0.514056	1
CON-FT-PCA	:SVS	CON-FT-PCA:SVS	Bn-A10-p11059267	A10	12418536	0.000490324	3.30952	111.954	8.50829	-2.27264	0.643268	1	0.0968459	0.82	0.0861861	249	2	T	C	0.36	0.361446	0	0.64	0.638554	1
CON-FT-PCA	:SVS	CON-FT-PCA:SVS	Bn-scaff_15712_10-p520866	C05	5242824	0.000507194	3.29483	111.12	8.50938	-3.63872	1.03269	1	0.0973953	0.828	0.0819697	249	2	A	C	0.112	0.108434	1	0.888	0.891566	0
CON-FT-PCA	:SVS	CON-FT-PCA:SVS	Bn-A02-p14293315	A02	10663869	0.000512059	3.29068	112.524	8.52464	-2.27357	0.645701	1	0.0956719	0.829	0.0814455	248	2	T	C	0.481928	0.483871	0	0.518072	0.516129	1
CON-FT-PCA	:SVS	CON-FT-PCA:SVS	Bn-A03-p23735715	C07	38286199	0.000539912	3.26768	109.357	8.50927	3.2369	0.923167	1	0.0982214	0.841	0.075204	248	2	G	A	0.144578	0.141129	1	0.855422	0.858871	0
CON-FT-PCA	:SVS	CON-FT-PCA:SVS	Bn-scaff_17298_1-p1412259	C03	23516559	0.000600532	3.22146	110.967	8.4332	-4.67878	1.34585	1	0.106448	0.863	0.0639892	248	2	G	A	0.060241	0.0604839	0	0.939759	0.939516	1
CON-FT-PCA	:SVS	CON-FT-PCA:SVS	Bn-A04-p6050616	A04	7254762	0.000681909	3.16627	111.596	8.5189	-2.40508	0.699079	1	0.117851	0.885	0.0530567	249	2	T	C	0.264	0.26506	0	0.736	0.73494	1
CON-FT-PCA	:SVS	CON-FT-PCA:SVS	Bn-scaff_18322_1-p1229371	C03	7808492	0.000749354	3.12531	111.839	8.45157	-2.34571	0.687113	1	0.126348	0.901	0.0452752	247	2	C	T	0.310484	0.311741	0	0.689516	0.688259	1
CON-FT-PCA	:SVS	CON-FT-PCA:SVS	Bn-A04-p10387804	A04	11529656	0.00077675	3.10972	111.007	8.57886	-3.25784	0.956817	1	0.127849	0.905	0.0433514	240	2	G	T	0.120332	0.116667	1	0.879668	0.883333	0
CON-FT-PCA	:SVS	CON-FT-PCA:SVS	Bn-scaff_18849_1-p350498	C03	4515642	0.000830167	3.08083	111.206	8.44354	-3.0371	0.897394	1	0.133464	0.924	0.034328	248	2	T	G	0.13253	0.133065	0	0.86747	0.866935	1
CON-FT-PCA	:SVS	CON-FT-PCA:SVS	Bn-A10-p2367479	A10	1495747	0.000843882	3.07372	112.125	8.56197	-2.04534	0.605134	1	0.132585	0.926	0.033389	246	2	A	C	0.433198	0.434959	0	0.566802	0.565041	1
CON-FT-PCA	:SVS	CON-FT-PCA:SVS	Bn-A03-p26437883	A03	24829819	0.000882936	3.05407	108.968	8.52719	2.16969	0.644507	1	0.135639	0.931	0.0310503	249	2	C	T	0.312	0.313253	0	0.688	0.686747	1
CON-FT-PCA	:SVS	CON-FT-PCA:SVS	Bn-A05-p21370435	A05	19541534	0.0008839	3.0536	111.396	8.57114	-2.68307	0.79671	1	0.132835	0.932	0.0305841	240	2	T	C	0.207469	0.204167	1	0.792531	0.795833	0
CON-FT-PCA	:SVS	CON-FT-PCA:SVS	Bn-scaff_17521_1-p1398928	C03	20851748	0.00092896	3.032	111.237	8.44712	-2.89648	0.864128	1	0.136636	0.942	0.0259491	248	2	G	T	0.144578	0.141129	1	0.855422	0.858871	0
CON-FT-PCA	:SVS	CON-FT-PCA:SVS	Bn-scaff_20790_1-p3436	C03	4539236	0.00094273	3.02561	111.199	8.47534	-3.0205	0.902185	1	0.135773	0.944	0.025028	246	2	A	G	0.133603	0.134146	0	0.866397	0.865854	1
CON-FT-PCA	:SVS	CON-FT-PCA:SVS	Bn-A01-p6687839	A01	6129363	0.00103656	2.98441	111.985	8.53397	-2.00184	0.602953	1	0.146239	0.957	0.0190881	248	2	C	A	0.421687	0.423387	0	0.578313	0.576613	1
CON-FT-PCA	:SVS	CON-FT-PCA:SVS	Bn-Scaffold000100-p171473	A06	12936876	0.00107373	2.9691	111.123	8.53346	-2.95108	0.891673	1	0.148454	0.957	0.0190881	249	2	C	A	0.136	0.136546	0	0.864	0.863454	1
CON-FT-PCA	:SVS	CON-FT-PCA:SVS	Bn-scaff_18322_1-p959260	C03	8090568	0.0011218	2.95009	111.583	8.4645	-2.21985	0.673275	1	0.152058	0.962	0.0168249	247	2	A	G	0.270161	0.271255	0	0.729839	0.728745	1
CON-FT-PCA	:SVS	CON-FT-PCA:SVS	Bn-A03-p15704830	A03	14764995	0.00112599	2.94847	110.633	8.53498	-6.26011	1.89949	1	0.149692	0.962	0.0168249	249	2	A	G	0.024	0.0240964	0	0.976	0.975904	1
CON-FT-PCA	:SVS	CON-FT-PCA:SVS	Bn-A06-p8811363	A06	8305642	0.00115345	2.938	111.437	8.53901	-2.21138	0.672406	1	0.150449	0.963	0.0163737	248	2	A	G	0.261044	0.258065	1	0.738956	0.741935	0
CON-FT-PCA	:SVS	CON-FT-PCA:SVS	Bn-A06-p12404563	A06	14454834	0.00120503	2.919	111.098	8.53715	-2.94583	0.899292	1	0.154266	0.968	0.0141246	249	2	C	T	0.132	0.13253	0	0.868	0.86747	1
CON-FT-PCA	:SVS	CON-FT-PCA:SVS	Bn-scaff_20796_1-p148168	C08	1283237	0.00126989	2.89623	109.717	8.5417	4.07317	1.24929	1	0.159614	0.975	0.0109954	248	2	T	C	0.0682731	0.0685484	0	0.931727	0.931452	1
CON-FT-PCA	:SVS	CON-FT-PCA:SVS	Bn-scaff_16534_1-p1280130	C04	3882096	0.00127489	2.89453	108.946	8.4572	2.21346	0.679136	1	0.15738	0.975	0.0109954	248	2	T	C	0.333333	0.330645	1	0.666667	0.669355	0
CON-FT-PCA	:SVS	CON-FT-PCA:SVS	Bn-A06-p14241294	A06	15828654	0.00134787	2.87035	112.036	8.55236	-1.93396	0.596403	1	0.16347	0.982	0.00788851	248	2	G	T	0.437751	0.439516	0	0.562249	0.560484	1
CON-FT-PCA	:SVS	CON-FT-PCA:SVS	Bn-A02-p14579685	A02	11191966	0.00139291	2.85608	112.368	8.57655	-2.08965	0.646303	1	0.166021	0.985	0.00656377	246	2	G	T	0.489879	0.49187	0	0.510121	0.50813	1
CON-FT-PCA	:SVS	CON-FT-PCA:SVS	Bn-scaff_16534_1-p1328137	C04	3933166	0.00145932	2.83585	109.018	8.4615	2.18198	0.677839	1	0.170988	0.988	0.00524306	248	2	T	G	0.321285	0.318548	1	0.678715	0.681452	0
CON-FT-PCA	:SVS	CON-FT-PCA:SVS	Bn-A10-p10866946	C09	41430564	0.00150255	2.82317	108.419	8.5442	2.00225	0.623728	1	0.173119	0.99	0.00436481	249	2	A	G	0.476	0.473896	1	0.524	0.526104	0
WAG-FT-PCA	:SVS	WAG-FT-PCA:SVS	Bn-scaff_18322_1-p1468468	C03	7617585	4.99936e-06	5.30109	114.778	5.21438	1.98878	0.425627	0.0345606	0.0345606	0.027	1.56864	238	2	G	A	0.315126	0.684874
WAG-FT-PCA	:SVS	WAG-FT-PCA:SVS	Bn-scaff_18322_1-p1481654	C03	7602306	1.51377e-05	4.81994	114.811	5.29454	1.87229	0.424045	0.104647	0.0523234	0.066	1.18046	247	2	A	G	0.307692	0.692308
WAG-FT-PCA	:SVS	WAG-FT-PCA:SVS	Bn-scaff_18322_1-p1391958	C03	7680817	2.05312e-05	4.68759	114.869	5.28567	1.88712	0.434417	0.141932	0.0473108	0.086	1.0655	246	2	T	C	0.292683	0.707317
WAG-FT-PCA	:SVS	WAG-FT-PCA:SVS	Bn-scaff_18322_1-p1479449	C03	7604543	2.07552e-05	4.68287	114.834	5.28589	1.84249	0.424394	0.143481	0.0204973	0.087	1.06048	246	2	A	C	0.308943	0.691057
WAG-FT-PCA	:SVS	WAG-FT-PCA:SVS	Bn-scaff_18322_1-p1478389	C03	7606418	2.07552e-05	4.68287	114.834	5.28589	1.84249	0.424394	0.143481	0.0204973	0.087	1.06048	246	2	G	A	0.308943	0.691057
WAG-FT-PCA	:SVS	WAG-FT-PCA:SVS	Bn-scaff_18322_1-p1477883	C03	7606913	2.07552e-05	4.68287	114.834	5.28589	1.84249	0.424394	0.143481	0.0204973	0.087	1.06048	246	2	C	A	0.308943	0.691057
WAG-FT-PCA	:SVS	WAG-FT-PCA:SVS	Bn-scaff_18322_1-p1426414	C03	7651083	2.07552e-05	4.68287	114.834	5.28589	1.84249	0.424394	0.143481	0.0204973	0.087	1.06048	246	2	A	G	0.308943	0.691057
WAG-FT-PCA	:SVS	WAG-FT-PCA:SVS	Bn-scaff_18322_1-p1485275	C03	7597442	2.42487e-05	4.61531	114.859	5.29002	1.82959	0.425007	0.167631	0.0209539	0.102	0.9914	245	2	T	C	0.310204	0.689796
WAG-FT-PCA	:SVS	WAG-FT-PCA:SVS	Bn-scaff_18322_1-p1478173	C03	7606623	3.68118e-05	4.43401	114.85	5.29773	1.79342	0.426586	0.25448	0.0231346	0.159	0.798603	246	2	G	A	0.313008	0.686992
WAG-FT-PCA	:SVS	WAG-FT-PCA:SVS	Bn-scaff_18322_1-p1469352	C03	7616698	3.68118e-05	4.43401	114.85	5.29773	1.79342	0.426586	0.25448	0.0231346	0.159	0.798603	246	2	G	T	0.313008	0.686992
WAG-FT-PCA	:SVS	WAG-FT-PCA:SVS	Bn-scaff_18322_1-p1403178	C03	7674491	3.68118e-05	4.43401	114.85	5.29773	1.79342	0.426586	0.25448	0.0231346	0.159	0.798603	246	2	C	T	0.313008	0.686992
WAG-FT-PCA	:SVS	WAG-FT-PCA:SVS	Bn-scaff_18322_1-p1390788	C03	7681660	4.02113e-05	4.39565	114.942	5.29956	1.83931	0.439748	0.27798	0.023165	0.169	0.772113	246	2	G	T	0.280488	0.719512
WAG-FT-PCA	:SVS	WAG-FT-PCA:SVS	Bn-scaff_18322_1-p1540260	C03	7546795	0.000130957	3.88287	114.943	5.32392	1.64546	0.423347	0.905306	0.0646647	0.42	0.376751	246	2	G	A	0.313008	0.686992
WAG-FT-PCA	:SVS	WAG-FT-PCA:SVS	Bn-scaff_18322_1-p1539710	C03	7547345	0.000130957	3.88287	114.943	5.32392	1.64546	0.423347	0.905306	0.0646647	0.42	0.376751	246	2	T	G	0.313008	0.686992
WAG-FT-PCA	:SVS	WAG-FT-PCA:SVS	Bn-A04-p10719331	A04	11860808	0.000130997	3.88274	114.731	5.34155	1.48424	0.381952	0.905585	0.0603724	0.42	0.376751	249	2	G	A	0.39759	0.60241
WAG-FT-PCA	:SVS	WAG-FT-PCA:SVS	Bn-scaff_18322_1-p1552930	C03	7535796	0.000146122	3.83529	114.94	5.32618	1.6298	0.4224	1	0.0631336	0.444	0.352617	246	2	A	G	0.317073	0.682927
WAG-FT-PCA	:SVS	WAG-FT-PCA:SVS	Bn-scaff_18322_1-p1566336	C03	7522509	0.000146291	3.83478	114.917	5.3262	1.62305	0.420684	1	0.0594888	0.444	0.352617	246	2	C	T	0.325203	0.674797
WAG-FT-PCA	:SVS	WAG-FT-PCA:SVS	Bn-A02-p10753552	A02	7580621	0.000174686	3.75774	115.54	5.33866	3.16613	0.830805	1	0.0670892	0.503	0.298432	250	2	G	A	0.06	0.94
WAG-FT-PCA	:SVS	WAG-FT-PCA:SVS	Bn-scaff_17298_1-p1410108	C03	23514406	0.000177229	3.75146	116.338	5.31639	-3.37801	0.887228	1	0.0644834	0.508	0.294136	249	2	G	A	0.0562249	0.943775
WAG-FT-PCA	:SVS	WAG-FT-PCA:SVS	Bn-scaff_19821_1-p23788	C04	12425411	0.000198155	3.703	116.933	5.32688	-1.915	0.506844	1	0.0684921	0.539	0.268411	248	2	G	A	0.258065	0.741935
WAG-FT-PCA	:SVS	WAG-FT-PCA:SVS	Bn-A10-p9120500	A10	10518106	0.000202166	3.69429	114.922	5.34162	1.43398	0.380111	1	0.0665513	0.548	0.261219	250	2	A	C	0.348	0.652
WAG-FT-PCA	:SVS	WAG-FT-PCA:SVS	Bn-scaff_18322_1-p1553314	C03	7535412	0.00025386	3.59541	114.964	5.33754	1.57165	0.423287	1	0.0797697	0.63	0.200659	246	2	A	G	0.321138	0.678862
WAG-FT-PCA	:SVS	WAG-FT-PCA:SVS	Bn-A07-p14124058	A07	16041295	0.000346806	3.45991	116.327	5.35255	-2.98926	0.823952	1	0.104238	0.722	0.141463	250	2	A	C	0.068	0.932
WAG-FT-PCA	:SVS	WAG-FT-PCA:SVS	Bn-scaff_18712_1-p626111	C04	14383895	0.000373866	3.42728	116.963	5.35453	-1.6011	0.443486	1	0.107689	0.749	0.125518	237	2	T	C	0.320675	0.679325
WAG-FT-PCA	:SVS	WAG-FT-PCA:SVS	Bn-A04-p10387804	A04	11529656	0.000392507	3.40615	116.497	5.41577	-2.16542	0.60217	1	0.108536	0.764	0.116907	241	2	G	T	0.120332	0.879668
WAG-FT-PCA	:SVS	WAG-FT-PCA:SVS	Bn-A07-p12345399	A07	14471603	0.000453118	3.34379	116.539	5.27018	-2.12024	0.59606	1	0.120477	0.809	0.0920515	238	2	C	T	0.117647	0.882353
WAG-FT-PCA	:SVS	WAG-FT-PCA:SVS	Bn-scaff_23761_1-p738585	C03	6014263	0.000459565	3.33765	117.285	5.35824	-1.44597	0.407232	1	0.117666	0.809	0.0920515	250	2	C	A	0.472	0.528
WAG-FT-PCA	:SVS	WAG-FT-PCA:SVS	Bn-A07-p12376191	Ann	34374940	0.000483122	3.31594	116.832	5.33668	-1.55651	0.440058	1	0.119279	0.824	0.0840728	249	2	A	C	0.281124	0.718876
WAG-FT-PCA	:SVS	WAG-FT-PCA:SVS	Bn-scaff_18202_1-p870832	C07	22788023	0.000526476	3.27862	115.46	5.42275	1.98712	0.565239	1	0.125501	0.85	0.0705811	237	2	A	G	0.122363	0.877637
WAG-FT-PCA	:SVS	WAG-FT-PCA:SVS	Bn-A07-p12363575	A07	14483746	0.000535893	3.27092	115.313	5.35068	1.56854	0.447059	1	0.123488	0.852	0.0695604	247	2	A	C	0.210526	0.789474
WAG-FT-PCA	:SVS	WAG-FT-PCA:SVS	Bn-scaff_18202_1-p871229	C07	22787627	0.000560122	3.25172	115.509	5.34933	1.94479	0.556289	1	0.124907	0.864	0.0634863	248	2	C	T	0.116935	0.883065
WAG-FT-PCA	:SVS	WAG-FT-PCA:SVS	Bn-A04-p15534626	A04	15957020	0.00058558	3.23241	116.785	5.36314	-1.46053	0.419311	1	0.126504	0.88	0.0555173	250	2	A	G	0.296	0.704
WAG-FT-PCA	:SVS	WAG-FT-PCA:SVS	Bn-scaff_22183_1-p635802	C05	8741293	0.00062731	3.20252	115.431	5.3693	2.04146	0.589216	1	0.131412	0.894	0.0486625	245	2	T	G	0.130612	0.869388
WAG-FT-PCA	:SVS	WAG-FT-PCA:SVS	Bn-scaff_22183_1-p629372	C05	8746341	0.000699971	3.15492	115.41	5.34416	1.94565	0.566761	1	0.142321	0.926	0.033389	249	2	C	T	0.140562	0.859438
WAG-FT-PCA	:SVS	WAG-FT-PCA:SVS	Bn-A05-p9623131	A05	7727618	0.000700808	3.1544	115.325	5.36676	1.65335	0.481686	1	0.13842	0.926	0.033389	250	2	G	A	0.18	0.82
WAG-FT-PCA	:SVS	WAG-FT-PCA:SVS	Bn-A04-p6050616	A04	7254762	0.00078421	3.10557	116.71	5.36902	-1.49661	0.440135	1	0.15059	0.943	0.0254883	250	2	T	C	0.264	0.736
WAG-FT-PCA	:SVS	WAG-FT-PCA:SVS	Bn-scaff_15838_5-p706717	C01	3540284	0.00085994	3.06553	115.575	5.35982	2.36877	0.701985	1	0.160669	0.956	0.0195421	247	2	G	T	0.0769231	0.923077
WAG-FT-PCA	:SVS	WAG-FT-PCA:SVS	Bn-scaff_17298_1-p1412259	C03	23516559	0.000862495	3.06424	116.305	5.34836	-2.87901	0.8535	1	0.156906	0.956	0.0195421	249	2	G	A	0.060241	0.939759
WAG-FT-PCA	:SVS	WAG-FT-PCA:SVS	Bn-scaff_18917_1-p655103	C03	29077205	0.000887018	3.05207	116.657	5.35864	-1.64907	0.490028	1	0.15723	0.959	0.0181814	248	2	G	A	0.209677	0.790323
WAG-FT-PCA	:SVS	WAG-FT-PCA:SVS	Bn-A06-p6341389	A06	5792363	0.000922276	3.03514	116.366	5.37229	-1.85904	0.55433	1	0.159392	0.96	0.0177288	250	2	T	C	0.12	0.88
WAG-FT-PCA	:SVS	WAG-FT-PCA:SVS	Bn-scaff_18322_1-p1229371	C03	7808492	0.000941443	3.02621	116.854	5.35921	-1.45869	0.435683	1	0.158736	0.962	0.0168249	248	2	C	T	0.310484	0.689516
WAG-FT-PCA	:SVS	WAG-FT-PCA:SVS	Bn-A06-p8987370	A06	8459987	0.000951369	3.02165	116.497	5.37291	-1.63935	0.490138	1	0.156591	0.965	0.0154727	250	2	G	A	0.176	0.824
WAG-FT-PCA	:SVS	WAG-FT-PCA:SVS	Bn-A03-p14037892	A03	13183870	0.00103151	2.98653	116.73	5.37454	-1.23476	0.371787	1	0.165834	0.971	0.0127808	250	2	C	A	0.328	0.672
WAG-FT-PCA	:SVS	WAG-FT-PCA:SVS	Bn-A03-p13908787	A03	13015172	0.0010359	2.98468	116.713	5.37462	-1.25429	0.377808	1	0.162755	0.971	0.0127808	250	2	G	T	0.316	0.684
WAG-FT-PCA	:SVS	WAG-FT-PCA:SVS	Bn-A05-p9347113	A05	7403358	0.00113441	2.94523	115.512	5.337	2.04122	0.619774	1	0.174271	0.98	0.00877392	249	2	G	A	0.0883534	0.911647
WAG-FT-PCA	:SVS	WAG-FT-PCA:SVS	Bn-scaff_16755_1-p12541	C03	60556901	0.0011492	2.93961	116.484	5.40259	-2.18058	0.662523	1	0.172704	0.982	0.00788851	239	2	C	T	0.129707	0.870293
WAG-FT-PCA	:SVS	WAG-FT-PCA:SVS	Bn-A10-p2367479	A10	1495747	0.00122963	2.91023	117.017	5.40033	-1.24193	0.379787	1	0.18086	0.983	0.00744648	247	2	A	C	0.433198	0.566802
WAG-FT-PCA	:SVS	WAG-FT-PCA:SVS	Bn-A06-p8811363	A06	8305642	0.00126427	2.89816	116.623	5.38227	-1.37946	0.422946	1	0.182081	0.986	0.00612309	249	2	A	G	0.261044	0.738956
WAG-FT-PCA	:SVS	WAG-FT-PCA:SVS	Bn-scaff_27513_1-p62174	C04	14468759	0.00127204	2.8955	116.867	5.35617	-1.39832	0.428969	1	0.172424	0.986	0.00612309	249	2	A	G	0.325301	0.674699
WAG-FT-PCA	:SVS	WAG-FT-PCA:SVS	Bn-scaff_27513_1-p62675	C04	14469260	0.00127204	2.8955	116.867	5.35617	-1.39832	0.428969	1	0.172424	0.986	0.00612309	249	2	A	G	0.325301	0.674699
WAG-FT-PCA	:SVS	WAG-FT-PCA:SVS	Bn-scaff_27513_1-p18785	Cnn	68416026	0.00127204	2.8955	116.867	5.35617	-1.39832	0.428969	1	0.172424	0.986	0.00612309	249	2	T	C	0.325301	0.674699
WAG-FT-PCA	:SVS	WAG-FT-PCA:SVS	Bn-scaff_20773_1-p121051	C06	5671431	0.00127676	2.89389	115.451	5.35624	1.75387	0.538223	1	0.169736	0.986	0.00612309	249	2	G	A	0.144578	0.855422
WAG-FT-PCA	:SVS	WAG-FT-PCA:SVS	Bn-A04-p4978478	A04	5117186	0.00133138	2.8757	116.544	5.37966	-1.81434	0.558935	1	0.173657	0.987	0.00568285	250	2	C	T	0.172	0.828
WAG-FT-PCA	:SVS	WAG-FT-PCA:SVS	Bn-scaff_17521_1-p1398928	C03	20851748	0.00137212	2.86261	116.472	5.35769	-1.77132	0.547166	1	0.175657	0.988	0.00524306	249	2	G	T	0.144578	0.855422
WAG-FT-PCA	:SVS	WAG-FT-PCA:SVS	Bn-A01-p5243029	A01	4826273	0.00137295	2.86235	115.616	5.38028	2.53028	0.781694	1	0.172567	0.988	0.00524306	250	2	G	A	0.06	0.94
WAG-FT-PCA	:SVS	WAG-FT-PCA:SVS	Bn-scaff_22183_1-p644001	C05	8736083	0.00144388	2.84047	115.431	5.35871	1.81966	0.564752	1	0.175115	0.992	0.00348833	249	2	G	A	0.144578	0.855422
WAG-FT-PCA	:SVS	WAG-FT-PCA:SVS	Bn-scaff_22183_1-p631666	C05	8744062	0.00144388	2.84047	115.431	5.35871	1.81966	0.564752	1	0.175115	0.992	0.00348833	249	2	C	T	0.144578	0.855422
WAG-FT-PCA	:SVS	WAG-FT-PCA:SVS	Bn-scaff_16912_1-p94309	C09	12618115	0.00153641	2.81349	115.678	5.35657	2.66754	0.832666	1	0.183124	0.993	0.00305075	248	2	A	G	0.0564516	0.943548
16HR-GH-PCA	:SVS	16HR-GH-PCA:SVS	Bn-A02-p9371948	A02	6193035	3.50704e-07	6.45506	44.2613	6.55686	3.8523	0.740902	0.00072245	0.00072245	0.006	2.22185	333	2	A	C	0.139205	0.117117	0.526316	0.860795	0.882883	0.473684
16HR-GH-PCA	:SVS	16HR-GH-PCA:SVS	Bn-scaff_16614_1-p2191153	C03	13740	8.34009e-07	6.07883	44.058	6.6141	2.83518	0.564615	0.00171806	0.000859029	0.007	2.1549	338	2	T	G	0.221289	0.210059	0.421053	0.778711	0.789941	0.578947
16HR-GH-PCA	:SVS	16HR-GH-PCA:SVS	Bn-scaff_15763_1-p644478	C06	20188238	3.84994e-06	5.41455	47.4409	6.53206	-2.01643	0.429238	0.00793087	0.00198272	0.012	1.92082	336	2	G	A	0.5	0.502976	0.45	0.5	0.497024	0.55
16HR-GH-PCA	:SVS	16HR-GH-PCA:SVS	Bn-scaff_15763_1-p648473	C06	20192935	3.84994e-06	5.41455	43.4081	6.53206	2.01643	0.429238	0.00793087	0.00198272	0.012	1.92082	336	2	C	A	0.5	0.497024	0.55	0.5	0.502976	0.45
16HR-GH-PCA	:SVS	16HR-GH-PCA:SVS	Bn-scaff_15838_5-p98040	C01	2978636	5.0189e-05	4.29939	44.7022	6.56964	3.16142	0.76949	0.103389	0.0206779	0.07	1.1549	335	2	G	A	0.126761	0.0985075	0.6	0.873239	0.901493	0.4
16HR-GH-PCA	:SVS	16HR-GH-PCA:SVS	Bn-A06-p12404563	A06	14454834	7.06881e-05	4.15065	46.0039	6.69773	-2.41142	0.599279	0.145618	0.0242696	0.095	1.02228	340	2	C	T	0.133333	0.132353	0.15	0.866667	0.867647	0.85
16HR-GH-PCA	:SVS	16HR-GH-PCA:SVS	Bn-scaff_16064_1-p1442092	C06	24218718	7.09734e-05	4.1489	44.7629	6.5682	2.34373	0.582559	0.146205	0.0208865	0.097	1.01323	338	2	T	G	0.142458	0.14497	0.1	0.857542	0.85503	0.9
16HR-GH-PCA	:SVS	16HR-GH-PCA:SVS	Bn-Scaffold000247-p28610	A08	1411217	8.21631e-05	4.08532	45.7317	6.70056	-3.56327	0.89381	0.169256	0.021157	0.122	0.91364	340	2	G	T	0.0527778	0.05	0.1	0.947222	0.95	0.9
16HR-GH-PCA	:SVS	16HR-GH-PCA:SVS	Bn-Scaffold000100-p171473	A06	12936876	8.92662e-05	4.04931	46.0121	6.70211	-2.37083	0.597796	0.183888	0.0204321	0.133	0.876148	340	2	C	A	0.141667	0.135294	0.25	0.858333	0.864706	0.75
16HR-GH-PCA	:SVS	16HR-GH-PCA:SVS	Bn-A05-p1216828	A05	1338821	9.65717e-05	4.01515	45.8529	6.70359	-2.95845	0.749682	0.198938	0.0198938	0.142	0.847712	340	2	C	T	0.0833333	0.0764706	0.2	0.916667	0.923529	0.8
16HR-GH-PCA	:SVS	16HR-GH-PCA:SVS	Bn-scaff_20294_1-p250681	C06	3244456	0.000218277	3.66099	45.9041	6.71886	-2.23597	0.598275	0.449651	0.0408774	0.265	0.576754	340	2	T	C	0.125	0.126471	0.1	0.875	0.873529	0.9
16HR-GH-PCA	:SVS	16HR-GH-PCA:SVS	Bn-scaff_16545_1-p28439	C08	13956700	0.000225024	3.64777	44.0306	6.61515	1.46427	0.392565	0.463549	0.0386291	0.268	0.571865	335	2	T	G	0.492958	0.498507	0.4	0.507042	0.501493	0.6
16HR-GH-PCA	:SVS	16HR-GH-PCA:SVS	Bn-scaff_23817_1-p83	Cnn	60223221	0.00023492	3.62908	44.4178	6.56789	1.9061	0.512506	0.483935	0.0372258	0.28	0.552842	331	2	A	G	0.268571	0.259819	0.421053	0.731429	0.740181	0.578947
16HR-GH-PCA	:SVS	16HR-GH-PCA:SVS	Bn-scaff_15626_1-p735572	C07	13113999	0.000256101	3.59159	44.0048	6.72376	1.85691	0.502474	0.527568	0.0376834	0.314	0.50307	338	2	C	A	0.368715	0.33432	0.95	0.631285	0.66568	0.05
16HR-GH-PCA	:SVS	16HR-GH-PCA:SVS	Bn-scaff_16545_1-p29060	C08	13957321	0.000276546	3.55823	44.0501	6.59332	1.42743	0.388397	0.569684	0.037979	0.332	0.478862	338	2	C	A	0.494413	0.5	0.4	0.505587	0.5	0.6
16HR-GH-PCA	:SVS	16HR-GH-PCA:SVS	Bn-scaff_22183_1-p635802	C05	8741293	0.000341192	3.467	44.9407	6.61461	2.2801	0.629953	0.702856	0.0439285	0.383	0.416801	334	2	T	G	0.124294	0.122754	0.15	0.875706	0.877246	0.85
16HR-GH-PCA	:SVS	16HR-GH-PCA:SVS	Bn-A08-p6887868	C03	12466596	0.000474578	3.32369	45.8018	6.6868	-2.91771	0.826717	0.977631	0.0575077	0.481	0.317855	339	2	C	A	0.0668524	0.0619469	0.15	0.933148	0.938053	0.85
16HR-GH-PCA	:SVS	16HR-GH-PCA:SVS	Bn-A06-p24236385	A06	23227411	0.000698125	3.15607	45.9685	6.67535	-1.80287	0.526846	1	0.0798965	0.632	0.199283	339	2	G	A	0.192201	0.182891	0.35	0.807799	0.817109	0.65
16HR-GH-PCA	:SVS	16HR-GH-PCA:SVS	Bn-A05-p16054367	Cnn	28723897	0.000790817	3.10192	45.832	6.74283	-2.3337	0.689083	1	0.0857412	0.671	0.173277	340	2	C	T	0.102778	0.0911765	0.3	0.897222	0.908824	0.7
16HR-GH-PCA	:SVS	16HR-GH-PCA:SVS	Bn-A05-p5926631	A05	5664439	0.000803696	3.09491	46.686	6.67257	-1.38907	0.410679	1	0.0827807	0.678	0.16877	337	2	A	G	0.470588	0.456973	0.7	0.529412	0.543027	0.3
16HR-GH-PCA	:SVS	16HR-GH-PCA:SVS	Bn-A08-p18954204	A08	16308717	0.000805223	3.09408	45.6914	6.74316	-2.87159	0.849194	1	0.0789885	0.678	0.16877	340	2	G	T	0.0638889	0.0558824	0.2	0.936111	0.944118	0.8
16HR-GH-PCA	:SVS	16HR-GH-PCA:SVS	Bn-A06-p15515345	A06	17020136	0.000900164	3.04568	45.7933	6.74523	-2.11556	0.631553	1	0.0842881	0.714	0.146302	340	2	G	T	0.105556	0.105882	0.1	0.894444	0.894118	0.9
16HR-GH-PCA	:SVS	16HR-GH-PCA:SVS	Bn-scaff_18439_1-p237947	C06	24140730	0.000907804	3.04201	44.8199	6.62445	1.83489	0.548119	1	0.0813077	0.718	0.143876	337	2	G	A	0.168067	0.172107	0.1	0.831933	0.827893	0.9
16HR-GH-PCA	:SVS	16HR-GH-PCA:SVS	Bn-scaff_16269_1-p53250	Unn	3564460	0.000992076	3.00345	44.855	6.73216	2.26357	0.68122	1	0.0851532	0.748	0.126098	329	2	A	G	0.123209	0.109422	0.35	0.876791	0.890578	0.65
16HR-GH-PCA	:SVS	16HR-GH-PCA:SVS	Bn-scaff_18206_3-p61973	C06	18958871	0.00102231	2.99042	44.7998	6.61731	2.13764	0.64516	1	0.0809982	0.755	0.122053	338	2	A	G	0.148045	0.136095	0.35	0.851955	0.863905	0.65
16HR-GH-PCA	:SVS	16HR-GH-PCA:SVS	Bn-scaff_18206_3-p62582	C06	18959479	0.00102231	2.99042	44.7998	6.61731	2.13764	0.64516	1	0.0809982	0.755	0.122053	338	2	A	G	0.148045	0.136095	0.35	0.851955	0.863905	0.65
16HR-GH-PCA	:SVS	16HR-GH-PCA:SVS	Bn-scaff_18206_3-p62755	C06	18959652	0.00106099	2.97429	44.8079	6.62583	2.13398	0.646133	1	0.0809497	0.77	0.113509	337	2	C	T	0.148459	0.136499	0.35	0.851541	0.863501	0.65
16HR-GH-PCA	:SVS	16HR-GH-PCA:SVS	Bn-scaff_20675_1-p61871	C01	9700668	0.00106858	2.97119	45.9545	6.61729	-2.64816	0.802299	1	0.0786172	0.772	0.112383	336	2	C	T	0.0842697	0.0803571	0.15	0.91573	0.919643	0.85
16HR-GH-PCA	:SVS	16HR-GH-PCA:SVS	Bn-scaff_20675_1-p52417	C01	9710116	0.00108791	2.96341	45.9583	6.62689	-2.64784	0.803446	1	0.0772788	0.777	0.109579	335	2	A	C	0.084507	0.080597	0.15	0.915493	0.919403	0.85
16HR-GH-PCA	:SVS	16HR-GH-PCA:SVS	Bn-scaff_16148_1-p61488	C03	58968997	0.00118014	2.92807	45.9895	6.62865	-2.59107	0.791953	1	0.0810365	0.79	0.102373	337	2	A	C	0.103641	0.0860534	0.4	0.896359	0.913947	0.6
16HR-GH-PCA	:SVS	16HR-GH-PCA:SVS	Bn-scaff_15626_1-p762760	C07	13086551	0.00127072	2.89595	44.2555	6.6026	1.60624	0.494211	1	0.0844413	0.815	0.0888424	337	2	A	G	0.361345	0.326409	0.95	0.638655	0.673591	0.05
16HR-GH-PCA	:SVS	16HR-GH-PCA:SVS	Bn-A05-p1237296	A05	1353702	0.00132384	2.87816	45.76	6.75626	-2.20099	0.679757	1	0.0852223	0.832	0.0798767	339	2	C	T	0.0947075	0.0914454	0.15	0.905292	0.908555	0.85
16HR-GH-PCA	:SVS	16HR-GH-PCA:SVS	Bn-scaff_22183_1-p629372	C05	8746341	0.00139567	2.85522	44.9551	6.62298	1.94853	0.604683	1	0.0871235	0.842	0.0746879	338	2	C	T	0.131285	0.130178	0.15	0.868715	0.869822	0.85
16HR-GH-PCA	:SVS	16HR-GH-PCA:SVS	Bn-A05-p19730291	C05	36540379	0.00148972	2.8269	45.8756	6.75245	-1.68359	0.525613	1	0.0902592	0.852	0.0695604	338	2	G	T	0.170391	0.162722	0.3	0.829609	0.837278	0.7
16HR-GH-PCA	:SVS	16HR-GH-PCA:SVS	Bn-scaff_22183_1-p644001	C05	8736083	0.00150932	2.82122	44.9455	6.6244	1.93639	0.605272	1	0.0863665	0.855	0.0680339	338	2	G	A	0.134078	0.133136	0.15	0.865922	0.866864	0.85
16HR-GH-PCA	:SVS	16HR-GH-PCA:SVS	Bn-scaff_22183_1-p631666	C05	8744062	0.00150932	2.82122	44.9455	6.6244	1.93639	0.605272	1	0.0863665	0.855	0.0680339	338	2	C	T	0.134078	0.133136	0.15	0.865922	0.866864	0.85
RESPONSE TO PHOTOPERIOD-PCA	:SVS	RESPONSE TO PHOTOPERIOD-PCA:SVS	Bn-scaff_16445_1-p1609147	C08	35142467	5.34691e-06	5.2719	80.3464	12.2401	-5.34006	1.15391	0.0110146	0.0110146	0.019	1.72125	327	2	A	G	0.128205	0.116208	0.291667	0.871795	0.883792	0.708333
RESPONSE TO PHOTOPERIOD-PCA	:SVS	RESPONSE TO PHOTOPERIOD-PCA:SVS	Bn-scaff_17298_1-p1412259	C03	23516559	1.58824e-05	4.79908	79.867	12.2523	-6.72566	1.53522	0.0327178	0.0163589	0.047	1.3279	333	2	G	A	0.0614525	0.0660661	0	0.938547	0.933934	1
RESPONSE TO PHOTOPERIOD-PCA	:SVS	RESPONSE TO PHOTOPERIOD-PCA:SVS	Bn-scaff_15576_1-p761764	C09	41831167	2.50789e-05	4.60069	80.243	12.2684	-5.39297	1.26165	0.0516625	0.0172208	0.062	1.20761	333	2	C	T	0.117318	0.123123	0.04	0.882682	0.876877	0.96
RESPONSE TO PHOTOPERIOD-PCA	:SVS	RESPONSE TO PHOTOPERIOD-PCA:SVS	Bn-scaff_27765_1-p53066	C08	3024627	3.9837e-05	4.39971	81.3294	12.2827	-3.96158	0.951219	0.0820642	0.0205161	0.086	1.0655	332	2	A	G	0.302521	0.283133	0.56	0.697479	0.716867	0.44
RESPONSE TO PHOTOPERIOD-PCA	:SVS	RESPONSE TO PHOTOPERIOD-PCA:SVS	Bn-scaff_17298_1-p1410108	C03	23514406	6.04673e-05	4.21848	79.7887	12.2995	-6.47135	1.59262	0.124563	0.0249125	0.116	0.935542	333	2	G	A	0.0586592	0.0630631	0	0.941341	0.936937	1
RESPONSE TO PHOTOPERIOD-PCA	:SVS	RESPONSE TO PHOTOPERIOD-PCA:SVS	Bn-A07-p13128413	A07	15209277	0.000109556	3.96037	81.1782	12.412	-3.28418	0.838817	0.225685	0.0376141	0.206	0.686133	335	2	C	T	0.305556	0.325373	0.04	0.694444	0.674627	0.96
RESPONSE TO PHOTOPERIOD-PCA	:SVS	RESPONSE TO PHOTOPERIOD-PCA:SVS	Bn-A10-p6371190	A10	7194726	0.000168503	3.77339	76.5388	12.4517	2.87059	0.754309	0.347116	0.049588	0.286	0.543634	333	2	C	T	0.444134	0.453453	0.32	0.555866	0.546547	0.68
RESPONSE TO PHOTOPERIOD-PCA	:SVS	RESPONSE TO PHOTOPERIOD-PCA:SVS	Bn-A10-p8733734	A10	10133294	0.000170458	3.76838	81.9397	12.4275	-2.95782	0.777894	0.351144	0.043893	0.287	0.542118	335	2	T	C	0.480556	0.486567	0.4	0.519444	0.513433	0.6
RESPONSE TO PHOTOPERIOD-PCA	:SVS	RESPONSE TO PHOTOPERIOD-PCA:SVS	Bn-A10-p7502935	A10	9195091	0.000270999	3.56703	80.8855	12.4438	-3.50904	0.953307	0.558259	0.0620288	0.397	0.401209	335	2	G	T	0.247222	0.229851	0.48	0.752778	0.770149	0.52
RESPONSE TO PHOTOPERIOD-PCA	:SVS	RESPONSE TO PHOTOPERIOD-PCA:SVS	Bn-A10-p9128660	A10	10525887	0.000294717	3.53059	81.8183	12.4467	-2.8724	0.785111	0.607118	0.0607118	0.413	0.38405	335	2	A	G	0.469444	0.483582	0.28	0.530556	0.516418	0.72
RESPONSE TO PHOTOPERIOD-PCA	:SVS	RESPONSE TO PHOTOPERIOD-PCA:SVS	Bn-A10-p8329751	A10	1619580	0.000422792	3.37387	81.094	12.4594	-3.40146	0.955117	0.870951	0.0791774	0.515	0.288193	335	2	A	G	0.291667	0.304478	0.12	0.708333	0.695522	0.88
RESPONSE TO PHOTOPERIOD-PCA	:SVS	RESPONSE TO PHOTOPERIOD-PCA:SVS	Bn-scaff_22486_1-p7889	Cnn	79514237	0.000436399	3.36012	79.9653	12.3688	-5.29494	1.49032	0.898981	0.0749151	0.521	0.283162	333	2	G	A	0.0865922	0.0750751	0.24	0.913408	0.924925	0.76
RESPONSE TO PHOTOPERIOD-PCA	:SVS	RESPONSE TO PHOTOPERIOD-PCA:SVS	Bn-scaff_16414_1-p1051616	Cnn	42298030	0.000508386	3.29381	80.3782	12.3742	-4.32096	1.23071	1	0.0805596	0.559	0.252588	333	2	C	T	0.156425	0.135135	0.44	0.843575	0.864865	0.56
RESPONSE TO PHOTOPERIOD-PCA	:SVS	RESPONSE TO PHOTOPERIOD-PCA:SVS	Bn-scaff_17807_1-p537516	C08	3550265	0.000568124	3.24556	80.8439	12.378	-3.15182	0.905641	1	0.0835953	0.598	0.223299	333	2	C	T	0.293296	0.279279	0.48	0.706704	0.720721	0.52
RESPONSE TO PHOTOPERIOD-PCA	:SVS	RESPONSE TO PHOTOPERIOD-PCA:SVS	Bn-A10-p8330489	A10	1618842	0.000821712	3.08528	77.7623	12.4826	3.13625	0.928915	1	0.112848	0.699	0.155523	335	2	T	C	0.222222	0.226866	0.16	0.777778	0.773134	0.84
RESPONSE TO PHOTOPERIOD-PCA	:SVS	RESPONSE TO PHOTOPERIOD-PCA:SVS	Bn-A08-p14759185	A08	12320997	0.000960159	3.01766	81.255	12.488	-2.73128	0.819786	1	0.12362	0.742	0.129596	335	2	C	T	0.391667	0.361194	0.8	0.608333	0.638806	0.2
RESPONSE TO PHOTOPERIOD-PCA	:SVS	RESPONSE TO PHOTOPERIOD-PCA:SVS	Bn-A08-p14689466	A08	1734976	0.00100268	2.99884	81.2669	12.4895	-2.71635	0.818371	1	0.121501	0.753	0.123205	335	2	G	T	0.388889	0.367164	0.68	0.611111	0.632836	0.32
RESPONSE TO PHOTOPERIOD-PCA	:SVS	RESPONSE TO PHOTOPERIOD-PCA:SVS	Bn-scaff_21003_1-p659725	C08	3849161	0.00114755	2.94023	76.6035	12.4162	2.54813	0.776788	1	0.131331	0.791	0.101824	332	2	A	G	0.464986	0.466867	0.44	0.535014	0.533133	0.56
RESPONSE TO PHOTOPERIOD-PCA	:SVS	RESPONSE TO PHOTOPERIOD-PCA:SVS	Bn-scaff_21003_1-p735163	C08	3802273	0.00125227	2.9023	76.7977	12.4055	2.58651	0.794692	1	0.135773	0.822	0.0851282	333	2	A	C	0.424581	0.42042	0.48	0.575419	0.57958	0.52
RESPONSE TO PHOTOPERIOD-PCA	:SVS	RESPONSE TO PHOTOPERIOD-PCA:SVS	Bn-A01-p4925004	A01	4520168	0.00133937	2.8731	76.8418	12.5136	2.62283	0.810797	1	0.137955	0.835	0.0783135	334	2	G	A	0.432961	0.449102	0.208333	0.567039	0.550898	0.791667
RESPONSE TO PHOTOPERIOD-PCA	:SVS	RESPONSE TO PHOTOPERIOD-PCA:SVS	Bn-A08-p14734078	A08	12297645	0.00133962	2.87302	81.1695	12.4996	-2.65416	0.820517	1	0.131411	0.835	0.0783135	335	2	A	G	0.383333	0.358209	0.72	0.616667	0.641791	0.28
RESPONSE TO PHOTOPERIOD-PCA	:SVS	RESPONSE TO PHOTOPERIOD-PCA:SVS	Bn-scaff_17298_1-p811262	C03	23140836	0.00139342	2.85592	79.8296	12.4092	-4.11957	1.27806	1	0.124802	0.844	0.0736576	333	2	C	T	0.0921788	0.0990991	0	0.907821	0.900901	1
RESPONSE TO PHOTOPERIOD-PCA	:SVS	RESPONSE TO PHOTOPERIOD-PCA:SVS	Bn-scaff_17298_1-p811885	C03	23141459	0.00139342	2.85592	79.8296	12.4092	-4.11957	1.27806	1	0.124802	0.844	0.0736576	333	2	C	A	0.0921788	0.0990991	0	0.907821	0.900901	1
RESPONSE TO PHOTOPERIOD-PCA	:SVS	RESPONSE TO PHOTOPERIOD-PCA:SVS	Bn-scaff_16209_1-p117145	C02	40003991	0.00152621	2.81639	81.2343	12.4951	-4.1216	1.28922	1	0.131	0.866	0.0624821	325	2	T	C	0.272206	0.267692	0.333333	0.727794	0.732308	0.666667
RESPONSE TO PHOTOPERIOD-PCA	:SVS	RESPONSE TO PHOTOPERIOD-PCA:SVS	Bn-A08-p14694002	A08	1730446	0.00153808	2.81302	81.095	12.5044	-2.60806	0.81659	1	0.121863	0.87	0.0604807	335	2	T	C	0.375	0.352239	0.68	0.625	0.647761	0.32
RESPONSE TO PHOTOPERIOD-PCA	:SVS	RESPONSE TO PHOTOPERIOD-PCA:SVS	Bn-A08-p14713741	A08	12274795	0.00153808	2.81302	81.095	12.5044	-2.60806	0.81659	1	0.121863	0.87	0.0604807	335	2	G	A	0.375	0.352239	0.68	0.625	0.647761	0.32
8HR-GH-PCA	:SVS	8HR-GH-PCA:SVS	Bn-scaff_17298_1-p1410108	C03	23514406	1.21206e-06	5.91648	125.57	12.3332	-7.87518	1.59413	0.00249684	0.00249684	0.012	1.92082	352	2	G	A	0.0586592	0.0596591	0	0.941341	0.940341	1
8HR-GH-PCA	:SVS	8HR-GH-PCA:SVS	Bn-scaff_17298_1-p1412259	C03	23516559	2.90881e-06	5.53628	125.549	12.3629	-7.35633	1.54717	0.00599215	0.00299608	0.018	1.74473	352	2	G	A	0.0614525	0.0625	0	0.938547	0.9375	1
8HR-GH-PCA	:SVS	8HR-GH-PCA:SVS	Bn-A05-p10999977	A05	9599669	1.40154e-05	4.85339	125.616	12.3878	-5.45976	1.23926	0.0288717	0.0096239	0.051	1.29243	354	2	A	G	0.0916667	0.0903955	0.166667	0.908333	0.909605	0.833333
8HR-GH-PCA	:SVS	8HR-GH-PCA:SVS	Bn-scaff_27765_1-p53066	C08	3024627	2.58804e-05	4.58703	127.034	12.4483	-4.06117	0.952432	0.0533135	0.0133284	0.085	1.07058	351	2	A	G	0.302521	0.299145	0.5	0.697479	0.700855	0.5
8HR-GH-PCA	:SVS	8HR-GH-PCA:SVS	Bn-A07-p14103536	A07	16020882	7.41568e-05	4.12985	126.456	12.4437	-3.32493	0.829152	0.152763	0.0305526	0.174	0.759451	354	2	G	A	0.277778	0.274011	0.5	0.722222	0.725989	0.5
8HR-GH-PCA	:SVS	8HR-GH-PCA:SVS	Bn-A10-p9128660	A10	10525887	9.32189e-05	4.0305	127.481	12.4514	-3.07142	0.776942	0.192031	0.0320052	0.199	0.701147	354	2	A	G	0.469444	0.463277	0.833333	0.530556	0.536723	0.166667
8HR-GH-PCA	:SVS	8HR-GH-PCA:SVS	Bn-A07-p13128413	A07	15209277	9.33775e-05	4.02976	126.674	12.4514	-3.29861	0.834502	0.192358	0.0274797	0.2	0.69897	354	2	C	T	0.305556	0.310734	0	0.694444	0.689266	1
8HR-GH-PCA	:SVS	8HR-GH-PCA:SVS	Bn-scaff_15576_1-p761764	C09	41831167	0.000140974	3.85086	125.737	12.4942	-4.92351	1.27917	0.290407	0.0363009	0.261	0.583359	352	2	C	T	0.117318	0.116477	0.166667	0.882682	0.883523	0.833333
8HR-GH-PCA	:SVS	8HR-GH-PCA:SVS	Bn-A03-p24773584	Ann	43351818	0.000165848	3.78029	126.862	12.4706	-3.02371	0.794238	0.341646	0.0379607	0.287	0.542118	354	2	A	G	0.369444	0.367232	0.5	0.630556	0.632768	0.5
8HR-GH-PCA	:SVS	8HR-GH-PCA:SVS	Bn-A05-p10734565	A05	9315601	0.000234547	3.62977	125.795	12.4822	-4.0338	1.08526	0.483167	0.0483167	0.365	0.437707	354	2	A	G	0.144444	0.144068	0.166667	0.855556	0.855932	0.833333
8HR-GH-PCA	:SVS	8HR-GH-PCA:SVS	Bn-A05-p7105221	A05	6552442	0.000553833	3.25662	125.39	12.5107	-4.46774	1.2819	1	0.103718	0.616	0.210419	354	2	C	T	0.0861111	0.0847458	0.166667	0.913889	0.915254	0.833333
8HR-GH-PCA	:SVS	8HR-GH-PCA:SVS	Bn-scaff_16445_1-p1609147	C08	35142467	0.000575553	3.23991	125.592	12.6208	-3.90324	1.12313	1	0.0988033	0.627	0.202732	346	2	A	G	0.128205	0.127168	0.2	0.871795	0.872832	0.8
8HR-GH-PCA	:SVS	8HR-GH-PCA:SVS	Bn-A10-p10132309	A10	11546404	0.000823926	3.08411	126.441	12.5384	-2.91475	0.863912	1	0.130561	0.735	0.133713	353	2	C	T	0.320334	0.311615	0.833333	0.679666	0.688385	0.166667
8HR-GH-PCA	:SVS	8HR-GH-PCA:SVS	Bn-A10-p8733734	A10	10133294	0.00130958	2.88287	127.01	12.5392	-2.46344	0.760338	1	0.192695	0.861	0.0649968	354	2	T	C	0.480556	0.483051	0.333333	0.519444	0.516949	0.666667
8HR-GH-PCA	:SVS	8HR-GH-PCA:SVS	Bn-A10-p9120500	A10	10518106	0.00135861	2.8669	122.878	12.5404	2.55951	0.792635	1	0.186583	0.869	0.0609802	354	2	A	C	0.344444	0.341808	0.5	0.655556	0.658192	0.5
8HR-GH-PCA	:SVS	8HR-GH-PCA:SVS	Bn-scaff_17807_1-p537516	C08	3550265	0.00141895	2.84803	126.314	12.5715	-2.91377	0.905901	1	0.182689	0.874	0.0584886	352	2	C	T	0.293296	0.289773	0.5	0.706704	0.710227	0.5

## Sheet: Candidates
Supplemental Table S11. Candidate gene associated with variation in flowering time and photoperiodic response in the GWAS and Skipton/Ag-Spectrum//Skipton DH population, evaluated under field, glasshouse and controlled environment conditions. Only significant associations which were detected at -log10 (P) ≤3 are shown here. Physical positons of all flowering time genes were obtained by BLAST/BLAT…
TRAIT	SNP	Gene ID	Chromosome	Position	Physical map position-upper	Physical map position-lower	Identity score	E value	Marker-trait associations within 100 Kb (highlighted in purple colour)	Putative candidates	QTL repeatedly detected across environments
Candidate flowering time genes (Arabidopsis)	AT2G17770.2	ATBZIP27; BASIC REGION/LEUCINE ZIPPER MOTIF 27; BZIP27; FD PARALOG; FDP	A01	868690	768690	968690	41	5.88e-12
Candidate flowering time genes (Arabidopsis)	AT4G35900.1	ATBZIP14; FD; FD-1	A01	868707	768707	968707	205	5.65e-103
Candidate flowering time genes (Arabidopsis)	AT4G35900.1	ATBZIP14; FD; FD-1	A01	868950	768950	968950	68	8.13e-27
Candidate flowering time genes (Arabidopsis)	AT2G41070.1	ATBZIP12; DPBF4; EEL; ENHANCED EM LEVEL	A01	869129	769129	969129	43	6.06e-13
Candidate flowering time genes (Arabidopsis)	AT2G17770.2	ATBZIP27; BASIC REGION/LEUCINE ZIPPER MOTIF 27; BZIP27; FD PARALOG; FDP	A01	869181	769181	969181	59	5.8e-22
Candidate flowering time genes (Arabidopsis)	AT4G35900.1	ATBZIP14; FD; FD-1	A01	869857	769857	969857	287	1.48e-148
Candidate flowering time genes (Arabidopsis)	AT4G34530.1	CIB1; CRYPTOCHROME-INTERACTING BASIC-HELIX-LOOP-HELIX 1	A01	1307565	1207565	1407565	56	3.72e-20
Candidate flowering time genes (Arabidopsis)	AT4G34530.1	CIB1; CRYPTOCHROME-INTERACTING BASIC-HELIX-LOOP-HELIX 1	A01	1307774	1207774	1407774	47	3.74e-15
Candidate flowering time genes (Arabidopsis)	AT4G34530.1	CIB1; CRYPTOCHROME-INTERACTING BASIC-HELIX-LOOP-HELIX 1	A01	1307990	1207990	1407990	112	2.75e-51
DTF-NV (GH)	4121099|F|0-59:C>A-59:C>A		A01	1978250	1878250	2078250
Candidate flowering time genes (Arabidopsis)	AT5G17690.1	ATLHP1; LHP1; LIKE HETEROOMATIN PROTEIN 1; TERMINAL FLOWER 2; TFL2	A01	2166751	2066751	2266751	29	5.29e-05
DTF-V (GH)	100072893|F|0-6:C>T-6:C>T		A01	2800738	2700738	2900738
Candidate flowering time genes (Arabidopsis)	AT4G30200.2	VEL1; VERNALIZATION5/VIN3-LIKE 1; VIL2; VIN3-LIKE 2	A01	3166793	3066793	3266793	453	0
Candidate flowering time genes (Arabidopsis)	AT4G30200.2	VEL1; VERNALIZATION5/VIN3-LIKE 1; VIL2; VIN3-LIKE 2	A01	3168092	3068092	3268092	190	2.47e-94
Candidate flowering time genes (Arabidopsis)	AT4G30200.2	VEL1; VERNALIZATION5/VIN3-LIKE 1; VIL2; VIN3-LIKE 2	A01	3168662	3068662	3268662	212	1.45e-106
Candidate flowering time genes (Arabidopsis)	AT4G30190.2	HA2, PMA2, AHA2 | H(+)-ATPase 2, PLASMA MEMBRANE PROTON ATPASE 2	A01	3188722	3088722	3288722	2213
Stomata guard	AT5G57350.1	plasma membrane H+-ATPase;	A01	3188800	3088800	3288800	622
Stomata guard	AT2G24520.1		A01	3188953	3088953	3288953	581
Candidate flowering time genes (Arabidopsis)	AT2G19520.1	ACG1; ATMSI4; FVE; MSI4; MULTICOPY SUPPRESSOR OF IRA1 4; NFC04; NFC4	A01	3397735	3297735	3497735	42	3.26e-12
Candidate flowering time genes (Arabidopsis)	AT2G19520.1	ACG1; ATMSI4; FVE; MSI4; MULTICOPY SUPPRESSOR OF IRA1 4; NFC04; NFC4	A01	3397879	3297879	3497879	58	4.15e-21
Candidate flowering time genes (Arabidopsis)	AT2G19520.1	ACG1; ATMSI4; FVE; MSI4; MULTICOPY SUPPRESSOR OF IRA1 4; NFC04; NFC4	A01	3398231	3298231	3498231	48	1.5e-15
Candidate flowering time genes (Arabidopsis)	AT2G19520.1	ACG1; ATMSI4; FVE; MSI4; MULTICOPY SUPPRESSOR OF IRA1 4; NFC04; NFC4	A01	3398373	3298373	3498373	46	1.95e-14
Candidate flowering time genes (Arabidopsis)	AT2G19520.1	ACG1; ATMSI4; FVE; MSI4; MULTICOPY SUPPRESSOR OF IRA1 4; NFC04; NFC4	A01	3398462	3298462	3498462	42	3.26e-12
Candidate flowering time genes (Arabidopsis)	AT2G19520.1	ACG1; ATMSI4; FVE; MSI4; MULTICOPY SUPPRESSOR OF IRA1 4; NFC04; NFC4	A01	3398606	3298606	3498606	42	3.26e-12
Candidate flowering time genes (Arabidopsis)	AT2G19520.1	ACG1; ATMSI4; FVE; MSI4; MULTICOPY SUPPRESSOR OF IRA1 4; NFC04; NFC4	A01	3398769	3298769	3498769	63	6.9e-24
Candidate flowering time genes (Arabidopsis)	AT2G19520.1	ACG1; ATMSI4; FVE; MSI4; MULTICOPY SUPPRESSOR OF IRA1 4; NFC04; NFC4	A01	3399100	3299100	3499100	62	2.48e-23
Candidate flowering time genes (Arabidopsis)	AT2G19520.1	ACG1; ATMSI4; FVE; MSI4; MULTICOPY SUPPRESSOR OF IRA1 4; NFC04; NFC4	A01	3399280	3299280	3499280	42	3.26e-12
Candidate flowering time genes (Arabidopsis)	AT2G19520.1	ACG1; ATMSI4; FVE; MSI4; MULTICOPY SUPPRESSOR OF IRA1 4; NFC04; NFC4	A01	3399628	3299628	3499628	53	2.5e-18
DTF-V (GH)	3097228|F|0-52:A>T-52:A>T		A01	3852645	3752645	3952645
Candidate flowering time genes (Arabidopsis)	AT4G18130.1	PHYE; PHYTOOME E	A01	4339946	4239946	4439946	147	2.72e-70
Candidate flowering time genes (Arabidopsis)	AT4G18130.1	PHYE; PHYTOOME E	A01	4340324	4240324	4440324	194	2.03e-96
Candidate flowering time genes (Arabidopsis)	AT4G18130.1	PHYE; PHYTOOME E	A01	4342882	4242882	4442882	1223	0
Candidate flowering time genes (Arabidopsis)	AT1G30100.1 (Symbols: NCED5, ATNCED5 | nine-cis-epoxycarotenoid dioxygenase 5, NINE-CIS-EPOXYCAROTENOID DIOXYGENASE 5 )		A01	4448112	4348112	4548112	546	0.771
RESPONSE TO PHOTOPERIOD-PCA:SVS	Bn-A01-p4925004		A01	4520168	4420168	4620168
Stomata guard	AT4G18950.1		A01	4791377	4691377	4891377	1167
WAG-FT-PCA:SVS	Bn-A01-p5243029		A01	4826273	4726273	4926273
Candidate flowering time genes (Arabidopsis)	AT1G65480.1	FLOWERING LOCUS T; FT; REDUCED STEM BRANCHING 8; RSB8	A01	5287183	5187183	5387183	30	6.8e-06
Candidate flowering time genes (Arabidopsis)	AT5G10140.1	AGAMOUS-LIKE 25; AGL25; FLC; FLF; FLOWERING LOCUS C; FLOWERING LOCUS F; REDUCED STEM BRANCHING 6; RSB6	A01	5689512	5589512	5789512	38	2.64e-10
Candidate flowering time genes (Arabidopsis)	AT5G10140.1	AGAMOUS-LIKE 25; AGL25; FLC; FLF; FLOWERING LOCUS C; FLOWERING LOCUS F; REDUCED STEM BRANCHING 6; RSB6	A01	5689948	5589948	5789948	43	4.39e-13
BL-FT-PCA:SVS	Bn-A01-p6687839		A01	6129363	6029363	6229363
CON-FT-PCA:SVS	Bn-A01-p6687839		A01	6129363	6029363	6229363
Candidate flowering time genes (Arabidopsis)	AT4G11880.1	AGAMOUS-LIKE 14; AGL14; XAANTAL2; XAL2	A01	6344921	6244921	6444921	45	3.71e-14
Candidate flowering time genes (Arabidopsis)	AT4G22950.1	AGAMOUS-LIKE 19; AGL19; GL19	A01	6344959	6244959	6444959	86	4.04e-37
Candidate flowering time genes (Arabidopsis)	AT4G22950.1	AGAMOUS-LIKE 19; AGL19; GL19	A01	6345318	6245318	6445318	39	5.42e-11
Candidate flowering time genes (Arabidopsis)	AT4G22950.1	AGAMOUS-LIKE 19; AGL19; GL19	A01	6345767	6245767	6445767	78	1.13e-32
Candidate flowering time genes (Arabidopsis)	AT4G22950.1	AGAMOUS-LIKE 19; AGL19; GL19	A01	6345921	6245921	6445921	44	9e-14
Candidate flowering time genes (Arabidopsis)	AT4G22950.1	AGAMOUS-LIKE 19; AGL19; GL19	A01	6347946	6247946	6447946	141	1.08e-67
Candidate flowering time genes (Arabidopsis)	AT5G23260.2	ABS; AGAMOUS-LIKE 32; AGL32; ARABIDOPSIS BSISTER; TRANSPARENT TESTA16; TT16	A01	6347947	6247947	6447947	42	1.74e-12
Candidate flowering time genes (Arabidopsis)	AT4G11880.1	AGAMOUS-LIKE 14; AGL14; XAANTAL2; XAL2	A01	6347950	6247950	6447950	138	7.44e-66
DTF-V (CE)	5049791|F|0-20:C>T-20:C>T		A01	6479932	6379932	6579932
Candidate flowering time genes (Arabidopsis)	AT3G48430.1	JMJ12; JUMONJI DOMAIN-CONTAINING PROTEIN 12; REF6; RELATIVE OF EARLY FLOWERING 6	A01	6966625	6866625	7066625	24	0.077355
Candidate flowering time genes (Arabidopsis)	AT4G24540.1	AGAMOUS-LIKE 24; AGL24	A01	7068748	6968748	7168748	57	8.25e-21
Candidate flowering time genes (Arabidopsis)	AT4G24540.1	AGAMOUS-LIKE 24; AGL24	A01	7068973	6968973	7168973	76	2.26e-31
Candidate flowering time genes (Arabidopsis)	AT4G24540.1	AGAMOUS-LIKE 24; AGL24	A01	7069445	6969445	7169445	69	1.76e-27
Candidate flowering time genes (Arabidopsis)	AT4G24540.1	AGAMOUS-LIKE 24; AGL24	A01	7070064	6970064	7170064	51	1.79e-17
Candidate flowering time genes (Arabidopsis)	AT4G24540.1	AGAMOUS-LIKE 24; AGL24	A01	7070393	6970393	7170393	57	8.25e-21
Candidate flowering time genes (Arabidopsis)	AT4G24540.1	AGAMOUS-LIKE 24; AGL24	A01	7071442	6971442	7171442	158	5.9e-77
Candidate flowering time genes (Arabidopsis)	AT2G25930.1	EARLY FLOWERING 3; ELF3; PYK20	A01	8180832	8080832	8280832	23	0.168392
DTF-RV (GH)	5591924|F|0-8:T>C-8:T>C		A01	8214152	8114152	8314152
Candidate flowering time genes (Arabidopsis)	AT4G08920.1	ATCRY1; BLU1; BLUE LIGHT UNINHIBITED 1; CRY1; CRYPTOOME 1; ELONGATED HYPOCOTYL 4; HY4; OOP2; OUT OF PHASE 2	A01	8405188	8305188	8505188	23	0.161536
Stomata guard	AT4G27500.1		A01	8545148	8445148	8645148	1306
Candidate flowering time genes (Arabidopsis)	AT5G45830.1	ATDOG1, DELAY OF GERMINATION 1, DOG1, GAAS5, GERMINATION ABILITY AFTER STORAGE 5, GLUCOSE SENSING QTL 5, GSQ5	A01	9137711	9037711	9237711	40	2.35e-11
Candidate flowering time genes (Arabidopsis)	AT4G16845.1	REDUCED VERNALIZATION RESPONSE 2; VRN2	A01	9598311	9498311	9698311	35	2.3e-08
Candidate flowering time genes (Arabidopsis)	AT4G16845.1	REDUCED VERNALIZATION RESPONSE 2; VRN2	A01	9609530	9509530	9709530	27	0.000642923
Candidate flowering time genes (Arabidopsis)	AT3G50000.1	"CASEIN KINASE II; ALPHA CHAIN 2"; ATCKA2; CKA2	A01	10468384	10368384	10568384	100	1.45e-44
Candidate flowering time genes (Arabidopsis)	AT5G67380.1	ATCKA1; CASEIN KINASE ALPHA 1; CKA1	A01	10468585	10368585	10568585	129	1.09e-60
Candidate flowering time genes (Arabidopsis)	AT3G50000.1	"CASEIN KINASE II; ALPHA CHAIN 2"; ATCKA2; CKA2	A01	10468585	10368585	10568585	150	2.32e-72
Candidate flowering time genes (Arabidopsis)	AT3G50000.1	"CASEIN KINASE II; ALPHA CHAIN 2"; ATCKA2; CKA2	A01	10468870	10368870	10568870	124	6.59e-58
Candidate flowering time genes (Arabidopsis)	AT3G50000.1	"CASEIN KINASE II; ALPHA CHAIN 2"; ATCKA2; CKA2	A01	10469128	10369128	10569128	66	1.15e-25
Candidate flowering time genes (Arabidopsis)	AT5G67380.1	ATCKA1; CASEIN KINASE ALPHA 1; CKA1	A01	10469311	10369311	10569311	54	5.39e-19
Candidate flowering time genes (Arabidopsis)	AT3G50000.1	"CASEIN KINASE II; ALPHA CHAIN 2"; ATCKA2; CKA2	A01	10469311	10369311	10569311	67	3.2e-26
Candidate flowering time genes (Arabidopsis)	AT3G50000.1	"CASEIN KINASE II; ALPHA CHAIN 2"; ATCKA2; CKA2	A01	10469463	10369463	10569463	45	5.43e-14
Candidate flowering time genes (Arabidopsis)	AT3G44460.1	ATBZIP67; BASIC LEUCINE ZIPPER TRANSCRIPTION FACTOR 67; DPBF2	A01	10497531	10397531	10597531	22	0.277242
Candidate flowering time genes (Arabidopsis)	AT2G19520.1	ACG1; ATMSI4; FVE; MSI4; MULTICOPY SUPPRESSOR OF IRA1 4; NFC04; NFC4	A01	10509044	10409044	10609044	66	1.48e-25
Candidate flowering time genes (Arabidopsis)	AT2G19520.1	ACG1; ATMSI4; FVE; MSI4; MULTICOPY SUPPRESSOR OF IRA1 4; NFC04; NFC4	A01	10509240	10409240	10609240	74	5.3e-30
Candidate flowering time genes (Arabidopsis)	AT2G19520.1	ACG1; ATMSI4; FVE; MSI4; MULTICOPY SUPPRESSOR OF IRA1 4; NFC04; NFC4	A01	10509422	10409422	10609422	60	3.21e-22
Candidate flowering time genes (Arabidopsis)	AT2G19520.1	ACG1; ATMSI4; FVE; MSI4; MULTICOPY SUPPRESSOR OF IRA1 4; NFC04; NFC4	A01	10509890	10409890	10609890	153	6.43e-74
Candidate flowering time genes (Arabidopsis)	AT2G19520.1	ACG1; ATMSI4; FVE; MSI4; MULTICOPY SUPPRESSOR OF IRA1 4; NFC04; NFC4	A01	10510275	10410275	10610275	69	3.19e-27
Candidate flowering time genes (Arabidopsis)	AT2G19520.1	ACG1; ATMSI4; FVE; MSI4; MULTICOPY SUPPRESSOR OF IRA1 4; NFC04; NFC4	A01	10510453	10410453	10610453	64	1.92e-24
Candidate flowering time genes (Arabidopsis)	AT2G19520.1	ACG1; ATMSI4; FVE; MSI4; MULTICOPY SUPPRESSOR OF IRA1 4; NFC04; NFC4	A01	10510691	10410691	10610691	70	8.86e-28
Candidate flowering time genes (Arabidopsis)	AT2G19520.1	ACG1; ATMSI4; FVE; MSI4; MULTICOPY SUPPRESSOR OF IRA1 4; NFC04; NFC4	A01	10510863	10410863	10610863	61	8.93e-23
Candidate flowering time genes (Arabidopsis)	AT2G19520.1	ACG1; ATMSI4; FVE; MSI4; MULTICOPY SUPPRESSOR OF IRA1 4; NFC04; NFC4	A01	10511020	10411020	10611020	53	2.5e-18
Candidate flowering time genes (Arabidopsis)	AT3G46640.3	PCL1; PHYTOCLOCK 1	A01	11570827	11470827	11670827	150	2.18e-72
Candidate flowering time genes (Arabidopsis)	AT3G46640.3	PCL1; PHYTOCLOCK 1	A01	11583631	11483631	11683631	132	2.21e-62
Candidate flowering time genes (Arabidopsis)	AT5G67380.1	ATCKA1; CASEIN KINASE ALPHA 1; CKA1	A01	12943169	12843169	13043169	51	2.51e-17
Candidate flowering time genes (Arabidopsis)	AT3G50000.1	"CASEIN KINASE II; ALPHA CHAIN 2"; ATCKA2; CKA2	A01	12943488	12843488	13043488	89	1.88e-38
Candidate flowering time genes (Arabidopsis)	AT5G67380.1	ATCKA1; CASEIN KINASE ALPHA 1; CKA1	A01	12943803	12843803	13043803	135	5.06e-64
Candidate flowering time genes (Arabidopsis)	AT3G50000.1	"CASEIN KINASE II; ALPHA CHAIN 2"; ATCKA2; CKA2	A01	12943803	12843803	13043803	159	2.3e-77
Candidate flowering time genes (Arabidopsis)	AT5G67380.1	ATCKA1; CASEIN KINASE ALPHA 1; CKA1	A01	12944114	12844114	13044114	104	8.65e-47
Candidate flowering time genes (Arabidopsis)	AT3G50000.1	"CASEIN KINASE II; ALPHA CHAIN 2"; ATCKA2; CKA2	A01	12944114	12844114	13044114	130	3.04e-61
Candidate flowering time genes (Arabidopsis)	AT2G23070.1	CK2 ALPHA CP; CKA4	A01	12944353	12844353	13044353	48	1.21e-15
Candidate flowering time genes (Arabidopsis)	AT3G50000.1	"CASEIN KINASE II; ALPHA CHAIN 2"; ATCKA2; CKA2	A01	12944359	12844359	13044359	78	2.46e-32
Candidate flowering time genes (Arabidopsis)	AT2G23070.1	CK2 ALPHA CP; CKA4	A01	12944553	12844553	13044553	42	2.62e-12
Candidate flowering time genes (Arabidopsis)	AT3G50000.1	"CASEIN KINASE II; ALPHA CHAIN 2"; ATCKA2; CKA2	A01	12944553	12844553	13044553	61	6.92e-23
Candidate flowering time genes (Arabidopsis)	AT3G50000.1	"CASEIN KINASE II; ALPHA CHAIN 2"; ATCKA2; CKA2	A01	12944699	12844699	13044699	67	3.2e-26
Candidate flowering time genes (Arabidopsis)	AT5G67380.1	ATCKA1; CASEIN KINASE ALPHA 1; CKA1	A01	12944872	12844872	13044872	37	1.52e-09
Candidate flowering time genes (Arabidopsis)	AT3G50000.1	"CASEIN KINASE II; ALPHA CHAIN 2"; ATCKA2; CKA2	A01	12944874	12844874	13044874	50	9.02e-17
Candidate flowering time genes (Arabidopsis)	AT3G50000.1	"CASEIN KINASE II; ALPHA CHAIN 2"; ATCKA2; CKA2	A01	12945027	12845027	13045027	54	5.39e-19
Candidate flowering time genes (Arabidopsis)	AT5G67380.1	ATCKA1; CASEIN KINASE ALPHA 1; CKA1	A01	12945027	12845027	13045027	60	2.49e-22
Candidate flowering time genes (Arabidopsis)	AT3G50000.1	"CASEIN KINASE II; ALPHA CHAIN 2"; ATCKA2; CKA2	A01	12945232	12845232	13045232	46	1.51e-14
DTF-NV-SI (CE)	3094839|F|0-28:G>A-28:G>A		A01	13862643	13762643	13962643
DTF-RV-SI (CE)	3094839|F|0-28:G>A-28:G>A		A01	13862643	13762643	13962643
DTF-NV-SI (CE)	4108882|F|0-66:C>A-66:C>A		A01	14110468	14010468	14210468
Candidate flowering time genes (Arabidopsis)	AT2G37060.1	"NUCLEAR FACTOR Y; SUBUNIT B8"; NF-YB8	A01	16453339	16353339	16553339	68	5.02e-27
Candidate flowering time genes (Arabidopsis)	AT1G45249.3	ABF2; ABSCISIC ACID RESPONSIVE ELEMENTS-BINDING FACTOR 2; ABSCISIC ACID RESPONSIVE ELEMENTS-BINDING PROTEIN 2; AREB1; ATABF2; ATAREB1	A01	17438954	17338954	17538954	22	0.384405
Candidate flowering time genes (Arabidopsis)	AT4G20370.1	TSF	A01	17556799	17456799	17656799	96
Candidate flowering time genes (Arabidopsis)	AT1G65480.1	FLOWERING LOCUS T; FT; REDUCED STEM BRANCHING 8; RSB8	A01	17557071	17457071	17657071	149	4.79e-72
Candidate flowering time genes (Arabidopsis)	AT3G21320.1	BEST Arabidopsis thaliana protein match is: hydroxyproline-rich glycoprotein family protein (TAIR:AT2G25930.1); Has 63 Blast hits to 58 proteins in 21 species: Archae - 0; Bacteria - 0; Metazoa - 3; Fungi - 0; Plants - 58; Viruses - 0; Other Eukaryotes - 2 (source: NCBI BLink).	A01	17618472	17518472	17718472	162	8.23e-79
Candidate flowering time genes (Arabidopsis)	AT3G21320.1	BEST Arabidopsis thaliana protein match is: hydroxyproline-rich glycoprotein family protein (TAIR:AT2G25930.1); Has 63 Blast hits to 58 proteins in 21 species: Archae - 0; Bacteria - 0; Metazoa - 3; Fungi - 0; Plants - 58; Viruses - 0; Other Eukaryotes - 2 (source: NCBI BLink).	A01	17619011	17519011	17719011	120	1.83e-55
Candidate flowering time genes (Arabidopsis)	AT3G21320.1	BEST Arabidopsis thaliana protein match is: hydroxyproline-rich glycoprotein family protein (TAIR:AT2G25930.1); Has 63 Blast hits to 58 proteins in 21 species: Archae - 0; Bacteria - 0; Metazoa - 3; Fungi - 0; Plants - 58; Viruses - 0; Other Eukaryotes - 2 (source: NCBI BLink).	A01	17620649	17520649	17720649	390	0
Candidate flowering time genes (Arabidopsis)	AT3G19290.3	ABA-RESPONSIVE ELEMENT BINDING PROTEIN 2; ABF4; ABRE BINDING FACTOR 4; AREB2; ATAREB2	A01	18272346	18172346	18372346	127	1.75e-59
Candidate flowering time genes (Arabidopsis)	AT3G19290.3	ABA-RESPONSIVE ELEMENT BINDING PROTEIN 2; ABF4; ABRE BINDING FACTOR 4; AREB2; ATAREB2	A01	18272529	18172529	18372529	27	0.000680066
Candidate flowering time genes (Arabidopsis)	AT1G45249.3	ABF2; ABSCISIC ACID RESPONSIVE ELEMENTS-BINDING FACTOR 2; ABSCISIC ACID RESPONSIVE ELEMENTS-BINDING PROTEIN 2; AREB1; ATABF2; ATAREB1	A01	18272850	18172850	18372850	45	6.3e-14
Candidate flowering time genes (Arabidopsis)	AT3G19290.3	ABA-RESPONSIVE ELEMENT BINDING PROTEIN 2; ABF4; ABRE BINDING FACTOR 4; AREB2; ATAREB2	A01	18273024	18173024	18373024	143	2.23e-68
Candidate flowering time genes (Arabidopsis)	AT3G19290.3	ABA-RESPONSIVE ELEMENT BINDING PROTEIN 2; ABF4; ABRE BINDING FACTOR 4; AREB2; ATAREB2	A01	18273285	18173285	18373285	77	1.09e-31
Candidate flowering time genes (Arabidopsis)	AT1G49720.2	ABF1; ABSCISIC ACID RESPONSIVE ELEMENT-BINDING FACTOR 1; ATABF1	A01	18273699	18173699	18373699	76	3.45e-31
Candidate flowering time genes (Arabidopsis)	AT3G19290.3	ABA-RESPONSIVE ELEMENT BINDING PROTEIN 2; ABF4; ABRE BINDING FACTOR 4; AREB2; ATAREB2	A01	18273798	18173798	18373798	277	7.22e-143
Candidate flowering time genes (Arabidopsis)	AT3G19290.3	ABA-RESPONSIVE ELEMENT BINDING PROTEIN 2; ABF4; ABRE BINDING FACTOR 4; AREB2; ATAREB2	A01	18274615	18174615	18374615	53	2.39e-18
Candidate flowering time genes (Arabidopsis)	AT3G18990.1	REDUCED VERNALIZATION RESPONSE 1; REM39; REPRODUCTIVE MERISTEM 39; VRN1	A01	18402418	18302418	18502418	78	2.54e-32
Candidate flowering time genes (Arabidopsis)	AT3G18990.1	REDUCED VERNALIZATION RESPONSE 1; REM39; REPRODUCTIVE MERISTEM 39; VRN1	A01	18403422	18303422	18503422	286	6.01e-148
Candidate flowering time genes (Arabidopsis)	AT3G18990.1	REDUCED VERNALIZATION RESPONSE 1; REM39; REPRODUCTIVE MERISTEM 39; VRN1	A01	18404398	18304398	18504398	53	2.01e-18
Candidate flowering time genes (Arabidopsis)	AT3G18990.1	REDUCED VERNALIZATION RESPONSE 1; REM39; REPRODUCTIVE MERISTEM 39; VRN1	A01	18404565	18304565	18504565	173	3.94e-85
Candidate flowering time genes (Arabidopsis)	AT3G18990.1	REDUCED VERNALIZATION RESPONSE 1; REM39; REPRODUCTIVE MERISTEM 39; VRN1	A01	18404855	18304855	18504855	162	5.13e-79
Candidate gene (Arabidopsis thaliana)	AT1G34760.1	Stomata guard	A01	18830968	18730968	18930968	20
Candidate flowering time genes (Arabidopsis)	AT2G18790.1	HY3; OOP1; OUT OF PHASE 1; PHYB; PHYTOOME B	A01	19193271	19093271	19293271	70	1.9e-27
RESPONSE TO PHOTOPERIOD:GAPIT	Bn-A01-p23763782		A01	19825340	19725340	19925340			180559	SPA3
FLC1 expression	3086802|F|0-31:T>A-31:T>A		A01	19830761	19730761	19930761			175138	SPA3
DTF-RV (CE)	3086802|F|0-31:T>A-31:T>A		A01	19830761	19730761	19930761			175138	SPA3
DTF-NV (CE)	3086802|F|0-31:T>A-31:T>A		A01	19830761	19730761	19930761			175138	SPA3
Candidate flowering time genes (Arabidopsis)	AT3G15354.1	SPA1-RELATED 3; SPA3	A01	20005899	19905899	20105899	143	3.86e-68
Candidate flowering time genes (Arabidopsis)	AT3G15354.1	SPA1-RELATED 3; SPA3	A01	20006033	19906033	20106033	58	6.88e-21
Candidate flowering time genes (Arabidopsis)	AT3G15354.1	SPA1-RELATED 3; SPA3	A01	20006421	19906421	20106421	219	2.18e-110
Candidate flowering time genes (Arabidopsis)	AT1G53090.1	SPA1-RELATED 4; SPA4	A01	20006425	19906425	20106425	160	1.18e-77
Candidate flowering time genes (Arabidopsis)	AT3G15354.1	SPA1-RELATED 3; SPA3	A01	20006696	19906696	20106696	111	2.37e-50
Candidate flowering time genes (Arabidopsis)	AT1G53090.1	SPA1-RELATED 4; SPA4	A01	20006704	19906704	20106704	91	2.7e-39
Candidate flowering time genes (Arabidopsis)	AT1G53090.1	SPA1-RELATED 4; SPA4	A01	20007433	19907433	20107433	182	6.98e-90
Candidate flowering time genes (Arabidopsis)	AT3G15354.1	SPA1-RELATED 3; SPA3	A01	20007704	19907704	20107704	351	0
Candidate flowering time genes (Arabidopsis)	AT1G53090.1	SPA1-RELATED 4; SPA4	A01	20007993	19907993	20107993	81	9.76e-34
Candidate flowering time genes (Arabidopsis)	AT3G15354.1	SPA1-RELATED 3; SPA3	A01	20008403	19908403	20108403	112	6.6e-51
Candidate flowering time genes (Arabidopsis)	AT1G53090.1	SPA1-RELATED 4; SPA4	A01	20008413	19908413	20108413	100	2.68e-44
Candidate flowering time genes (Arabidopsis)	AT3G15354.1	SPA1-RELATED 3; SPA3	A01	20008804	19908804	20108804	115	1.42e-52
Candidate flowering time genes (Arabidopsis)	AT1G53090.1	SPA1-RELATED 4; SPA4	A01	20009060	19909060	20109060	119	7.34e-55
Candidate flowering time genes (Arabidopsis)	AT3G15354.1	SPA1-RELATED 3; SPA3	A01	20009137	19909137	20109137	195	4.79e-97
Candidate gene (Arabidopsis thaliana)	AT1G69490.1	ANAC029, ARABIDOPSIS NAC DOMAIN CONTAINING PROTEIN 29, ATNAP, NAC-LIKE, ACTIVATED BY AP3/PI, NAP	A01	20053349	19953349	20153349	96
Candidate flowering time genes (Arabidopsis)	AT1G30100.1 (Symbols: NCED5, ATNCED5 | nine-cis-epoxycarotenoid dioxygenase 5, NINE-CIS-EPOXYCAROTENOID DIOXYGENASE 5 )		A01	20329442	20229442	20429442	382	0.728
Candidate flowering time genes (Arabidopsis)	AT3G12810.1	13; PHOTOPERIOD-INDEPENDENT EARLY FLOWERING 1; PIE1; SRCAP	A01	20834675	20734675	20934675	118	6.76e-54
Candidate flowering time genes (Arabidopsis)	AT3G46640.3	PCL1; PHYTOCLOCK 1	A01	21382892	21282892	21482892	74	3.87e-30
Yield 2014	3075958	WAGIM	A01	24499253	24399253	24599253			3116361	PCL1
Biomass 2016	3185901	WAGIM	A01	25047146	24947146	25147146			3664254	PCL1
Candidate flowering time genes (Arabidopsis)	AT4G36920.1	AP2; APETALA 2; ATAP2	A01_random	91516	-8484	191516	137	4.39e-65
Candidate flowering time genes (Arabidopsis)	AT4G36920.1	AP2; APETALA 2; ATAP2	A01_random	91748	-8252	191748	42	2.83e-12
Candidate flowering time genes (Arabidopsis)	AT4G36920.1	AP2; APETALA 2; ATAP2	A01_random	91882	-8118	191882	61	7.77e-23
Candidate flowering time genes (Arabidopsis)	AT4G36920.1	AP2; APETALA 2; ATAP2	A01_random	92438	-7562	192438	217	1.48e-109
Candidate flowering time genes (Arabidopsis)	AT5G67180.1	TARGET OF EARLY ACTIVATION TAGGED (EAT) 3; TOE3	A01_random	92549	-7451	192549	26	0.0020865
Candidate flowering time genes (Arabidopsis)	AT5G23150.1	ENHANCER OF AG-4 2; HUA2	A01_random	717971	617971	817971	23	0.313652
Candidate flowering time genes (Arabidopsis)	AT4G01850.1	S-ADENOSYL METHIONINE SYNTHASE	A01_random	2381729	2281729	2481729	433	0
Candidate flowering time genes (Arabidopsis)	AT3G10390.1	FLD; FLOWERING LOCUS D; REDUCED SYSTEMIC IMMUNITY 1; RSI1	A01_random	2507056	2407056	2607056	36	9.98e-09
16HR-GH:GAPIT	Bn-A02-p1325213		A02	59290	-40710	159290			74548	FLC4
8HR-GH:GAPIT	Bn-scaff_15714_1-p2723978		A02	87358	-12642	187358			46480	FLC4
16HR-GH:GAPIT	Bn-A02-p1290847		A02	87694	-12306	187694			46144	FLC4	1
8HR-GH:GAPIT	Bn-A02-p1290847		A02	87694	-12306	187694			46144	FLC4	1
CON:GAPIT	Bn-A02-p1290847		A02	87694	-12306	187694			46144	FLC4	1
16HR-GH:GAPIT	Bn-A02-p1259929		A02	120960	20960	220960			12878	FLC4	2
8HR-GH:GAPIT	Bn-A02-p1259929		A02	120960	20960	220960			12878	FLC4	2
Brassica napus flowering gene		BnFLC4-AY036891.1	A02	133838	33838	233838
Brassica napus flowering gene		BnFLC2-AY036889.1	A02	134286	34286	234286
Candidate flowering time genes (Arabidopsis)	AT5G10140.1	AGAMOUS-LIKE 25; AGL25; FLC; FLF; FLOWERING LOCUS C; FLOWERING LOCUS F; REDUCED STEM BRANCHING 6; RSB6	A02	135594	35594	235594	38	2.64e-10
Candidate flowering time genes (Arabidopsis)	AT5G10140.1	AGAMOUS-LIKE 25; AGL25; FLC; FLF; FLOWERING LOCUS C; FLOWERING LOCUS F; REDUCED STEM BRANCHING 6; RSB6	A02	135852	35852	235852	38	2.64e-10
Candidate flowering time genes (Arabidopsis)	AT5G10140.1	AGAMOUS-LIKE 25; AGL25; FLC; FLF; FLOWERING LOCUS C; FLOWERING LOCUS F; REDUCED STEM BRANCHING 6; RSB6	A02	136289	36289	236289	43	4.39e-13
Candidate flowering time genes (Arabidopsis)	AT5G10140.1	AGAMOUS-LIKE 25; AGL25; FLC; FLF; FLOWERING LOCUS C; FLOWERING LOCUS F; REDUCED STEM BRANCHING 6; RSB6	A02	136757	36757	236757	48	7.29e-16
Candidate flowering time genes (Arabidopsis)	AT5G10140.1	AGAMOUS-LIKE 25; AGL25; FLC; FLF; FLOWERING LOCUS C; FLOWERING LOCUS F; REDUCED STEM BRANCHING 6; RSB6	A02	138159	38159	238159	198	3.01e-99
Candidate flowering time genes (Arabidopsis)	AT5G10150.1	Upstream of FLC	A02	140227	40227	240227	30	1.19e-05
Candidate flowering time genes (Arabidopsis)	AT5G10150.1	Upstream of FLC	A02	140763	40763	240763	218	3.67e-110
Candidate flowering time genes (Arabidopsis)	AT5G10150.1	Upstream of FLC	A02	141084	41084	241084	166	2.96e-81
Candidate flowering time genes (Arabidopsis)	AT5G10150.1	Upstream of FLC	A02	141276	41276	241276	55	1.5e-19
Candidate flowering time genes (Arabidopsis)	AT5G10150.1	Upstream of FLC	A02	141427	41427	241427	46	1.51e-14
Candidate flowering time genes (Arabidopsis)	AT5G10150.1	Upstream of FLC	A02	141812	41812	241812	158	8.3e-77
16HR-GH:GAPIT	Bn-A02-p1232964		A02	147990	47990	247990			6178	UPSTREAM OF FLC	3
8HR-GH:GAPIT	Bn-A02-p1232964		A02	147990	47990	247990			6178	UPSTREAM OF FLC	3
BL:GAPIT	Bn-A02-p1232964		A02	147990	47990	247990			6178	UPSTREAM OF FLC	3
CON:GAPIT	Bn-A02-p1232964		A02	147990	47990	247990			6178	UPSTREAM OF FLC	3
WAG-FT:GAPIT	Bn-A02-p1232964		A02	147990	47990	247990			6178	UPSTREAM OF FLC	3
16HR-GH:GAPIT	Bn-A02-p1188292		A02	180695	80695	280695			38883	UPSTREAM OF FLC	4
8HR-GH:GAPIT	Bn-A02-p1188292		A02	180695	80695	280695			38883	UPSTREAM OF FLC	4
CON:GAPIT	Bn-A02-p1188292		A02	180695	80695	280695			38883	UPSTREAM OF FLC	4
WAG-FT:GAPIT	Bn-A02-p1188292		A02	180695	80695	280695			38883	UPSTREAM OF FLC	4
Candidate flowering time genes (Arabidopsis)	AT1G78300.1	14-3-3 PROTEIN G-BOX FACTOR14 OMEGA; 14-3-3OMEGA; GENERAL REGULATORY FACTOR 2; GF14 OMEGA; GRF2	A02	199501	99501	299501	83	3.68e-35
Candidate flowering time genes (Arabidopsis)	AT5G65430.3	GENERAL REGULATORY FACTOR 8; GF14 KAPPA; GRF8	A02	199537	99537	299537	182	3.21e-90
16HR-GH:GAPIT	Bn-A02-p1135078		A02	234868	134868	334868			35331	GRF8
16HR-GH:GAPIT	Bn-A02-p6995796		A02	246689	146689	346689			47152	GRF8
16HR-GH:GAPIT	Bn-A02-p9846899		A02	306462	206462	406462			106925	GRF8
CON:GAPIT	Bn-scaff_15714_1-p2368497		A02	342337	242337	442337			142800	GRF8
Candidate flowering time genes (Arabidopsis)	AT5G13480.2	FY	A02	774301	674301	874301	106	1.15e-47
Candidate flowering time genes (Arabidopsis)	AT5G13480.2	FY	A02	774821	674821	874821	245	6.16e-125
Candidate flowering time genes (Arabidopsis)	AT5G13480.2	FY	A02	775137	675137	875137	69	4.24e-27
Candidate flowering time genes (Arabidopsis)	AT5G13480.2	FY	A02	775305	675305	875305	88	1.16e-37
Candidate flowering time genes (Arabidopsis)	AT5G13480.2	FY	A02	775589	675589	875589	56	7.15e-20
Candidate flowering time genes (Arabidopsis)	AT5G13480.2	FY	A02	775878	675878	875878	57	1.99e-20
Candidate flowering time genes (Arabidopsis)	AT5G13480.2	FY	A02	776062	676062	876062	66	1.97e-25
Candidate flowering time genes (Arabidopsis)	AT5G13480.2	FY	A02	776808	676808	876808	74	7.05e-30
Candidate flowering time genes (Arabidopsis)	AT5G13480.2	FY	A02	777157	677157	877157	71	3.28e-28
Candidate flowering time genes (Arabidopsis)	AT5G13480.2	FY	A02	777364	677364	877364	87	4.18e-37
Candidate flowering time genes (Arabidopsis)	AT5G13480.2	FY	A02	777826	677826	877826	71	3.28e-28
Flowering time 2014	3168973	WAGIM	A02	1092340	992340	1192340			184923	COL2
Height 2015	3145775	WAGIM	A02	1095337	995337	1195337			181926	COL2
First flowering 2016	3082031	WAGIM	A02	1105059	1005059	1205059			172204	COL2
16HR-GH:GAPIT	Bn-A02-p3759462		A02	1182064	1082064	1282064			95199	COL2
Candidate flowering time genes (Arabidopsis)	AT3G02380.1	ATCOL2; B-BOX DOMAIN PROTEIN 3; BBX3; COL2; CONSTANS-LIKE 2	A02	1277263	1177263	1377263	78	2.2e-32
Candidate flowering time genes (Arabidopsis)	AT5G15850.1	ATCOL1; B-BOX DOMAIN PROTEIN 2; BBX2; COL1; CONSTANS-LIKE 1	A02	1277361	1177361	1377361	174	1.23e-85
Candidate flowering time genes (Arabidopsis)	AT5G15850.1	ATCOL1; B-BOX DOMAIN PROTEIN 2; BBX2; COL1; CONSTANS-LIKE 1	A02	1277515	1177515	1377515	52	8.09e-18
Candidate flowering time genes (Arabidopsis)	AT5G15850.1	ATCOL1; B-BOX DOMAIN PROTEIN 2; BBX2; COL1; CONSTANS-LIKE 1	A02	1278053	1178053	1378053	235	1.51e-119
Candidate flowering time genes (Arabidopsis)	AT5G15850.1	ATCOL1; B-BOX DOMAIN PROTEIN 2; BBX2; COL1; CONSTANS-LIKE 1	A02	1278147	1178147	1378147	34	8.21e-08
DH population-Qdtf(g).wwai-A2-Sags(vernalisation)	brpb658589		A02	1998249	1898249	2098249			720196	COL2
Candidate flowering time genes (Arabidopsis)	AT1G68840.1	ATRAV2; RAV2; RELATED TO ABI3/VP1 2	A02	2103702	2003702	2203702	22	0.318263
Last flowering 2016	3107075	WAGIM	A02	2288953	2188953	2388953			817803	TOE2
First flowering 2015	3107075	WAGIM	A02	2288953	2188953	2388953			817803	TOE2
Last flowering 2015	3107075	WAGIM	A02	2288953	2188953	2388953			817803	TOE2
DH population-Qdtf(g).wwai-A2-Sags(vernalisation)	brpb840784		A02	3082513	2982513	3182513			24243	TOE2
Candidate flowering time genes (Arabidopsis)	AT2G28550.3	RAP2.7; RELATED TO AP2.7; TARGET OF EARLY ACTIVATION TAGGED (EAT) 1; TOE1	A02	3106626	3006626	3206626	22	0.456999
Candidate flowering time genes (Arabidopsis)	AT5G60120.2	TARGET OF EARLY ACTIVATION TAGGED (EAT) 2; TOE2	A02	3106756	3006756	3206756	169	1e-82
Candidate flowering time genes (Arabidopsis)	AT5G60120.2	TARGET OF EARLY ACTIVATION TAGGED (EAT) 2; TOE2	A02	3107164	3007164	3207164	107	2.93e-48
Candidate flowering time genes (Arabidopsis)	AT5G60120.2	TARGET OF EARLY ACTIVATION TAGGED (EAT) 2; TOE2	A02	3107313	3007313	3207313	40	5.15e-11
Candidate flowering time genes (Arabidopsis)	AT5G60120.2	TARGET OF EARLY ACTIVATION TAGGED (EAT) 2; TOE2	A02	3107684	3007684	3207684	120	1.74e-55
Candidate flowering time genes (Arabidopsis)	AT5G60120.2	TARGET OF EARLY ACTIVATION TAGGED (EAT) 2; TOE2	A02	3107859	3007859	3207859	67	5.04e-26
Candidate flowering time genes (Arabidopsis)	AT5G67180.1	TARGET OF EARLY ACTIVATION TAGGED (EAT) 3; TOE3	A02	3108007	3008007	3208007	32	9.64e-07
Candidate flowering time genes (Arabidopsis)	AT4G36920.1	AP2; APETALA 2; ATAP2	A02	3108007	3008007	3208007	38	4.74e-10
Candidate flowering time genes (Arabidopsis)	AT2G28550.3	RAP2.7; RELATED TO AP2.7; TARGET OF EARLY ACTIVATION TAGGED (EAT) 1; TOE1	A02	3108007	3008007	3208007	43	9.68e-13
Candidate flowering time genes (Arabidopsis)	AT5G60120.2	TARGET OF EARLY ACTIVATION TAGGED (EAT) 2; TOE2	A02	3108007	3008007	3208007	56	6.57e-20
Candidate flowering time genes (Arabidopsis)	AT4G36920.1	AP2; APETALA 2; ATAP2	A02	3108205	3008205	3208205	42	2.83e-12
Candidate flowering time genes (Arabidopsis)	AT5G60120.2	TARGET OF EARLY ACTIVATION TAGGED (EAT) 2; TOE2	A02	3108211	3008211	3208211	90	8.26e-39
Candidate flowering time genes (Arabidopsis)	AT5G60120.2	TARGET OF EARLY ACTIVATION TAGGED (EAT) 2; TOE2	A02	3108467	3008467	3208467	70	1.08e-27
Candidate flowering time genes (Arabidopsis)	AT5G60100.2	PRR3; PSEUDO-RESPONSE REGULATOR 3	A02	3112756	3012756	3212756	94	4.69e-41
Candidate flowering time genes (Arabidopsis)	AT5G60100.2	PRR3; PSEUDO-RESPONSE REGULATOR 3	A02	3113038	3013038	3213038	50	1.35e-16
16HR-GH:GAPIT	Bn-A02-p6399820		A02	3593395	3493395	3693395			92244	MSI1
Candidate flowering time genes (Arabidopsis)	AT5G58230.1	ARABIDOPSIS MULTICOPY SUPRESSOR OF IRA1; ATMSI1; MATERNAL EFFECT EMBRYO ARREST 70; MEE70; MSI1; MULTICOPY SUPRESSOR OF IRA1	A02	3685639	3585639	3785639	145	1.55e-69
Candidate flowering time genes (Arabidopsis)	AT5G58230.1	ARABIDOPSIS MULTICOPY SUPRESSOR OF IRA1; ATMSI1; MATERNAL EFFECT EMBRYO ARREST 70; MEE70; MSI1; MULTICOPY SUPRESSOR OF IRA1	A02	3686046	3586046	3786046	91	1.62e-39
Candidate flowering time genes (Arabidopsis)	AT5G58230.1	ARABIDOPSIS MULTICOPY SUPRESSOR OF IRA1; ATMSI1; MATERNAL EFFECT EMBRYO ARREST 70; MEE70; MSI1; MULTICOPY SUPRESSOR OF IRA1	A02	3686371	3586371	3786371	108	5.74e-49
Candidate flowering time genes (Arabidopsis)	AT5G58230.1	ARABIDOPSIS MULTICOPY SUPRESSOR OF IRA1; ATMSI1; MATERNAL EFFECT EMBRYO ARREST 70; MEE70; MSI1; MULTICOPY SUPRESSOR OF IRA1	A02	3686768	3586768	3786768	168	2.54e-82
Candidate flowering time genes (Arabidopsis)	AT5G58230.1	ARABIDOPSIS MULTICOPY SUPRESSOR OF IRA1; ATMSI1; MATERNAL EFFECT EMBRYO ARREST 70; MEE70; MSI1; MULTICOPY SUPRESSOR OF IRA1	A02	3687676	3587676	3787676	154	1.54e-74
Candidate gene (Arabidopsis thaliana)	AT5G58140.2	Stomata guard	A02	3718370	3618370	3818370	2226
Candidate flowering time genes (Arabidopsis)	AT5G57380.1	VERNALIZATION INSENSITIVE 3; VIN3	A02	3862982	3762982	3962982	254	5.43e-130
Candidate flowering time genes (Arabidopsis)	AT5G57380.1	VERNALIZATION INSENSITIVE 3; VIN3	A02	3863592	3763592	3963592	189	7.39e-94
Candidate flowering time genes (Arabidopsis)	AT5G57380.1	VERNALIZATION INSENSITIVE 3; VIN3	A02	3863968	3763968	3963968	67	4.87e-26
Candidate flowering time genes (Arabidopsis)	AT5G57380.1	VERNALIZATION INSENSITIVE 3; VIN3	A02	3864075	3764075	3964075	278	2.48e-143
Candidate gene (Arabidopsis thaliana)	AT5G57350.1	plasma membrane H+-ATPase;	A02	3870504	3770504	3970504	2131
Candidate gene (Arabidopsis thaliana)	AT2G24520.1	plasma membrane H+-ATPase;	A02	3871208	3771208	3971208	761
DTF-10 (P)	5034451|F|0-5:G>T-5:G>T		A02	4535159	4435159	4635159			663951	plasma membrane H+-ATPase;
Plant emergence 2016	3088452	WAGIM	A02	4.53566e+06	4.43566e+06	4.63566e+06			664452	plasma membrane H+-ATPase;
16HR-GH:GAPIT	Bn-A02-p8554870		A02	5523058	5423058	5623058			425726	EMF2	5
RESPONSE TO PHOTOPERIOD:GAPIT	Bn-A02-p8554870		A02	5523058	5423058	5623058			425726	EMF2	5
Candidate flowering time genes (Arabidopsis)	AT5G51230.1	ATEMF2; CYR1; CYTOKININ RESISTANT 1; EMBRYONIC FLOWER 2; EMF2; VEF2	A02	5948784	5848784	6048784	60	4.15e-22
Candidate flowering time genes (Arabidopsis)	AT5G51230.1	ATEMF2; CYR1; CYTOKININ RESISTANT 1; EMBRYONIC FLOWER 2; EMF2; VEF2	A02	5949011	5849011	6049011	63	8.92e-24
Candidate flowering time genes (Arabidopsis)	AT5G51230.1	ATEMF2; CYR1; CYTOKININ RESISTANT 1; EMBRYONIC FLOWER 2; EMF2; VEF2	A02	5949386	5849386	6049386	78	4.09e-32
Candidate flowering time genes (Arabidopsis)	AT5G51230.1	ATEMF2; CYR1; CYTOKININ RESISTANT 1; EMBRYONIC FLOWER 2; EMF2; VEF2	A02	5949501	5849501	6049501	37	2.53e-09
Candidate flowering time genes (Arabidopsis)	AT5G51230.1	ATEMF2; CYR1; CYTOKININ RESISTANT 1; EMBRYONIC FLOWER 2; EMF2; VEF2	A02	5949692	5849692	6049692	81	8.8e-34
Candidate flowering time genes (Arabidopsis)	AT5G51230.1	ATEMF2; CYR1; CYTOKININ RESISTANT 1; EMBRYONIC FLOWER 2; EMF2; VEF2	A02	5950011	5850011	6050011	65	6.9e-25
Candidate flowering time genes (Arabidopsis)	AT5G51230.1	ATEMF2; CYR1; CYTOKININ RESISTANT 1; EMBRYONIC FLOWER 2; EMF2; VEF2	A02	5950763	5850763	6050763	47	7e-15
Candidate flowering time genes (Arabidopsis)	AT5G51230.1	ATEMF2; CYR1; CYTOKININ RESISTANT 1; EMBRYONIC FLOWER 2; EMF2; VEF2	A02	5951258	5851258	6051258	83	6.8e-35
Candidate flowering time genes (Arabidopsis)	AT5G51230.1	ATEMF2; CYR1; CYTOKININ RESISTANT 1; EMBRYONIC FLOWER 2; EMF2; VEF2	A02	5951404	5851404	6051404	47	7e-15
Candidate flowering time genes (Arabidopsis)	AT5G51230.1	ATEMF2; CYR1; CYTOKININ RESISTANT 1; EMBRYONIC FLOWER 2; EMF2; VEF2	A02	5951652	5851652	6051652	91	2.43e-39
Candidate flowering time genes (Arabidopsis)	AT5G51230.1	ATEMF2; CYR1; CYTOKININ RESISTANT 1; EMBRYONIC FLOWER 2; EMF2; VEF2	A02	5952169	5852169	6052169	105	4.01e-47
Candidate flowering time genes (Arabidopsis)	AT5G51230.1	ATEMF2; CYR1; CYTOKININ RESISTANT 1; EMBRYONIC FLOWER 2; EMF2; VEF2	A02	5952399	5852399	6052399	79	1.14e-32
Candidate flowering time genes (Arabidopsis)	AT5G51230.1	ATEMF2; CYR1; CYTOKININ RESISTANT 1; EMBRYONIC FLOWER 2; EMF2; VEF2	A02	5952799	5852799	6052799	92	6.75e-40
Candidate flowering time genes (Arabidopsis)	AT3G12810.1	13; PHOTOPERIOD-INDEPENDENT EARLY FLOWERING 1; PIE1; SRCAP	A02	6071185	5971185	6171185	23	0.436806
16HR-GH:GAPIT	Bn-A02-p9371633		A02	6192723	6092723	6292723			183186	FT
16HR-GH:GAPIT	Bn-A02-p9371948		A02	6193035	6093035	6293035			182874	FT
16HR-GH:SVS	Bn-A02-p9371948		A02	6193035	6093035	6293035			182874	FT
16HR-GH-PCA:SVS	Bn-A02-p9371948		A02	6193035	6093035	6293035			182874	FT
FLC1 expression	3094708|F|0-49:A>G-49:A>G		A02	6195423	6095423	6295423			180486	FT
DTF-NV-SI (CE)	3106572|F|0-12:G>A-12:G>A		A02	6272458	6172458	6372458			103451	FT
DTF-RV-SI (CE)	3106572|F|0-12:G>A-12:G>A		A02	6272458	6172458	6372458			103451	FT
Candidate flowering time genes (Arabidopsis)	AT4G20370.1	TSF	A02	6375894	6275894	6475894	96
Brassica napus flowering gene	Flowering locus T (FT on A7 copy)	FJ848918.1	A02	6375909	6275909	6475909	960
Candidate flowering time genes (Arabidopsis)	AT1G65480.1	FLOWERING LOCUS T; FT; REDUCED STEM BRANCHING 8; RSB8	A02	6375965	6275965	6475965	149	4.79e-72
Candidate flowering time genes (Arabidopsis)	AT1G65480.1	FLOWERING LOCUS T; FT; REDUCED STEM BRANCHING 8; RSB8	A02	6376996	6276996	6476996	58	1.85e-21
Candidate flowering time genes (Arabidopsis)	AT1G65480.1	FLOWERING LOCUS T; FT; REDUCED STEM BRANCHING 8; RSB8	A02	6378550	6278550	6478550	198	2.77e-99
Candidate flowering time genes (Arabidopsis)	AT2G01570.1	RGA, RGA1, REPRESSOR OF GA, REPRESSOR OF GA1-3 1	A02	6485638	6486225	6585638		10.92	115623	RGA1
DTF-RV (GH)	5029153|F|0-43:C>T-43:C>T		A02	6701848	6601848	6801848			323298	FT
16HR-GH:GAPIT	Bn-A02-p10020231		A02	6858767	6758767	6958767			480217	FT
16HR-GH:GAPIT	Bn-A02-p10096185		A02	6922499	6822499	7022499			543949	FT
Biomass 2015	3081578	WAGIM	A02	6984823	6884823	7084823			606273	FT
16HR-GH:GAPIT	Bn-A02-p10176579		A02	7019192	6919192	7119192			640642	FT
DH population-Qdtf(f/s).wwai-A2a-Sags	brpb658698		A02	7021550	6921550	7121550			643000	FT
16HR-GH:GAPIT	Bn-A02-p10338350		A02	7202351	7102351	7302351			667706	RAV2
16HR-GH:SVS	Bn-A02-p10338350		A02	7202351	7102351	7302351			667880	RAV2
16HR-GH:GAPIT	Bn-A02-p10485644		A02	7344509	7244509	7444509			525548	RAV2
16HR-GH:GAPIT	Bn-A02-p10493685		A02	7351405	7251405	7451405			518652	RAV2
16HR-GH:GAPIT	Bn-A02-p10510996		A02	7371529	7271529	7471529			498528	RAV2
16HR-GH:GAPIT	Bn-A02-p10524842		A02	7382074	7282074	7482074			487983	RAV2
16HR-GH:GAPIT	Bn-A02-p10568947		A02	7437134	7337134	7537134			432923	RAV2
16HR-GH:GAPIT	Bn-A02-p10574526		A02	7443188	7343188	7543188			426869	RAV2
16HR-GH:GAPIT	Bn-A02-p10587232		A02	7453144	7353144	7553144			416913	RAV2
16HR-GH:GAPIT	Bn-A02-p10625720		A02	7490608	7390608	7590608			379449	RAV2
16HR-GH:GAPIT	Bn-A02-p10753552		A02	7580621	7480621	7680621			289436	RAV2
WAG-FT:SVS	Bn-A02-p10753552		A02	7580621	7480621	7680621			1395926	RAV2
CON-FT:SVS	Bn-A02-p10753552		A02	7580621	7480621	7680621			1954526	RAV2
BL-FT:SVS	Bn-A02-p10753552		A02	7580621	7480621	7680621			1955235	RAV2
BL-FT-PCA:SVS	Bn-A02-p10753552		A02	7580621	7480621	7680621			1955236	RAV2
WAG-FT-PCA:SVS	Bn-A02-p10753552		A02	7580621	7480621	7680621			2401605	RAV2
16HR-GH:GAPIT	Bn-A02-p10781906		A02	7608916	7508916	7708916			261141	RAV2
RESPONSE TO PHOTOPERIOD:SVS	Bn-A02-p10806477		A02	7631301	7531301	7731301			3028584	RAV2
Candidate flowering time genes (Arabidopsis)	AT1G68840.1	ATRAV2; RAV2; RELATED TO ABI3/VP1 2	A02	7870057	7770057	7970057	490	0
Candidate flowering time genes (Arabidopsis)	AT1G25560.1	ATTEM1; EDF1; ETHYLENE RESPONSE DNA BINDING FACTOR 1; TEM1; TEMPRANILLO 1	A02	7870231	7770231	7970231	209	3.43e-105
Candidate flowering time genes (Arabidopsis)	AT1G13260.1	ATRAV1; EDF4; ETHYLENE RESPONSE DNA BINDING FACTOR 4; RAV1; RELATED TO ABI3/VP1 1	A02	7870248	7770248	7970248	84	1.22e-35
Candidate flowering time genes (Arabidopsis)	AT1G13260.1	ATRAV1; EDF4; ETHYLENE RESPONSE DNA BINDING FACTOR 4; RAV1; RELATED TO ABI3/VP1 1	A02	7870668	7770668	7970668	107	2e-48
16HR-GH:GAPIT	Bn-A02-p11153317		A02	7926659	7826659	8026659			55991	RAV1
16HR-GH:GAPIT	Bn-A02-p11209194		A02	7998403	7898403	8098403			127735	RAV1
DTF-RV (GH)	4707464|F|0-60:T>C-60:T>C		A02	8129711	8029711	8229711			259043	RAV1
DTF-RV (GH)	4334176|F|0-10:T>A-10:T>A		A02	8404708	8304708	8504708			534040	RAV1
16HR-GH:GAPIT	Bn-A02-p11863349		A02	8574522	8474522	8674522			703854	RAV1
16HR-GH:GAPIT	Bn-A02-p11870177		A02	8579417	8479417	8679417			708749	RAV1
DTF-NV (CE)	3092920|F|0-13:A>T-13:A>T		A02	8895626	8795626	8995626			639521	ELF4-2
DH population-QTL	brpb661199		A02	8976547	8876547	9076547			558600	ELF4-2
Candidate flowering time genes (Arabidopsis)	AT1G72630.1	ELF4-L2; ELF4-LIKE 2	A02	9535147	9435147	9635147	59	5.4e-22
Candidate flowering time genes (Arabidopsis)	AT1G17455.1	ELF4-L4; ELF4-LIKE 4	A02	9535856	9435856	9635856	186	1.23e-92
Candidate flowering time genes (Arabidopsis)	AT1G72630.1	ELF4-L2; ELF4-LIKE 2	A02	9535857	9435857	9635857	265	1.65e-136
Candidate flowering time genes (Arabidopsis)	AT2G18915.2	ADAGIO 2; ADO2; LKP2; LOV KELCH PROTEIN 2	A02	9982226	9882226	10082226	975	0
Candidate flowering time genes (Arabidopsis)	AT2G18915.2	ADAGIO 2; ADO2; LKP2; LOV KELCH PROTEIN 2	A02	9982810	9882810	10082810	145	2.19e-69
CON-FT-PCA:SVS	Bn-A02-p14287347		A02	10659885	10559885	10759885			143965	FT
CON-FT-PCA:SVS	Bn-A02-p14293315		A02	10663869	10563869	10763869			139981	FT
Candidate flowering time genes (Arabidopsis)	AT4G20370.1	TSF	A02	10803850	10703850	10903850	218
Candidate flowering time genes (Arabidopsis)	AT1G65480.1	FLOWERING LOCUS T; FT; REDUCED STEM BRANCHING 8; RSB8	A02	10804334	10704334	10904334	54	3.1e-19
Candidate flowering time genes (Arabidopsis)	AT1G77300.1	ASH1 HOMOLOG 2; ASHH2; EARLY FLOWERING IN SHORT DAYS; EFS; LAZ2; LAZARUS 2; SDG8; SET DOMAIN GROUP 8	A02	10835871	10735871	10935871	57	4.64e-20
Candidate flowering time genes (Arabidopsis)	AT1G77300.1	ASH1 HOMOLOG 2; ASHH2; EARLY FLOWERING IN SHORT DAYS; EFS; LAZ2; LAZARUS 2; SDG8; SET DOMAIN GROUP 8	A02	10842721	10742721	10942721	36	2.19e-08
Candidate flowering time genes (Arabidopsis)	AT1G77300.1	ASH1 HOMOLOG 2; ASHH2; EARLY FLOWERING IN SHORT DAYS; EFS; LAZ2; LAZARUS 2; SDG8; SET DOMAIN GROUP 8	A02	10843630	10743630	10943630	50	3.61e-16
DH population-QTL	brpb663474		A02	10996468	10896468	11096468
CON-FT-PCA:SVS	Bn-A02-p14579685		A02	11191966	11091966	11291966			4269	ASH1
Candidate flowering time genes (Arabidopsis)	AT1G77300.1	ASH1 HOMOLOG 2; ASHH2; EARLY FLOWERING IN SHORT DAYS; EFS; LAZ2; LAZARUS 2; SDG8; SET DOMAIN GROUP 8	A02	11196235	11096235	11296235	112	1.24e-50
Candidate flowering time genes (Arabidopsis)	AT1G77300.1	ASH1 HOMOLOG 2; ASHH2; EARLY FLOWERING IN SHORT DAYS; EFS; LAZ2; LAZARUS 2; SDG8; SET DOMAIN GROUP 8	A02	11196498	11096498	11296498	48	4.67e-15
Candidate flowering time genes (Arabidopsis)	AT1G77300.1	ASH1 HOMOLOG 2; ASHH2; EARLY FLOWERING IN SHORT DAYS; EFS; LAZ2; LAZARUS 2; SDG8; SET DOMAIN GROUP 8	A02	11196637	11096637	11296637	49	1.3e-15
Candidate flowering time genes (Arabidopsis)	AT1G78300.1	14-3-3 PROTEIN G-BOX FACTOR14 OMEGA; 14-3-3OMEGA; GENERAL REGULATORY FACTOR 2; GF14 OMEGA; GRF2	A02	11609339	11509339	11709339	237	9.06e-121
Candidate flowering time genes (Arabidopsis)	AT5G65430.3	GENERAL REGULATORY FACTOR 8; GF14 KAPPA; GRF8	A02	11609355	11509355	11709355	56	3.54e-20
Candidate flowering time genes (Arabidopsis)	AT1G78300.1	14-3-3 PROTEIN G-BOX FACTOR14 OMEGA; 14-3-3OMEGA; GENERAL REGULATORY FACTOR 2; GF14 OMEGA; GRF2	A02	11610257	11510257	11710257	91	1.31e-39
Candidate flowering time genes (Arabidopsis)	AT1G78300.1	14-3-3 PROTEIN G-BOX FACTOR14 OMEGA; 14-3-3OMEGA; GENERAL REGULATORY FACTOR 2; GF14 OMEGA; GRF2	A02	11610477	11510477	11710477	93	1.02e-40
Candidate flowering time genes (Arabidopsis)	AT1G30100.1 (Symbols: NCED5, ATNCED5 | nine-cis-epoxycarotenoid dioxygenase 5, NINE-CIS-EPOXYCAROTENOID DIOXYGENASE 5 )		A02	11626848	11526848	11726848	167	0.804
Stomata guard	AT5G57350.1	H+ATPase	A02	12105198	12005198	12205198	236
Candidate flowering time genes (Arabidopsis)	AT1G13260.1	ATRAV1; EDF4; ETHYLENE RESPONSE DNA BINDING FACTOR 4; RAV1; RELATED TO ABI3/VP1 1	A02	12723906	12623906	12823906	53	2.08e-18
Candidate flowering time genes (Arabidopsis)	AT4G02560.1	LD; LUMINIDEPENDENS	A02	13028528	12928528	13128528	182	8.31e-90
Candidate flowering time genes (Arabidopsis)	AT4G02560.1	LD; LUMINIDEPENDENS	A02	13029278	12929278	13129278	349	0
Candidate flowering time genes (Arabidopsis)	AT4G02560.1	LD; LUMINIDEPENDENS	A02	13029514	12929514	13129514	91	3.21e-39
Candidate flowering time genes (Arabidopsis)	AT4G02560.1	LD; LUMINIDEPENDENS	A02	13029618	12929618	13129618	41	2e-11
Candidate flowering time genes (Arabidopsis)	AT4G02560.1	LD; LUMINIDEPENDENS	A02	13029940	12929940	13129940	202	6.34e-101
Candidate flowering time genes (Arabidopsis)	AT4G02560.1	LD; LUMINIDEPENDENS	A02	13030252	12930252	13130252	66	2.53e-25
Candidate flowering time genes (Arabidopsis)	AT4G02560.1	LD; LUMINIDEPENDENS	A02	13030377	12930377	13130377	33	5.6e-07
Candidate flowering time genes (Arabidopsis)	AT4G02560.1	LD; LUMINIDEPENDENS	A02	13030725	12930725	13130725	123	5.22e-57
Candidate flowering time genes (Arabidopsis)	AT4G02560.1	LD; LUMINIDEPENDENS	A02	13031078	12931078	13131078	82	3.23e-34
Candidate flowering time genes (Arabidopsis)	AT4G02560.1	LD; LUMINIDEPENDENS	A02	13031559	12931559	13131559	180	1.08e-88
Candidate flowering time genes (Arabidopsis)	AT4G02560.1	LD; LUMINIDEPENDENS	A02	13031797	12931797	13131797	105	5.29e-47
Candidate flowering time genes (Arabidopsis)	AT4G02560.1	LD; LUMINIDEPENDENS	A02	13032176	12932176	13132176	27	0.00121271
Candidate flowering time genes (Arabidopsis)	AT4G02560.1	LD; LUMINIDEPENDENS	A02	13032515	12932515	13132515	155	8.49e-75
DTF-NV-SI (CE)	4168016|F|0-40:A>G-40:A>G		A02	13076538	12976538	13176538			44023	LD
DTF-RV-SI (CE)	4168016|F|0-40:A>G-40:A>G		A02	13076538	12976538	13176538			44023	LD
Stomata guard	AT4G11150.1		A02	14228113	14128113	14328113	678
Stomata guard	AT1G64200.1		A02	14228807	14128807	14328807	175
Candidate flowering time genes (Arabidopsis)	AT1G04400.2	AT-PHH1; ATCRY2; CRY2; CRYPTOOME 2; FHA; PHH1	A02	14668227	14568227	14768227	45	8.43e-14
Candidate flowering time genes (Arabidopsis)	AT5G39660.1	CDF2; CYCLING DOF FACTOR 2	A02	16112269	16012269	16212269	72	6.93e-29
Candidate flowering time genes (Arabidopsis)	AT5G42790.1	ARS5; ARSENIC TOLERANCE 5; ATPSM30; PAF1; PROTEASOME ALPHA SUBUNIT F1	A02	16416680	16316680	16516680	294	1.63e-152
Candidate flowering time genes (Arabidopsis)	AT5G42790.1	ARS5; ARSENIC TOLERANCE 5; ATPSM30; PAF1; PROTEASOME ALPHA SUBUNIT F1	A02	16417657	16317657	16517657	210	8.07e-106
Candidate flowering time genes (Arabidopsis)	AT1G47250.1	20S PROTEASOME ALPHA SUBUNIT F2; PAF2	A02	16417680	16317680	16517680	223	4.33e-113
Candidate flowering time genes (Arabidopsis)	AT5G47640.1	"NUCLEAR FACTOR Y; SUBUNIT B2"; NF-YB2	A02	18785267	18685267	18885267	373	0
Candidate flowering time genes (Arabidopsis)	AT5G47640.1	"NUCLEAR FACTOR Y; SUBUNIT B2"; NF-YB2	A02	18785947	18685947	18885947	43	4.97e-13
Stomata guard	AT5G58140.2		A02	19369493	19269493	19469493	37
Stomata guard	AT5G57350.1		A02	19424873	19324873	19524873	198
DTF-V-SI (CE)	3132014|F|0-12:T>A-12:T>A		A02	19576620	19476620	19676620			151747	H+ATPAse
Candidate flowering time genes (Arabidopsis)	AT1G13260.1	ATRAV1; EDF4; ETHYLENE RESPONSE DNA BINDING FACTOR 4; RAV1; RELATED TO ABI3/VP1 1	A02	20406523	20306523	20506523	327	1.01e-170
Candidate flowering time genes (Arabidopsis)	AT1G25560.1	ATTEM1; EDF1; ETHYLENE RESPONSE DNA BINDING FACTOR 1; TEM1; TEMPRANILLO 1	A02	20406526	20306526	20506526	159	2.14e-77
Candidate flowering time genes (Arabidopsis)	AT1G68840.1	ATRAV2; RAV2; RELATED TO ABI3/VP1 2	A02	20406967	20306967	20506967	98	1.8e-43
DTF-NV (CE)	3119887|F|0-39:G>A-39:G>A		A02	21267373	21167373	21367373			257749	TEM1
DTF-RV (CE)	3119887|F|0-39:G>A-39:G>A		A02	21267373	21167373	21367373			257749	TEM1
Candidate flowering time genes (Arabidopsis)	AT1G25560.1	ATTEM1; EDF1; ETHYLENE RESPONSE DNA BINDING FACTOR 1; TEM1; TEMPRANILLO 1	A02	21525122	21425122	21625122	40	3.04e-11
Candidate flowering time genes (Arabidopsis)	AT5G60100.2	PRR3; PSEUDO-RESPONSE REGULATOR 3	A02	21621920	21521920	21721920	22	0.495947
Candidate flowering time genes (Arabidopsis)	AT5G60100.2	PRR3; PSEUDO-RESPONSE REGULATOR 3	A02	21623409	21523409	21723409	22	0.495947
Candidate flowering time genes (Arabidopsis)	AT5G60100.2	PRR3; PSEUDO-RESPONSE REGULATOR 3	A02	21624898	21524898	21724898	22	0.495947
Candidate flowering time genes (Arabidopsis)	AT5G60100.2	PRR3; PSEUDO-RESPONSE REGULATOR 3	A02	21626387	21526387	21726387	22	0.495947
Candidate flowering time genes (Arabidopsis)	AT5G60100.2	PRR3; PSEUDO-RESPONSE REGULATOR 3	A02	21630348	21530348	21730348	22	0.495947
Candidate flowering time genes (Arabidopsis)	AT4G34530.1	CIB1; CRYPTOCHROME-INTERACTING BASIC-HELIX-LOOP-HELIX 1	A02	21935293	21835293	22035293	38	3.77e-10
Candidate flowering time genes (Arabidopsis)	AT5G27220.1	Frigida-like protein; FUNCTIONS IN: molecular_function unknown; INVOLVED IN: biological_process unknown; LOCATED IN: cellular_component unknown; EXPRESSED IN: 24 plant structures; EXPRESSED DURING: 14 growth stages; CONTAINS InterPro DOMAIN/s: Frigida-like (InterPro:IPR012474); BEST Arabidopsis thaliana protein match is: FRIGIDA-like protein (TAIR:AT5G48385.1); Has 180	A02	22427928	22327928	22527928	57	2.83e-20
Candidate flowering time genes (Arabidopsis)	AT5G27220.1	Frigida-like protein; FUNCTIONS IN: molecular_function unknown; INVOLVED IN: biological_process unknown; LOCATED IN: cellular_component unknown; EXPRESSED IN: 24 plant structures; EXPRESSED DURING: 14 growth stages; CONTAINS InterPro DOMAIN/s: Frigida-like (InterPro:IPR012474); BEST Arabidopsis thaliana protein match is: FRIGIDA-like protein (TAIR:AT5G48385.1); Has 180	A02	22428143	22328143	22528143	27	0.00134635
RESPONSE TO PHOTOPERIOD:GAPIT	Bn-A02-p25181474		A02	23261878	23161878	23361878			149870	PRR5
Candidate flowering time genes (Arabidopsis)	AT5G24470.1	APRR5; PRR5; PSEUDO-RESPONSE REGULATOR 5	A02	23411748	23311748	23511748	116	2.86e-53
Candidate flowering time genes (Arabidopsis)	AT5G24470.1	APRR5; PRR5; PSEUDO-RESPONSE REGULATOR 5	A02	23411998	23311998	23511998	124	1.02e-57
Candidate flowering time genes (Arabidopsis)	AT5G60100.2	PRR3; PSEUDO-RESPONSE REGULATOR 3	A02	23412032	23312032	23512032	37	2.27e-09
Candidate flowering time genes (Arabidopsis)	AT5G24470.1	APRR5; PRR5; PSEUDO-RESPONSE REGULATOR 5	A02	23412419	23312419	23512419	122	1.32e-56
Candidate flowering time genes (Arabidopsis)	AT5G24470.1	APRR5; PRR5; PSEUDO-RESPONSE REGULATOR 5	A02	23412704	23312704	23512704	75	1.77e-30
DTF-10 (P)	3144409|F|0-48:T>G-48:T>G		A02	23458436	23358436	23558436			45732	PRR5
Candidate flowering time genes (Arabidopsis)	AT5G08330.1	ATTCP21; CCA1 HIKING EXPEDITION; CHE; TCP DOMAIN PROTEIN 21; TCP21	A02	23619234	23519234	23719234	101	2.91e-45
Candidate flowering time genes (Arabidopsis)	AT5G23150.1	ENHANCER OF AG-4 2; HUA2	A02	23649303	23549303	23749303	253	4.37e-129
Candidate flowering time genes (Arabidopsis)	AT5G23150.1	ENHANCER OF AG-4 2; HUA2	A02	23650127	23550127	23750127	275	2.57e-141
Candidate flowering time genes (Arabidopsis)	AT5G23150.1	ENHANCER OF AG-4 2; HUA2	A02	23650457	23550457	23750457	129	3.73e-60
Candidate flowering time genes (Arabidopsis)	AT5G23150.1	ENHANCER OF AG-4 2; HUA2	A02	23650661	23550661	23750661	90	1.78e-38
Candidate flowering time genes (Arabidopsis)	AT5G23150.1	ENHANCER OF AG-4 2; HUA2	A02	23650932	23550932	23750932	84	3.86e-35
Candidate flowering time genes (Arabidopsis)	AT5G23150.1	ENHANCER OF AG-4 2; HUA2	A02	23651603	23551603	23751603	334	4.1e-174
Candidate flowering time genes (Arabidopsis)	AT5G23150.1	ENHANCER OF AG-4 2; HUA2	A02	23652391	23552391	23752391	352	0
Candidate flowering time genes (Arabidopsis)	AT5G23150.1	ENHANCER OF AG-4 2; HUA2	A02	23653053	23553053	23753053	235	4.43e-119
Candidate flowering time genes (Arabidopsis)	AT5G23150.1	ENHANCER OF AG-4 2; HUA2	A02	23653366	23553366	23753366	141	7.95e-67
Candidate flowering time genes (Arabidopsis)	AT5G23150.1	ENHANCER OF AG-4 2; HUA2	A02	23653648	23553648	23753648	55	5.1e-19
Candidate flowering time genes (Arabidopsis)	AT5G23150.1	ENHANCER OF AG-4 2; HUA2	A02	23654037	23554037	23754037	97	2.29e-42
Candidate flowering time genes (Arabidopsis)	AT4G11880.1	AGAMOUS-LIKE 14; AGL14; XAANTAL2; XAL2	A02	23787367	23687367	23887367	77	6.04e-32
DTF-RV (GH)	3104034|F|0-10:A>G-10:A>G		A02	24038542	23938542	24138542			2895	H+ATPAse
Stomata guard	AT5G57350.1	plasma membrane H+-ATPase;	A02	24041437	23941437	24141437	178
Stomata guard	AT2G24520.1	plasma membrane H+-ATPase;	A02	24041542	23941542	24141542	143
DH population-QTL	brpb658860		A02	24042209	23942209	24142209			667	H+ATPase
DTF-RV (GH)	3098876|F|0-16:C>G-16:C>G		A02	24042678	23942678	24142678			1136	AGL14
DTF-RV (GH)	3143765|F|0-31:T>G-31:T>G		A02	24155739	24055739	24255739			114197	AGL14
DTF-11 (P)	3143765|F|0-31:T>G-31:T>G		A02	24155739	24055739	24255739			114197	AGL14
Candidate gene (Arabidopsis thaliana)	AT3G52250	Powerdress (histone deacetylase 9)	A02	24250887	24150887	24350887	22
Candidate gene (Arabidopsis thaliana)	AT1G69490.1	ANAC029, ARABIDOPSIS NAC DOMAIN CONTAINING PROTEIN 29, ATNAP, NAC-LIKE, ACTIVATED BY AP3/PI, NAP	A02	24251137	24151137	24351137	62
RESPONSE TO PHOTOPERIOD:GAPIT	Bn-A02-p27110006		A02	24434713	24334713	24534713			147518	MAF4
DTF-V-SII(CE)	3085746|F|0-13:A>C-13:A>C		A02	24446302	24346302	24546302			135929	MAF4
CON:GAPIT	Bn-A02-p27226579		A02	24551863	24451863	24651863			30368	MAF4
Candidate flowering time genes (Arabidopsis)	AT5G65070.3	AGAMOUS-LIKE 69; AGL69; FCL4; MADS AFFECTING FLOWERING 4; MAF4	A02	24582231	24482231	24682231	113	5.86e-52
Candidate flowering time genes (Arabidopsis)	AT5G10140.1	AGAMOUS-LIKE 25; AGL25; FLC; FLF; FLOWERING LOCUS C; FLOWERING LOCUS F; REDUCED STEM BRANCHING 6; RSB6	A02	24582241	24482241	24682241	129	6.84e-61
Candidate flowering time genes (Arabidopsis)	AT1G77080.4	FLM, AGL27, MAF1 | FLOWERING LOCUS M, AGAMOUS-like 27	A02	24584530	24484530	24684530	139
Candidate flowering time genes (Arabidopsis)	AT5G65070.3	AGAMOUS-LIKE 69; AGL69; FCL4; MADS AFFECTING FLOWERING 4; MAF4	A02	24590932	24490932	24690932	56	2.84e-20
Candidate flowering time genes (Arabidopsis)	AT5G65070.3	AGAMOUS-LIKE 69; AGL69; FCL4; MADS AFFECTING FLOWERING 4; MAF4	A02	24597437	24497437	24697437	128	2.69e-60
CON:GAPIT	Bn-A02-p27288011		A02	24605400	24505400	24705400			7963	MAF4
Candidate flowering time genes (Arabidopsis)	AT5G65070.3	AGAMOUS-LIKE 69; AGL69; FCL4; MADS AFFECTING FLOWERING 4; MAF4	A02	24605937	24505937	24705937	56	2.84e-20
BL:GAPIT	Bn-A02-p27336483		A02	24633305	24533305	24733305			27368	MAF4	6
WAG-FT:GAPIT	Bn-A02-p27336483		A02	24633305	24533305	24733305			27368	MAF4	6
DTF-RV (GH)	3136218|F|0-12:A>G-12:A>G		A02_random	27675	-72325	127675			111190	COL5
Candidate flowering time genes (Arabidopsis)	AT5G57660.1	ATCOL5; B-BOX DOMAIN PROTEIN 6; BBX6; COL5; CONSTANS-LIKE 5	A02_random	138865	38865	238865	27	0.000539151
Candidate flowering time genes (Arabidopsis)	AT5G57660.1	ATCOL5; B-BOX DOMAIN PROTEIN 6; BBX6; COL5; CONSTANS-LIKE 5	A02_random	139310	39310	239310	149	8.17e-72
Candidate flowering time genes (Arabidopsis)	AT5G57660.1	ATCOL5; B-BOX DOMAIN PROTEIN 6; BBX6; COL5; CONSTANS-LIKE 5	A02_random	140144	40144	240144	287	1.58e-148
Candidate flowering time genes (Arabidopsis)	AT1G69120.1	AGAMOUS-LIKE 7; AGL7; AP1; APETALA1; ATAP1	A02_random	545676	445676	645676	80	1.58e-33
Candidate flowering time genes (Arabidopsis)	AT1G69120.1	AGAMOUS-LIKE 7; AGL7; AP1; APETALA1; ATAP1	A02_random	546259	446259	646259	107	1.55e-48
Candidate flowering time genes (Arabidopsis)	AT1G69120.1	AGAMOUS-LIKE 7; AGL7; AP1; APETALA1; ATAP1	A02_random	546891	446891	646891	35	1.64e-08
Candidate flowering time genes (Arabidopsis)	AT1G26310.1	AGAMOUS-LIKE 10; AGL10; CAL; CAL1; CAULIFLOWER	A02_random	547328	447328	647328	53	1.36e-18
Candidate flowering time genes (Arabidopsis)	AT1G69120.1	AGAMOUS-LIKE 7; AGL7; AP1; APETALA1; ATAP1	A02_random	547328	447328	647328	77	7.36e-32
Candidate flowering time genes (Arabidopsis)	AT1G69120.1	AGAMOUS-LIKE 7; AGL7; AP1; APETALA1; ATAP1	A02_random	547528	447528	647528	60	2.08e-22
Candidate flowering time genes (Arabidopsis)	AT1G69120.1	AGAMOUS-LIKE 7; AGL7; AP1; APETALA1; ATAP1	A02_random	547709	447709	647709	71	1.59e-28
Candidate flowering time genes (Arabidopsis)	AT1G26310.1	AGAMOUS-LIKE 10; AGL10; CAL; CAL1; CAULIFLOWER	A02_random	549150	449150	649150	134	1.28e-63
Candidate flowering time genes (Arabidopsis)	AT1G69120.1	AGAMOUS-LIKE 7; AGL7; AP1; APETALA1; ATAP1	A02_random	549359	449359	649359	236	3.02e-120
BL:GAPIT	Bn-A03-p471570		A03	373818	273818	473818			140957	TFL1	7
CON:GAPIT	Bn-A03-p471570		A03	373818	273818	473818			140957	TFL1	7
Candidate flowering time genes (Arabidopsis)	AT5G03840.1	TERMINAL FLOWER 1; TFL-1; TFL1	A03	514775	414775	614775	149	3.72e-72
DTF-10 (F)	5052825|F|0-9:G>A-9:G>A		A03	822062	722062	922062			301207	CCA1
DTF-10 (P)	5052825|F|0-9:G>A-9:G>A		A03	822062	722062	922062			301207	CCA1
DTF-10 (F)	4106901|F|0-42:A>T-42:A>T		A03	876652	776652	976652			246617	CCA1
Candidate flowering time genes (Arabidopsis)	AT5G08330.1	ATTCP21; CCA1 HIKING EXPEDITION; CHE; TCP DOMAIN PROTEIN 21; TCP21	A03	1123269	1023269	1223269	358	0
DH population-QTL	brpb661972		A03	1207711	1107711	1307711			153189	BnFLC3a
DH population-QTL	brpb660648		A03	1317432	1217432	1417432			43468	BnFLC3a
DH population-QTL	brpb659233		A03	1317432	1217432	1417432			43468	BnFLC3a
Brassica napus flowering gene	Ay036890.1	BnFLC3a-Ay036890.1/JQ255395.1	A03	1360900	1260900	1460900
Candidate flowering time genes (Arabidopsis)	AT5G10140.1	AGAMOUS-LIKE 25; AGL25; FLC; FLF; FLOWERING LOCUS C; FLOWERING LOCUS F; REDUCED STEM BRANCHING 6; RSB6	A03	1364354	1264354	1464354	207	2.98e-104
Candidate flowering time genes (Arabidopsis)	AT5G10450.4	G-BOX REGULATING FACTOR 6; GRF6	A03	1413584	1313584	1513584	77	9.22e-32
Candidate flowering time genes (Arabidopsis)	AT5G65430.3	GENERAL REGULATORY FACTOR 8; GF14 KAPPA; GRF8	A03	1413849	1313849	1513849	80	1.61e-33
Candidate flowering time genes (Arabidopsis)	AT5G10450.4	G-BOX REGULATING FACTOR 6; GRF6	A03	1413849	1313849	1513849	80	1.98e-33
Candidate flowering time genes (Arabidopsis)	AT1G35160.2	14-3-3 PROTEIN G-BOX FACTOR14 PHI; 14-3-3PHI; GENERAL REGULATORY FACTOR 4; GF14 PHI; GF14 PROTEIN PHI CHAIN; GRF4	A03	1414342	1314342	1514342	52	6.66e-18
Candidate flowering time genes (Arabidopsis)	AT5G10450.4	G-BOX REGULATING FACTOR 6; GRF6	A03	1414342	1314342	1514342	93	1.18e-40
Candidate flowering time genes (Arabidopsis)	AT5G65430.3	GENERAL REGULATORY FACTOR 8; GF14 KAPPA; GRF8	A03	1414926	1314926	1514926	210	8.74e-106
Candidate flowering time genes (Arabidopsis)	AT5G10450.4	G-BOX REGULATING FACTOR 6; GRF6	A03	1414945	1314945	1514945	264	1.03e-135
FLC3 expression	3098792|F|0-54:T>A-54:T>A		A03	1605203	1505203	1705203			190258	GRF6
DH population-QTL	brpb658157		A03	1612800	1512800	1712800	0.000646681		197855	GRF6
Candidate flowering time genes (Arabidopsis)	AT3G02380.1	ATCOL2; B-BOX DOMAIN PROTEIN 3; BBX3; COL2; CONSTANS-LIKE 2	A03	1910054	1810054	2010054		0.000193688
DTF-NV (GH)	4108933|F|0-53:T>C-53:T>C		A03	1929009	1829009	2029009	0.000155799		18955	COL2
Candidate flowering time genes (Arabidopsis)	AT5G13480.2	FY	A03	2037590	1937590	2137590		0.000202969
Candidate flowering time genes (Arabidopsis)	AT5G13480.2	FY	A03	2038167	1938167	2138167		0.000330508
Candidate flowering time genes (Arabidopsis)	AT5G13480.2	FY	A03	2038489	1938489	2138489		0.000641363
Candidate flowering time genes (Arabidopsis)	AT5G13480.2	FY	A03	2038636	1938636	2138636		0.000955419
Candidate flowering time genes (Arabidopsis)	AT5G13480.2	FY	A03	2038811	1938811	2138811		0.000574536
Candidate flowering time genes (Arabidopsis)	AT5G13480.2	FY	A03	2039062	1939062	2139062		0.000801915
Candidate flowering time genes (Arabidopsis)	AT5G13480.2	FY	A03	2039360	1939360	2139360		0.000161998
Candidate flowering time genes (Arabidopsis)	AT5G13480.2	FY	A03	2039543	1939543	2139543		0.00021107
Candidate flowering time genes (Arabidopsis)	AT5G13480.2	FY	A03	2039875	1939875	2139875		1.76e-05
Candidate flowering time genes (Arabidopsis)	AT5G13480.2	FY	A03	2040262	1940262	2140262		0.000732327
Candidate flowering time genes (Arabidopsis)	AT5G13480.2	FY	A03	2040605	1940605	2140605		0.000202294
Candidate flowering time genes (Arabidopsis)	AT5G13480.2	FY	A03	2040806	1940806	2140806		3.73e-06
Candidate flowering time genes (Arabidopsis)	AT5G13480.2	FY	A03	2041043	1941043	2141043		3.83e-05
Candidate flowering time genes (Arabidopsis)	AT5G13480.2	FY	A03	2041368	1941368	2141368		0.000445577
Candidate flowering time genes (Arabidopsis)	AT5G60910.1	AGAMOUS-LIKE 8; AGL8; FRUITFULL; FUL	A03	2103769	2003769	2203769		0.000193882
DTF-NV (GH)	4115223|F|0-59:C>A-59:C>A		A03	2152219	2052219	2252219	0.000135578		48450	FULL
DTF-NV (GH)	5029794|F|0-18:A>G-18:A>G		A03	2172741	2072741	2272741	3.52e-06		68972	FULL
DTF-RV (GH)	5029794|F|0-18:A>G-18:A>G		A03	2172741	2072741	2272741	0.000720672		68972	FULL
DTF-RV (GH)	4118163|F|0-44:A>G-44:A>G		A03	2364976	2264976	2464976	2.99e-07		261207	FULL
DTF-NV (GH)	4118163|F|0-62:T>C-62:T>C		A03	2364976	2264976	2464976	2.84e-06		199477	AGL24
DH population-Qdtf(g).wwai-C3b-Sags	brpb658284		A03	2532253	2432253	2632253	1.15e-05		32200	AGL24
DTF-NV (GH)	4115770|F|0-16:T>C-16:T>C		A03	2545907	2445907	2645907	1.97e-05		18546	AGL24
DTF-V (CE)	4115770|F|0-16:T>C-16:T>C		A03	2545907	2445907	2645907	2.76e-05		18546	AGL24
Candidate flowering time genes (Arabidopsis)	AT4G24540.1	AGAMOUS-LIKE 24; AGL24	A03	2564453	2464453	2664453		6.58e-06
Candidate flowering time genes (Arabidopsis)	AT5G60910.1	AGAMOUS-LIKE 8; AGL8; FRUITFULL; FUL	A03	2564540	2464540	2664540		0.000963392
Candidate flowering time genes (Arabidopsis)	AT1G26310.1	AGAMOUS-LIKE 10; AGL10; CAL; CAL1; CAULIFLOWER	A03	2564542	2464542	2664542		0.000976342
DTF-NV (GH)	3140296|F|0-9:T>G-9:T>G		A03	3255307	3155307	3355307	0.000457379		690854	MSI1
DTF-V (GH)	4333888|F|0-6:G>A-6:G>A		A03	3688391	3588391	3788391	0.000855759		1123938	MSI1
DTF-V (GH)	4706126|F|0-13:C>T-13:C>T		A03	3721075	3621075	3821075	6.43e-05		678684	MSI1
DTF-V-SII(CE)	5029649|F|0-11:A>G-11:A>G		A03	3772890	3672890	3872890	1.75e-07
Candidate flowering time genes (Arabidopsis)	AT5G60190.1	Encodes a protein that can cleave residues from the C-terminus of RUB1 to prepare it for conjugation to target proteins.	A03	4095999	3995999	4195999		0.000140089
Candidate flowering time genes (Arabidopsis)	AT5G58230.1	ARABIDOPSIS MULTICOPY SUPRESSOR OF IRA1; ATMSI1; MATERNAL EFFECT EMBRYO ARREST 70; MEE70; MSI1; MULTICOPY SUPRESSOR OF IRA1	A03	4451574	4351574	4551574		1.53e-06
Candidate flowering time genes (Arabidopsis)	AT5G58230.1	ARABIDOPSIS MULTICOPY SUPRESSOR OF IRA1; ATMSI1; MATERNAL EFFECT EMBRYO ARREST 70; MEE70; MSI1; MULTICOPY SUPRESSOR OF IRA1	A03	4451763	4351763	4551763		2.05e-05
Candidate flowering time genes (Arabidopsis)	AT5G58230.1	ARABIDOPSIS MULTICOPY SUPRESSOR OF IRA1; ATMSI1; MATERNAL EFFECT EMBRYO ARREST 70; MEE70; MSI1; MULTICOPY SUPRESSOR OF IRA1	A03	4451967	4351967	4551967		0.000182778
Candidate flowering time genes (Arabidopsis)	AT5G58230.1	ARABIDOPSIS MULTICOPY SUPRESSOR OF IRA1; ATMSI1; MATERNAL EFFECT EMBRYO ARREST 70; MEE70; MSI1; MULTICOPY SUPRESSOR OF IRA1	A03	4452241	4352241	4552241		0.000517233
Candidate flowering time genes (Arabidopsis)	AT5G58230.1	ARABIDOPSIS MULTICOPY SUPRESSOR OF IRA1; ATMSI1; MATERNAL EFFECT EMBRYO ARREST 70; MEE70; MSI1; MULTICOPY SUPRESSOR OF IRA1	A03	4452642	4352642	4552642		0.00067319
Candidate flowering time genes (Arabidopsis)	AT5G58230.1	ARABIDOPSIS MULTICOPY SUPRESSOR OF IRA1; ATMSI1; MATERNAL EFFECT EMBRYO ARREST 70; MEE70; MSI1; MULTICOPY SUPRESSOR OF IRA1	A03	4453056	4353056	4553056		0.000700691
Stomata guard	AT5G58140.2		A03	4462501	4362501	4562501	3458
Stomata guard	AT3G45780.1		A03	4467320	4367320	4567320	82
Candidate flowering time genes (Arabidopsis)	AT5G57380.1	VERNALIZATION INSENSITIVE 3; VIN3	A03	4638797	4538797	4738797		0.00087309
Candidate flowering time genes (Arabidopsis)	AT5G57380.1	VERNALIZATION INSENSITIVE 3; VIN3	A03	4639251	4539251	4739251	241	9.16e-123
Candidate flowering time genes (Arabidopsis)	AT5G57380.1	VERNALIZATION INSENSITIVE 3; VIN3	A03	4639858	4539858	4739858	180	7.44e-89
Candidate flowering time genes (Arabidopsis)	AT5G57380.1	VERNALIZATION INSENSITIVE 3; VIN3	A03	4640228	4540228	4740228	76	4.84e-31
Candidate flowering time genes (Arabidopsis)	AT5G57380.1	VERNALIZATION INSENSITIVE 3; VIN3	A03	4640322	4540322	4740322	357
DTF-V (CE)	3109261|F|0-42:G>C-42:G>C		A03	4873314	4773314	4973314			233086	VIN3
DH population-QTL	brpb839739		A03	5160817	5060817	5260817			520495	VIN3
DTF-NV (GH)	5029974|F|0-39:G>A-39:G>A		A03	5614920	5514920	5714920			384760	EMF2
DTF-NV (GH)	3174956|F|0-15:G>A-15:G>A		A03	5951689	5851689	6051689			47991	EMF2
DTF-RV (GH)	3174956|F|0-15:G>A-15:G>A		A03	5951689	5851689	6051689			47991	EMF2
Candidate flowering time genes (Arabidopsis)	AT5G51230.1	ATEMF2; CYR1; CYTOKININ RESISTANT 1; EMBRYONIC FLOWER 2; EMF2; VEF2	A03	5999680	5899680	6099680	33	4.24e-07
Candidate flowering time genes (Arabidopsis)	AT5G51230.1	ATEMF2; CYR1; CYTOKININ RESISTANT 1; EMBRYONIC FLOWER 2; EMF2; VEF2	A03	5999914	5899914	6099914	39	1.96e-10
Candidate flowering time genes (Arabidopsis)	AT5G51230.1	ATEMF2; CYR1; CYTOKININ RESISTANT 1; EMBRYONIC FLOWER 2; EMF2; VEF2	A03	6000503	5900503	6100503	35	3.28e-08
Candidate flowering time genes (Arabidopsis)	AT5G51230.1	ATEMF2; CYR1; CYTOKININ RESISTANT 1; EMBRYONIC FLOWER 2; EMF2; VEF2	A03	6002880	5902880	6102880	44	3.25e-13
Candidate flowering time genes (Arabidopsis)	AT5G51230.1	ATEMF2; CYR1; CYTOKININ RESISTANT 1; EMBRYONIC FLOWER 2; EMF2; VEF2	A03	6006822	5906822	6106822	70	1.15e-27
Candidate flowering time genes (Arabidopsis)	AT5G51230.1	ATEMF2; CYR1; CYTOKININ RESISTANT 1; EMBRYONIC FLOWER 2; EMF2; VEF2	A03	6006958	5906958	6106958	44	3.25e-13
Candidate flowering time genes (Arabidopsis)	AT5G51230.1	ATEMF2; CYR1; CYTOKININ RESISTANT 1; EMBRYONIC FLOWER 2; EMF2; VEF2	A03	6007197	5907197	6107197	93	1.88e-40
Candidate flowering time genes (Arabidopsis)	AT4G00650.1	FLA; FLOWERING LOCUS A; FRI; FRIGIDA; REDUCED STEM BRANCHING 7; RSB7	A03	6053613	5953613	6153613	141	3.19e-67
Candidate flowering time genes (Arabidopsis)	AT4G00650.1	FLA; FLOWERING LOCUS A; FRI; FRIGIDA; REDUCED STEM BRANCHING 7; RSB7	A03	6053809	5953809	6153809	94	4.28e-41
Candidate flowering time genes (Arabidopsis)	AT4G00650.1	FLA; FLOWERING LOCUS A; FRI; FRIGIDA; REDUCED STEM BRANCHING 7; RSB7	A03	6054090	5954090	6154090	101	5.5e-45
Brassica napus flowering gene		BnFLC5-AY036892.1	A03	6240000	6140000	6340000
Candidate flowering time genes (Arabidopsis)	AT5G10140.1	AGAMOUS-LIKE 25; AGL25; FLC; FLF; FLOWERING LOCUS C; FLOWERING LOCUS F; REDUCED STEM BRANCHING 6; RSB6	A03	6240057	6140057	6340057	187	3.92e-93
Brassica napus flowering gene		BnFLC3b-JQ255388.1	A03	6240058	6140058	6340058
Candidate flowering time genes (Arabidopsis)	AT5G10140.1	AGAMOUS-LIKE 25; AGL25; FLC; FLF; FLOWERING LOCUS C; FLOWERING LOCUS F; REDUCED STEM BRANCHING 6; RSB6	A03	6242807	6142807	6342807	37	9.49e-10
Candidate flowering time genes (Arabidopsis)	AT5G10140.1	AGAMOUS-LIKE 25; AGL25; FLC; FLF; FLOWERING LOCUS C; FLOWERING LOCUS F; REDUCED STEM BRANCHING 6; RSB6	A03	6243445	6143445	6343445	30	7.39e-06
Candidate flowering time genes (Arabidopsis)	AT5G10140.1	AGAMOUS-LIKE 25; AGL25; FLC; FLF; FLOWERING LOCUS C; FLOWERING LOCUS F; REDUCED STEM BRANCHING 6; RSB6	A03	6243913	6143913	6343913	37	9.49e-10
DTF-RV (GH)	3081729|F|0-65:C>T-65:C>T		A03	6332828	6232828	6432828
DTF-V (GH)	3118859|F|0-26:A>C-26:A>C		A03	6491721	6391721	6591721
DTF-NV (GH)	4117904|F|0-34:G>T-34:G>T		A03	6806487	6706487	6906487
DTF-10 (P)	4117904|F|0-34:G>T-34:G>T		A03	6806487	6706487	6906487
DTF-RV (GH)	4117904|F|0-34:G>T-34:G>T		A03	6806487	6706487	6906487
DTF-11 (P)	4117904|F|0-34:G>T-34:G>T		A03	6806487	6706487	6906487
DTF-V (GH)	4336856|F|0-53:C>T-53:C>T		A03	7001624	6901624	7101624
DTF-RV (GH)	3131023|F|0-36:T>C-36:T>C		A03	7155134	7055134	7255134
Candidate flowering time genes (Arabidopsis)	AT2G33810.1	SPL3; SQUAMOSA PROMOTER BINDING PROTEIN-LIKE 3	A03	7214117	7114117	7314117	86	5.81e-37
Candidate flowering time genes (Arabidopsis)	AT2G33810.1	SPL3; SQUAMOSA PROMOTER BINDING PROTEIN-LIKE 3	A03	7215190	7115190	7315190	86	5.81e-37
Candidate flowering time genes (Arabidopsis)	AT2G33810.1	SPL3; SQUAMOSA PROMOTER BINDING PROTEIN-LIKE 3	A03	7215779	7115779	7315779	166	1.96e-81
Candidate flowering time genes (Arabidopsis)	AT2G33810.1	SPL3; SQUAMOSA PROMOTER BINDING PROTEIN-LIKE 3	A03	7216211	7116211	7316211	135	3.35e-64
Candidate flowering time genes (Arabidopsis)	AT4G01850.1	S-ADENOSYL METHIONINE SYNTHASE	A03	7884994	7784994	7984994	410	0
Candidate flowering time genes (Arabidopsis)	AT2G37060.1	"NUCLEAR FACTOR Y; SUBUNIT B8"; NF-YB8	A03	7957921	7857921	8057921	117	2.9e-54
Candidate flowering time genes (Arabidopsis)	AT5G47640.1	"NUCLEAR FACTOR Y; SUBUNIT B2"; NF-YB2	A03	7958003	7858003	8058003	54	3.81e-19
Candidate flowering time genes (Arabidopsis)	AT2G38880.8	NUCLEAR FACTOR Y; SUBUNIT B1"; ATHAP3; ATNF-YB1; HAP3; HAP3A; HEME ACTIVATOR PROTEIN (YEAST) HOMOLOG 3; HEME ACTIVATOR PROTEIN (YEAST) HOMOLOG 3A; NF-YB1; NUCLEAR FACTOR Y SUBUNIT B1	A03	7958018	7858018	8058018	45	3.22e-14
Candidate flowering time genes (Arabidopsis)	AT2G37060.1	"NUCLEAR FACTOR Y; SUBUNIT B8"; NF-YB8	A03	7958600	7858600	8058600	85	1.78e-36
Candidate flowering time genes (Arabidopsis)	AT2G37060.1	"NUCLEAR FACTOR Y; SUBUNIT B8"; NF-YB8	A03	7958977	7858977	8058977	65	2.34e-25
Candidate flowering time genes (Arabidopsis)	AT2G37060.1	"NUCLEAR FACTOR Y; SUBUNIT B8"; NF-YB8	A03	7959157	7859157	8059157	27	0.000310931
Candidate flowering time genes (Arabidopsis)	AT2G37060.1	"NUCLEAR FACTOR Y; SUBUNIT B8"; NF-YB8	A03	7959516	7859516	8059516	38	2.39e-10
DTF-NV (CE)	3094944|F|0-27:A>G-27:A>G		A03	8216209	8116209	8316209
DTF-RV (CE)	3094944|F|0-27:A>G-27:A>G		A03	8216209	8116209	8316209
Candidate flowering time genes (Arabidopsis)	AT2G38880.8	NUCLEAR FACTOR Y; SUBUNIT B1"; ATHAP3; ATNF-YB1; HAP3; HAP3A; HEME ACTIVATOR PROTEIN (YEAST) HOMOLOG 3; HEME ACTIVATOR PROTEIN (YEAST) HOMOLOG 3A; NF-YB1; NUCLEAR FACTOR Y SUBUNIT B1	A03	8535229	8435229	8635229	132	1.4e-62
Candidate flowering time genes (Arabidopsis)	AT2G38880.8	NUCLEAR FACTOR Y; SUBUNIT B1"; ATHAP3; ATNF-YB1; HAP3; HAP3A; HEME ACTIVATOR PROTEIN (YEAST) HOMOLOG 3; HEME ACTIVATOR PROTEIN (YEAST) HOMOLOG 3A; NF-YB1; NUCLEAR FACTOR Y SUBUNIT B1	A03	8535920	8435920	8635920	100	8.58e-45
Candidate flowering time genes (Arabidopsis)	AT2G38880.8	NUCLEAR FACTOR Y; SUBUNIT B1"; ATHAP3; ATNF-YB1; HAP3; HAP3A; HEME ACTIVATOR PROTEIN (YEAST) HOMOLOG 3; HEME ACTIVATOR PROTEIN (YEAST) HOMOLOG 3A; NF-YB1; NUCLEAR FACTOR Y SUBUNIT B1	A03	8536897	8436897	8636897	42	1.5e-12
Candidate flowering time genes (Arabidopsis)	AT2G40080.1	EARLY FLOWERING 4; ELF4	A03	8892729	8792729	8992729	282	3.99e-146
DTF-RV (CE)	4166188|F|0-65:T>A-65:T>A		A03	9494481	9394481	9594481
DTF-NV (CE)	4166188|F|0-65:T>A-65:T>A		A03	9494481	9394481	9594481
DTF-NV (GH)	3156188|F|0-45:T>C-45:T>C		A03	9571916	9471916	9671916
Candidate flowering time genes (Arabidopsis)	AT2G43410.2	FPA	A03	9854442	9754442	9954442	58	7.35e-21
Candidate flowering time genes (Arabidopsis)	AT2G46340.1	SPA1; SUPPRESSOR OF PHYA-105 1	A03	10136303	10036303	10236303	157	7.81e-76
Candidate flowering time genes (Arabidopsis)	AT2G46340.1	SPA1; SUPPRESSOR OF PHYA-105 1	A03	10136469	10036469	10236469	52	1.83e-17
Candidate flowering time genes (Arabidopsis)	AT2G46340.1	SPA1; SUPPRESSOR OF PHYA-105 1	A03	10136866	10036866	10236866	214	1.61e-107
Candidate flowering time genes (Arabidopsis)	AT2G46340.1	SPA1; SUPPRESSOR OF PHYA-105 1	A03	10137131	10037131	10237131	117	1.34e-53
Candidate flowering time genes (Arabidopsis)	AT2G46340.1	SPA1; SUPPRESSOR OF PHYA-105 1	A03	10138020	10038020	10238020	511	0
Candidate flowering time genes (Arabidopsis)	AT2G46340.1	SPA1; SUPPRESSOR OF PHYA-105 1	A03	10138344	10038344	10238344	118	3.74e-54
Candidate flowering time genes (Arabidopsis)	AT2G46340.1	SPA1; SUPPRESSOR OF PHYA-105 1	A03	10139086	10039086	10239086	241	1.58e-122
Candidate flowering time genes (Arabidopsis)	AT2G46340.1	SPA1; SUPPRESSOR OF PHYA-105 1	A03	10139386	10039386	10239386	62	5.05e-23
Candidate flowering time genes (Arabidopsis)	AT2G46340.1	SPA1; SUPPRESSOR OF PHYA-105 1	A03	10139695	10039695	10239695	38	1.11e-09
Candidate flowering time genes (Arabidopsis)	AT5G47640.1	"NUCLEAR FACTOR Y; SUBUNIT B2"; NF-YB2	A03	10344930	10244930	10444930	99	3.68e-44
Candidate flowering time genes (Arabidopsis)	AT2G29950.1	ELF4-L1; ELF4-LIKE 1	A03	10374214	10274214	10474214	99	2.97e-44
Candidate flowering time genes (Arabidopsis)	AT2G28550.3	RAP2.7; RELATED TO AP2.7; TARGET OF EARLY ACTIVATION TAGGED (EAT) 1; TOE1	A03	10471953	10371953	10571953	22	0.456999
Candidate flowering time genes (Arabidopsis)	AT2G28550.3	RAP2.7; RELATED TO AP2.7; TARGET OF EARLY ACTIVATION TAGGED (EAT) 1; TOE1	A03	10472168	10372168	10572168	123	3.27e-57
Candidate flowering time genes (Arabidopsis)	AT2G28550.3	RAP2.7; RELATED TO AP2.7; TARGET OF EARLY ACTIVATION TAGGED (EAT) 1; TOE1	A03	10472696	10372696	10572696	29	5.87e-05
Candidate flowering time genes (Arabidopsis)	AT2G28550.3	RAP2.7; RELATED TO AP2.7; TARGET OF EARLY ACTIVATION TAGGED (EAT) 1; TOE1	A03	10472942	10372942	10572942	68	1.23e-26
Candidate flowering time genes (Arabidopsis)	AT2G28550.3	RAP2.7; RELATED TO AP2.7; TARGET OF EARLY ACTIVATION TAGGED (EAT) 1; TOE1	A03	10473110	10373110	10573110	94	4.32e-41
Candidate flowering time genes (Arabidopsis)	AT2G28550.3	RAP2.7; RELATED TO AP2.7; TARGET OF EARLY ACTIVATION TAGGED (EAT) 1; TOE1	A03	10473706	10373706	10573706	61	9.55e-23
Candidate flowering time genes (Arabidopsis)	AT5G60120.2	TARGET OF EARLY ACTIVATION TAGGED (EAT) 2; TOE2	A03	10473712	10373712	10573712	23	0.14526
Candidate flowering time genes (Arabidopsis)	AT2G28550.3	RAP2.7; RELATED TO AP2.7; TARGET OF EARLY ACTIVATION TAGGED (EAT) 1; TOE1	A03	10473900	10373900	10573900	42	3.48e-12
Candidate flowering time genes (Arabidopsis)	AT2G28550.3	RAP2.7; RELATED TO AP2.7; TARGET OF EARLY ACTIVATION TAGGED (EAT) 1; TOE1	A03	10474091	10374091	10574091	106	9.22e-48
Candidate flowering time genes (Arabidopsis)	AT4G36920.1	AP2; APETALA 2; ATAP2	A03	10474202	10374202	10574202	22	0.37173
Candidate flowering time genes (Arabidopsis)	AT2G27550.1	ATC; CENTRORADIALIS	A03	10611080	10511080	10711080	178	3.68e-88
Candidate flowering time genes (Arabidopsis)	AT2G27550.1	ATC; CENTRORADIALIS	A03	10611599	10511599	10711599	55	8.72e-20
Candidate flowering time genes (Arabidopsis)	AT2G27550.1	ATC; CENTRORADIALIS	A03	10612737	10512737	10712737	208	7.74e-105
Candidate gene (Arabidopsis thaliana)	AT1G69490.1	ANAC029, ARABIDOPSIS NAC DOMAIN CONTAINING PROTEIN 29, ATNAP, NAC-LIKE, ACTIVATED BY AP3/PI, NAP	A03	11705581	11605581	11805581	26
Stomata guard	AT4G11150.1		A03	11809586	11709586	11909586	666
Candidate flowering time genes (Arabidopsis)	AT4G11110.1	SPA1-RELATED 2; SPA2	A03	11828069	11728069	11928069	50	2.47e-16
Candidate flowering time genes (Arabidopsis)	AT4G11110.1	SPA1-RELATED 2; SPA2	A03	11831987	11731987	11931987	76	8.69e-31
Candidate flowering time genes (Arabidopsis)	AT4G11040.1	RDO5, REDUCED DORMANCY 5	A03	11858155	11758155	11958155	207	2.96e-104
Candidate flowering time genes (Arabidopsis)	AT4G16845.1	REDUCED VERNALIZATION RESPONSE 2; VRN2	A03	12669404	12569404	12769404	65	4.83e-25
Candidate flowering time genes (Arabidopsis)	AT4G01850.1	S-ADENOSYL METHIONINE SYNTHASE	A03	12991223	12891223	13091223	900	0
WAG-FT:GAPIT	Bn-A03-p13908787		A03	13015172	12915172	13115172			23949	SAM
WAG-FT-PCA:SVS	Bn-A03-p13908787		A03	13015172	12915172	13115172			23949	SAM
WAG-FT:GAPIT	Bn-A03-p14037892		A03	13183870	13083870	13283870			192647	SAM
WAG-FT-PCA:SVS	Bn-A03-p14037892		A03	13183870	13083870	13283870			192708	CCT
Candidate flowering time genes (Arabidopsis)	AT4G00450.1	CCT, CENTER CITY, CRP, CRYPTIC PRECOCIOUS, MED12, MEDIATOR 12	A03	13376578	13276578	13476578	1268	0
Candidate flowering time genes (Arabidopsis)	AT4G00450.1	CCT, CENTER CITY, CRP, CRYPTIC PRECOCIOUS, MED12, MEDIATOR 12	A03	13377701	13277701	13477701	714	0
Candidate flowering time genes (Arabidopsis)	AT4G00450.1	CCT, CENTER CITY, CRP, CRYPTIC PRECOCIOUS, MED12, MEDIATOR 12	A03	13378998	13278998	13478998	885	0
Candidate flowering time genes (Arabidopsis)	AT4G00450.1	CCT, CENTER CITY, CRP, CRYPTIC PRECOCIOUS, MED12, MEDIATOR 12	A03	13379370	13279370	13479370	283	1.33e-145
Candidate flowering time genes (Arabidopsis)	AT4G00450.1	CCT, CENTER CITY, CRP, CRYPTIC PRECOCIOUS, MED12, MEDIATOR 12	A03	13379603	13279603	13479603	145	6.87e-69
Candidate flowering time genes (Arabidopsis)	AT4G00450.1	CCT, CENTER CITY, CRP, CRYPTIC PRECOCIOUS, MED12, MEDIATOR 12	A03	13379940	13279940	13479940	83	2.01e-34
Candidate flowering time genes (Arabidopsis)	AT4G00450.1	CCT, CENTER CITY, CRP, CRYPTIC PRECOCIOUS, MED12, MEDIATOR 12	A03	13380110	13280110	13480110	46	7.43e-14
Candidate flowering time genes (Arabidopsis)	AT4G00450.1	CCT, CENTER CITY, CRP, CRYPTIC PRECOCIOUS, MED12, MEDIATOR 12	A03	13380757	13280757	13480757	81	2.6e-33
Candidate flowering time genes (Arabidopsis)	AT4G00450.1	CCT, CENTER CITY, CRP, CRYPTIC PRECOCIOUS, MED12, MEDIATOR 12	A03	13380983	13280983	13480983	52	3.43e-17
Candidate flowering time genes (Arabidopsis)	AT4G00450.1	CCT, CENTER CITY, CRP, CRYPTIC PRECOCIOUS, MED12, MEDIATOR 12	A03	13381182	13281182	13481182	67	1.57e-25
WAG-FT:SVS	Bn-A03-p14385006		A03	13553439	13453439	13653439			118529	CCT
Candidate flowering time genes (Arabidopsis)	AT3G02380.1	ATCOL2; B-BOX DOMAIN PROTEIN 3; BBX3; COL2; CONSTANS-LIKE 2	A03	13671968	13571968	13771968	222	1.96e-112
Candidate flowering time genes (Arabidopsis)	AT3G02380.1	ATCOL2; B-BOX DOMAIN PROTEIN 3; BBX3; COL2; CONSTANS-LIKE 2	A03	13672103	13572103	13772103	24	0.0229108
Candidate flowering time genes (Arabidopsis)	AT3G02380.1	ATCOL2; B-BOX DOMAIN PROTEIN 3; BBX3; COL2; CONSTANS-LIKE 2	A03	13672353	13572353	13772353	120	9.86e-56
Candidate flowering time genes (Arabidopsis)	AT3G02520.1	GENERAL REGULATORY FACTOR 7; GF14 NU; GRF7	A03	13697555	13597555	13797555	66	9.73e-26
Candidate flowering time genes (Arabidopsis)	AT3G02520.1	GENERAL REGULATORY FACTOR 7; GF14 NU; GRF7	A03	13697787	13597787	13797787	85	2.67e-36
Candidate flowering time genes (Arabidopsis)	AT5G16050.1	GENERAL REGULATORY FACTOR 5; GF14 UPSILON; GRF5	A03	13697788	13597788	13797788	77	6.96e-32
Candidate flowering time genes (Arabidopsis)	AT5G10450.4	G-BOX REGULATING FACTOR 6; GRF6	A03	13697979	13597979	13797979	32	9.56e-07
Candidate flowering time genes (Arabidopsis)	AT5G16050.1	GENERAL REGULATORY FACTOR 5; GF14 UPSILON; GRF5	A03	13697979	13597979	13797979	75	9e-31
Candidate flowering time genes (Arabidopsis)	AT3G02520.1	GENERAL REGULATORY FACTOR 7; GF14 NU; GRF7	A03	13697979	13597979	13797979	99	4.4e-44
Candidate flowering time genes (Arabidopsis)	AT1G35160.2	14-3-3 PROTEIN G-BOX FACTOR14 PHI; 14-3-3PHI; GENERAL REGULATORY FACTOR 4; GF14 PHI; GF14 PROTEIN PHI CHAIN; GRF4	A03	13698529	13598529	13798529	111	1.06e-50
Candidate flowering time genes (Arabidopsis)	AT5G38480.1	GENERAL REGULATORY FACTOR 3; GRF3; RCI1	A03	13698529	13598529	13798529	233	1.3e-118
Candidate flowering time genes (Arabidopsis)	AT5G16050.1	GENERAL REGULATORY FACTOR 5; GF14 UPSILON; GRF5	A03	13698530	13598530	13798530	298	9.76e-155
Candidate flowering time genes (Arabidopsis)	AT3G02520.1	GENERAL REGULATORY FACTOR 7; GF14 NU; GRF7	A03	13698556	13598556	13798556	318	7.98e-166
BL-FT-PCA:SVS	Bn-A03-p14784764		A03	13948546	13848546	14048546			29988	FLK
Candidate flowering time genes (Arabidopsis)	AT3G04610.1	FLK; FLOWERING LOCUS KH DOMAIN	A03	13978534	13878534	14078534	162	6.98e-79
Candidate flowering time genes (Arabidopsis)	AT3G04610.1	FLK; FLOWERING LOCUS KH DOMAIN	A03	13978848	13878848	14078848	142	9.16e-68
Candidate flowering time genes (Arabidopsis)	AT3G04610.1	FLK; FLOWERING LOCUS KH DOMAIN	A03	13979225	13879225	14079225	197	2.44e-98
Candidate flowering time genes (Arabidopsis)	AT3G04610.1	FLK; FLOWERING LOCUS KH DOMAIN	A03	13979465	13879465	14079465	122	1.2e-56
Candidate flowering time genes (Arabidopsis)	AT3G04610.1	FLK; FLOWERING LOCUS KH DOMAIN	A03	13979953	13879953	14079953	187	8.84e-93
Candidate flowering time genes (Arabidopsis)	AT3G04610.1	FLK; FLOWERING LOCUS KH DOMAIN	A03	13981621	13881621	14081621	232	8.54e-118
Biomass 2015	3086516	WAGIM	A03	1.4415e+07	1.4315e+07	1.4515e+07			433410	FLK
CON-FT-PCA:SVS	Bn-A03-p15704830		A03	14764995	14664995	14864995			313073	FLD
16HR-GH:GAPIT	Bn-A03-p15824796		A03	14904247	14804247	15004247			173821	FLD
16HR-GH:GAPIT	Bn-A03-p15828397		A03	14911926	14811926	15011926			166142	FLD
DTF-RV-SI (CE)	3139004|F|0-35:C>T-35:C>T		A03	15038452	14938452	15138452			39616	FLD
Candidate flowering time genes (Arabidopsis)	AT3G10390.1	FLD; FLOWERING LOCUS D; REDUCED SYSTEMIC IMMUNITY 1; RSI1	A03	15078068	14978068	15178068	665	0
Candidate flowering time genes (Arabidopsis)	AT3G10390.1	FLD; FLOWERING LOCUS D; REDUCED SYSTEMIC IMMUNITY 1; RSI1	A03	15079563	14979563	15179563	469	0
Candidate flowering time genes (Arabidopsis)	AT3G10390.1	FLD; FLOWERING LOCUS D; REDUCED SYSTEMIC IMMUNITY 1; RSI1	A03	15080529	14980529	15180529	58	5.88e-21
DTF-RV (GH)	3093098|F|0-52:G>A-52:G>A		A03	15104804	15004804	15204804
DTF-10 (P)	3142931|F|0-40:T>G-40:T>G		A03	15426961	15326961	15526961			346432	FLD
8HR-GH:GAPIT	Bn-A03-p16481995		A03	15619316	15519316	15719316			402918	PRR9
8HR-GH:GAPIT	Bn-A03-p16482731		A03	15620052	15520052	15720052			402182	PRR9
Candidate flowering time genes (Arabidopsis)	AT2G46790.1	APRR9; ARABIDOPSIS PSEUDO-RESPONSE REGULATOR 9; PRR9; PSEUDO-RESPONSE REGULATOR 9; TL1; TOC1-LIKE PROTEIN 1	A03	16022234	15922234	16122234	52	8.68e-18
Candidate flowering time genes (Arabidopsis)	AT1G30100.1 (Symbols: NCED5, ATNCED5 | nine-cis-epoxycarotenoid dioxygenase 5, NINE-CIS-EPOXYCAROTENOID DIOXYGENASE 5 )		A03	16162112	16062112	16262112	308	0.818
Stomata guard	AT4G27500.1		A03	16373938	16273938	16473938	91
Candidate gene (Arabidopsis thaliana)	AT1G69490.1	ANAC029, ARABIDOPSIS NAC DOMAIN CONTAINING PROTEIN 29, ATNAP, NAC-LIKE, ACTIVATED BY AP3/PI, NAP	A03	16409082	16309082	16509082	108
Candidate flowering time genes (Arabidopsis)	AT2G38880.8	NUCLEAR FACTOR Y; SUBUNIT B1"; ATHAP3; ATNF-YB1; HAP3; HAP3A; HEME ACTIVATOR PROTEIN (YEAST) HOMOLOG 3; HEME ACTIVATOR PROTEIN (YEAST) HOMOLOG 3A; NF-YB1; NUCLEAR FACTOR Y SUBUNIT B1	A03	16505315	16405315	16605315	52	4.14e-18
Candidate flowering time genes (Arabidopsis)	AT5G47640.1	"NUCLEAR FACTOR Y; SUBUNIT B2"; NF-YB2	A03	16505352	16405352	16605352	149	5.9e-72
Candidate flowering time genes (Arabidopsis)	AT2G18790.1	HY3; OOP1; OUT OF PHASE 1; PHYB; PHYTOOME B	A03	16746297	16646297	16846297	64	4.1e-24
Candidate flowering time genes (Arabidopsis)	AT2G18790.1	HY3; OOP1; OUT OF PHASE 1; PHYB; PHYTOOME B	A03	16746479	16646479	16846479	179	4.84e-88
Candidate flowering time genes (Arabidopsis)	AT2G18790.1	HY3; OOP1; OUT OF PHASE 1; PHYB; PHYTOOME B	A03	16746962	16646962	16846962	171	1.36e-83
Candidate flowering time genes (Arabidopsis)	AT4G01850.1	S-ADENOSYL METHIONINE SYNTHASE	A03	16793433	16693433	16893433	520	0
Candidate flowering time genes (Arabidopsis)	AT3G18990.1	REDUCED VERNALIZATION RESPONSE 1; REM39; REPRODUCTIVE MERISTEM 39; VRN1	A03	17099879	16999879	17199879	165	1.1e-80
Candidate flowering time genes (Arabidopsis)	AT3G18990.1	REDUCED VERNALIZATION RESPONSE 1; REM39; REPRODUCTIVE MERISTEM 39; VRN1	A03	17100177	17000177	17200177	141	2.42e-67
Candidate flowering time genes (Arabidopsis)	AT3G18990.1	REDUCED VERNALIZATION RESPONSE 1; REM39; REPRODUCTIVE MERISTEM 39; VRN1	A03	17100372	17000372	17200372	59	9.28e-22
Candidate flowering time genes (Arabidopsis)	AT3G18990.1	REDUCED VERNALIZATION RESPONSE 1; REM39; REPRODUCTIVE MERISTEM 39; VRN1	A03	17100738	17000738	17200738	223	6.32e-113
Candidate flowering time genes (Arabidopsis)	AT3G18990.1	REDUCED VERNALIZATION RESPONSE 1; REM39; REPRODUCTIVE MERISTEM 39; VRN1	A03	17101702	17001702	17201702	72	5.51e-29
Candidate flowering time genes (Arabidopsis)	AT3G18990.1	REDUCED VERNALIZATION RESPONSE 1; REM39; REPRODUCTIVE MERISTEM 39; VRN1	A03	17101783	17001783	17201783	35	2.04e-08
FLC3 expression	100082224|F|0-25:G>A-25:G>A		A03	17180298	17080298	17280298
Candidate flowering time genes (Arabidopsis)	AT3G19290.3	ABA-RESPONSIVE ELEMENT BINDING PROTEIN 2; ABF4; ABRE BINDING FACTOR 4; AREB2; ATAREB2	A03	17201816	17101816	17301816	163	1.7e-79
Candidate flowering time genes (Arabidopsis)	AT1G49720.2	ABF1; ABSCISIC ACID RESPONSIVE ELEMENT-BINDING FACTOR 1; ATABF1	A03	17201853	17101853	17301853	91	1.58e-39
Candidate flowering time genes (Arabidopsis)	AT4G34000.1	ABF3; ABSCISIC ACID RESPONSIVE ELEMENTS-BINDING FACTOR 3; ATABF3; DC3 PROMOTER-BINDING FACTOR 5; DPBF5	A03	17201866	17101866	17301866	50	1.23e-16
Candidate flowering time genes (Arabidopsis)	AT1G45249.3	ABF2; ABSCISIC ACID RESPONSIVE ELEMENTS-BINDING FACTOR 2; ABSCISIC ACID RESPONSIVE ELEMENTS-BINDING PROTEIN 2; AREB1; ATABF2; ATAREB1	A03	17201918	17101918	17301918	46	1.75e-14
Candidate flowering time genes (Arabidopsis)	AT3G19290.3	ABA-RESPONSIVE ELEMENT BINDING PROTEIN 2; ABF4; ABRE BINDING FACTOR 4; AREB2; ATAREB2	A03	17202228	17102228	17302228	91	1.8e-39
Candidate flowering time genes (Arabidopsis)	AT3G19290.3	ABA-RESPONSIVE ELEMENT BINDING PROTEIN 2; ABF4; ABRE BINDING FACTOR 4; AREB2; ATAREB2	A03	17202389	17102389	17302389	152	2.22e-73
Candidate flowering time genes (Arabidopsis)	AT1G49720.2	ABF1; ABSCISIC ACID RESPONSIVE ELEMENT-BINDING FACTOR 1; ATABF1	A03	17202510	17102510	17302510	62	2.09e-23
Candidate flowering time genes (Arabidopsis)	AT3G19290.3	ABA-RESPONSIVE ELEMENT BINDING PROTEIN 2; ABF4; ABRE BINDING FACTOR 4; AREB2; ATAREB2	A03	17202804	17102804	17302804	62	2.38e-23
Candidate flowering time genes (Arabidopsis)	AT1G49720.2	ABF1; ABSCISIC ACID RESPONSIVE ELEMENT-BINDING FACTOR 1; ATABF1	A03	17202805	17102805	17302805	49	3.52e-16
Candidate flowering time genes (Arabidopsis)	AT3G19290.3	ABA-RESPONSIVE ELEMENT BINDING PROTEIN 2; ABF4; ABRE BINDING FACTOR 4; AREB2; ATAREB2	A03	17203198	17103198	17303198	54	6.66e-19
Candidate flowering time genes (Arabidopsis)	AT3G21320.1	BEST Arabidopsis thaliana protein match is: hydroxyproline-rich glycoprotein family protein (TAIR:AT2G25930.1); Has 63 Blast hits to 58 proteins in 21 species: Archae - 0; Bacteria - 0; Metazoa - 3; Fungi - 0; Plants - 58; Viruses - 0; Other Eukaryotes - 2 (source: NCBI BLink).	A03	17701158	17601158	17801158	437	0
Candidate flowering time genes (Arabidopsis)	AT3G21320.1	BEST Arabidopsis thaliana protein match is: hydroxyproline-rich glycoprotein family protein (TAIR:AT2G25930.1); Has 63 Blast hits to 58 proteins in 21 species: Archae - 0; Bacteria - 0; Metazoa - 3; Fungi - 0; Plants - 58; Viruses - 0; Other Eukaryotes - 2 (source: NCBI BLink).	A03	17701546	17601546	17801546	94	5.2e-41
Candidate flowering time genes (Arabidopsis)	AT3G21320.1	BEST Arabidopsis thaliana protein match is: hydroxyproline-rich glycoprotein family protein (TAIR:AT2G25930.1); Has 63 Blast hits to 58 proteins in 21 species: Archae - 0; Bacteria - 0; Metazoa - 3; Fungi - 0; Plants - 58; Viruses - 0; Other Eukaryotes - 2 (source: NCBI BLink).	A03	17701879	17601879	17801879	116	3.07e-53
Candidate flowering time genes (Arabidopsis)	AT3G21320.1	BEST Arabidopsis thaliana protein match is: hydroxyproline-rich glycoprotein family protein (TAIR:AT2G25930.1); Has 63 Blast hits to 58 proteins in 21 species: Archae - 0; Bacteria - 0; Metazoa - 3; Fungi - 0; Plants - 58; Viruses - 0; Other Eukaryotes - 2 (source: NCBI BLink).	A03	17702288	17602288	17802288	68	1.48e-26
Candidate flowering time genes (Arabidopsis)	AT3G21320.1	BEST Arabidopsis thaliana protein match is: hydroxyproline-rich glycoprotein family protein (TAIR:AT2G25930.1); Has 63 Blast hits to 58 proteins in 21 species: Archae - 0; Bacteria - 0; Metazoa - 3; Fungi - 0; Plants - 58; Viruses - 0; Other Eukaryotes - 2 (source: NCBI BLink).	A03	17702812	17602812	17802812	134	3.02e-63
Candidate flowering time genes (Arabidopsis)	AT3G21320.1	BEST Arabidopsis thaliana protein match is: hydroxyproline-rich glycoprotein family protein (TAIR:AT2G25930.1); Has 63 Blast hits to 58 proteins in 21 species: Archae - 0; Bacteria - 0; Metazoa - 3; Fungi - 0; Plants - 58; Viruses - 0; Other Eukaryotes - 2 (source: NCBI BLink).	A03	17703336	17603336	17803336	70	1.14e-27
Candidate flowering time genes (Arabidopsis)	AT3G21320.1	BEST Arabidopsis thaliana protein match is: hydroxyproline-rich glycoprotein family protein (TAIR:AT2G25930.1); Has 63 Blast hits to 58 proteins in 21 species: Archae - 0; Bacteria - 0; Metazoa - 3; Fungi - 0; Plants - 58; Viruses - 0; Other Eukaryotes - 2 (source: NCBI BLink).	A03	17703857	17603857	17803857	134	3.02e-63
DTF-10 (P)	3077776|F|0-51:A>C-51:A>C		A03	18217407	18117407	18317407
Stomata guard	AT5G57350.1		A03	18951598	18851598	19051598	636
HA2, PMA2, AHA2 | H(+)-ATPase 2, PLASMA MEMBRANE PROTON ATPASE 2		AT4G30190.2	A03	18952162	18852162	19052162	495
Stomata guard	AT2G24520.1		A03	18953146	18853146	19053146	267
Candidate flowering time genes (Arabidopsis)	AT5G23260.2	ABS; AGAMOUS-LIKE 32; AGL32; ARABIDOPSIS BSISTER; TRANSPARENT TESTA16; TT16	A03	19707481	19607481	19807481	104	5.95e-47
Candidate flowering time genes (Arabidopsis)	AT5G23260.2	ABS; AGAMOUS-LIKE 32; AGL32; ARABIDOPSIS BSISTER; TRANSPARENT TESTA16; TT16	A03	19707741	19607741	19807741	39	8.09e-11
Candidate flowering time genes (Arabidopsis)	AT5G23260.2	ABS; AGAMOUS-LIKE 32; AGL32; ARABIDOPSIS BSISTER; TRANSPARENT TESTA16; TT16	A03	19708012	19608012	19808012	104	5.95e-47
Candidate flowering time genes (Arabidopsis)	AT5G23260.2	ABS; AGAMOUS-LIKE 32; AGL32; ARABIDOPSIS BSISTER; TRANSPARENT TESTA16; TT16	A03	19708201	19608201	19808201	50	6.21e-17
Candidate flowering time genes (Arabidopsis)	AT2G45660.1	AGAMOUS-LIKE 20; AGL20; ATSOC1; SOC1; SUPPRESSOR OF OVEREXPRESSION OF CO 1	A03	19709236	19609236	19809236	33	2.28e-07
Candidate flowering time genes (Arabidopsis)	AT5G60910.1	AGAMOUS-LIKE 8; AGL8; FRUITFULL; FUL	A03	19709273	19609273	19809273	60	1.88e-22
Candidate flowering time genes (Arabidopsis)	AT5G23260.2	ABS; AGAMOUS-LIKE 32; AGL32; ARABIDOPSIS BSISTER; TRANSPARENT TESTA16; TT16	A03	19709299	19609299	19809299	131	5.83e-62
Candidate flowering time genes (Arabidopsis)	AT5G23150.1	ENHANCER OF AG-4 2; HUA2	A03	19728003	19628003	19828003	238	9.52e-121
Candidate flowering time genes (Arabidopsis)	AT5G23150.1	ENHANCER OF AG-4 2; HUA2	A03	19728155	19628155	19828155	51	8.54e-17
Candidate flowering time genes (Arabidopsis)	AT5G23150.1	ENHANCER OF AG-4 2; HUA2	A03	19728632	19628632	19828632	225	1.6e-113
Candidate flowering time genes (Arabidopsis)	AT5G23150.1	ENHANCER OF AG-4 2; HUA2	A03	19729049	19629049	19829049	129	3.73e-60
Candidate flowering time genes (Arabidopsis)	AT5G23150.1	ENHANCER OF AG-4 2; HUA2	A03	19729531	19629531	19829531	179	5.98e-88
Candidate flowering time genes (Arabidopsis)	AT5G23150.1	ENHANCER OF AG-4 2; HUA2	A03	19729836	19629836	19829836	151	2.2e-72
Candidate flowering time genes (Arabidopsis)	AT5G23150.1	ENHANCER OF AG-4 2; HUA2	A03	19730020	19630020	19830020	90	1.78e-38
Candidate flowering time genes (Arabidopsis)	AT5G23150.1	ENHANCER OF AG-4 2; HUA2	A03	19730310	19630310	19830310	89	6.42e-38
Candidate flowering time genes (Arabidopsis)	AT5G23150.1	ENHANCER OF AG-4 2; HUA2	A03	19730960	19630960	19830960	341	5.26e-178
Candidate flowering time genes (Arabidopsis)	AT5G23150.1	ENHANCER OF AG-4 2; HUA2	A03	19731724	19631724	19831724	301	9.06e-156
Candidate flowering time genes (Arabidopsis)	AT5G23150.1	ENHANCER OF AG-4 2; HUA2	A03	19731933	19631933	19831933	87	8.3e-37
Candidate flowering time genes (Arabidopsis)	AT5G23150.1	ENHANCER OF AG-4 2; HUA2	A03	19732110	19632110	19832110	43	2.39e-12
Candidate flowering time genes (Arabidopsis)	AT5G23150.1	ENHANCER OF AG-4 2; HUA2	A03	19732388	19632388	19832388	102	3.81e-45
Candidate flowering time genes (Arabidopsis)	AT5G23150.1	ENHANCER OF AG-4 2; HUA2	A03	19732702	19632702	19832702	58	1.1e-20
Candidate flowering time genes (Arabidopsis)	AT5G23150.1	ENHANCER OF AG-4 2; HUA2	A03	19733120	19633120	19833120	90	1.78e-38
Candidate flowering time genes (Arabidopsis)	AT5G60910.1	AGAMOUS-LIKE 8; AGL8; FRUITFULL; FUL	A03	19891433	19791433	19991433	74	3.1e-30
Candidate flowering time genes (Arabidopsis)	AT5G60910.1	AGAMOUS-LIKE 8; AGL8; FRUITFULL; FUL	A03	19891649	19791649	19991649	76	2.39e-31
Candidate flowering time genes (Arabidopsis)	AT5G60910.1	AGAMOUS-LIKE 8; AGL8; FRUITFULL; FUL	A03	19892015	19792015	19992015	40	2.46e-11
Candidate flowering time genes (Arabidopsis)	AT5G60910.1	AGAMOUS-LIKE 8; AGL8; FRUITFULL; FUL	A03	19892126	19792126	19992126	42	1.9e-12
Candidate flowering time genes (Arabidopsis)	AT5G60910.1	AGAMOUS-LIKE 8; AGL8; FRUITFULL; FUL	A03	19892305	19792305	19992305	87	1.84e-37
Candidate flowering time genes (Arabidopsis)	AT5G60910.1	AGAMOUS-LIKE 8; AGL8; FRUITFULL; FUL	A03	19892792	19792792	19992792	63	4.04e-24
Candidate flowering time genes (Arabidopsis)	AT5G60910.1	AGAMOUS-LIKE 8; AGL8; FRUITFULL; FUL	A03	19892959	19792959	19992959	64	1.12e-24
Candidate flowering time genes (Arabidopsis)	AT4G24540.1	AGAMOUS-LIKE 24; AGL24	A03	19893985	19793985	19993985	50	6.42e-17
Candidate flowering time genes (Arabidopsis)	AT5G60910.1	AGAMOUS-LIKE 8; AGL8; FRUITFULL; FUL	A03	19894167	19794167	19994167	245	2.71e-125
Candidate flowering time genes (Arabidopsis)	AT5G61380.1	APRR1; ATTOC1; PRR1; PSEUDO-RESPONSE REGULATOR 1; TIMING OF CAB EXPRESSION 1; TOC1	A03	20054338	19954338	20154338	173	7.08e-85
Candidate flowering time genes (Arabidopsis)	AT5G61380.1	APRR1; ATTOC1; PRR1; PSEUDO-RESPONSE REGULATOR 1; TIMING OF CAB EXPRESSION 1; TOC1	A03	20054993	19954993	20154993	126	9.48e-59
Candidate flowering time genes (Arabidopsis)	AT5G61380.1	APRR1; ATTOC1; PRR1; PSEUDO-RESPONSE REGULATOR 1; TIMING OF CAB EXPRESSION 1; TOC1	A03	20055270	19955270	20155270	119	7.38e-55
Candidate flowering time genes (Arabidopsis)	AT5G61380.1	APRR1; ATTOC1; PRR1; PSEUDO-RESPONSE REGULATOR 1; TIMING OF CAB EXPRESSION 1; TOC1	A03	20055502	19955502	20155502	101	7.49e-45
Candidate flowering time genes (Arabidopsis)	AT5G61380.1	APRR1; ATTOC1; PRR1; PSEUDO-RESPONSE REGULATOR 1; TIMING OF CAB EXPRESSION 1; TOC1	A03	20056058	19956058	20156058	43	1.31e-12
Candidate flowering time genes (Arabidopsis)	AT5G61380.1	APRR1; ATTOC1; PRR1; PSEUDO-RESPONSE REGULATOR 1; TIMING OF CAB EXPRESSION 1; TOC1	A03	20056395	19956395	20156395	305	2.96e-158
Candidate flowering time genes (Arabidopsis)	AT5G61380.1	APRR1; ATTOC1; PRR1; PSEUDO-RESPONSE REGULATOR 1; TIMING OF CAB EXPRESSION 1; TOC1	A03	20057072	19957072	20157072	52	1.3e-17
Candidate flowering time genes (Arabidopsis)	AT4G24540.1	AGAMOUS-LIKE 24; AGL24	A03	20100366	20000366	20200366	26	0.00141028
Candidate gene (Arabidopsis thaliana)	AT3G52250	Powerdress (histone deacetylase 9)	A03	20925418	20825418	21025418	3474
Candidate gene (Arabidopsis thaliana)	AT3G52250	Powerdress (histone deacetylase 9)	A03	20926564	20826564	21026564	136
Candidate gene (Arabidopsis thaliana)	AT3G52250	Powerdress (histone deacetylase 9)	A03	20927244	20827244	21027244	162
DTF-V-SII(CE)	3105579|F|0-16:C>T-16:C>T		A03	20991902	20891902	21091902			66484	Powerdress
DTF-10 (F)	3100110|F|0-9:C>T-9:C>T		A03	21414608	21314608	21514608			489190	Powerdress
DTF-V (CE)	3132208|F|0-25:G>T-25:G>T		A03	21485248	21385248	21585248			559830	Powerdress
DTF-V-SII(CE)	4337569|F|0-39:G>C-39:G>C		A03	21485537	21385537	21585537			560119	Powerdress
DH population-QTL	brpb659276		A03	23230592	23130592	23330592			2459	AGL19
Candidate flowering time genes (Arabidopsis)	AT4G11880.1	AGAMOUS-LIKE 14; AGL14; XAANTAL2; XAL2	A03	23232964	23132964	23332964	32	6.26e-07
Candidate flowering time genes (Arabidopsis)	AT4G22950.1	AGAMOUS-LIKE 19; AGL19; GL19	A03	23233051	23133051	23333051	79	3.15e-33
Candidate flowering time genes (Arabidopsis)	AT4G22950.1	AGAMOUS-LIKE 19; AGL19; GL19	A03	23233368	23133368	23333368	39	5.42e-11
Candidate flowering time genes (Arabidopsis)	AT4G22950.1	AGAMOUS-LIKE 19; AGL19; GL19	A03	23234072	23134072	23334072	80	8.75e-34
Candidate flowering time genes (Arabidopsis)	AT4G22950.1	AGAMOUS-LIKE 19; AGL19; GL19	A03	23237356	23137356	23337356	134	8.39e-64
Candidate flowering time genes (Arabidopsis)	AT4G11880.1	AGAMOUS-LIKE 14; AGL14; XAANTAL2; XAL2	A03	23237361	23137361	23337361	136	9.62e-65
Candidate flowering time genes (Arabidopsis)	AT4G24540.1	AGAMOUS-LIKE 24; AGL24	A03	23991159	23891159	24091159	36	3.89e-09
Candidate flowering time genes (Arabidopsis)	AT4G24540.1	AGAMOUS-LIKE 24; AGL24	A03	23991491	23891491	24091491	73	1.05e-29
Candidate flowering time genes (Arabidopsis)	AT4G24540.1	AGAMOUS-LIKE 24; AGL24	A03	23992127	23892127	24092127	53	1.38e-18
Candidate flowering time genes (Arabidopsis)	AT4G24540.1	AGAMOUS-LIKE 24; AGL24	A03	23992429	23892429	24092429	48	8.31e-16
Candidate flowering time genes (Arabidopsis)	AT4G24540.1	AGAMOUS-LIKE 24; AGL24	A03	23993536	23893536	24093536	168	1.63e-82
CON-FT-PCA:SVS	Bn-A03-p26437883		A03	24829819	24729819	24929819			836283	AGL24
Stomata guard	AT4G27500.1		A03	24937931	24837931	25037931	1047
HA2, PMA2, AHA2 | H(+)-ATPase 2, PLASMA MEMBRANE PROTON ATPASE 2		AT4G30190.2	A03	26148287	26048287	26248287	327
Candidate flowering time genes (Arabidopsis)	AT4G34000.1	ABF3; ABSCISIC ACID RESPONSIVE ELEMENTS-BINDING FACTOR 3; ATABF3; DC3 PROMOTER-BINDING FACTOR 5; DPBF5	A03	26388979	26288979	26488979	27	0.000748609
Candidate flowering time genes (Arabidopsis)	AT4G34000.1	ABF3; ABSCISIC ACID RESPONSIVE ELEMENTS-BINDING FACTOR 3; ATABF3; DC3 PROMOTER-BINDING FACTOR 5; DPBF5	A03	26389027	26289027	26489027	28	0.000208141
Candidate flowering time genes (Arabidopsis)	AT5G16260.1	EARLY FLOWERING 9; ELF9	A03	26647707	26547707	26747707	68	1.21e-26
Candidate flowering time genes (Arabidopsis)	AT5G16260.1	EARLY FLOWERING 9; ELF9	A03	26657130	26557130	26757130	71	2.6e-28
Candidate flowering time genes (Arabidopsis)	AT5G16260.1	EARLY FLOWERING 9; ELF9	A03	26657316	26557316	26757316	73	2.01e-29
DTF-V-SII(CE)	3138327|F|0-36:A>G-36:A>G		A03	27355885	27255885	27455885			698569	ELF9
Candidate flowering time genes (Arabidopsis)	AT5G03840.1	TERMINAL FLOWER 1; TFL-1; TFL1	A03	27412882	27312882	27512882	22	0.147724
Candidate flowering time genes (Arabidopsis)	AT5G67180.1	TARGET OF EARLY ACTIVATION TAGGED (EAT) 3; TOE3	A03	28391133	28291133	28491133	26	0.0020865
Candidate flowering time genes (Arabidopsis)	AT4G36920.1	AP2; APETALA 2; ATAP2	A03	28391244	28291244	28491244	160	7.19e-78
Candidate flowering time genes (Arabidopsis)	AT4G36920.1	AP2; APETALA 2; ATAP2	A03	28391426	28291426	28491426	50	1.01e-16
Candidate flowering time genes (Arabidopsis)	AT4G36920.1	AP2; APETALA 2; ATAP2	A03	28391805	28291805	28491805	55	1.68e-19
Candidate flowering time genes (Arabidopsis)	AT4G36920.1	AP2; APETALA 2; ATAP2	A03	28391934	28291934	28491934	39	1.32e-10
Candidate flowering time genes (Arabidopsis)	AT4G36920.1	AP2; APETALA 2; ATAP2	A03	28392175	28292175	28492175	133	7.34e-63
Candidate flowering time genes (Arabidopsis)	AT4G36920.1	AP2; APETALA 2; ATAP2	A03	28392343	28292343	28492343	68	9.98e-27
Candidate flowering time genes (Arabidopsis)	AT4G36920.1	AP2; APETALA 2; ATAP2	A03	28392503	28292503	28492503	31	3.69e-06
Candidate flowering time genes (Arabidopsis)	AT5G60120.2	TARGET OF EARLY ACTIVATION TAGGED (EAT) 2; TOE2	A03	28392823	28292823	28492823	38	6.66e-10
Candidate flowering time genes (Arabidopsis)	AT5G67180.1	TARGET OF EARLY ACTIVATION TAGGED (EAT) 3; TOE3	A03	28392823	28292823	28492823	59	9.44e-22
Candidate flowering time genes (Arabidopsis)	AT4G36920.1	AP2; APETALA 2; ATAP2	A03	28393305	28293305	28493305	280	1.41e-144
Candidate flowering time genes (Arabidopsis)	AT4G01850.1	S-ADENOSYL METHIONINE SYNTHASE	A03_random	723444	623444	823444	101	4.06e-45
Candidate flowering time genes (Arabidopsis)	AT2G45660.1	AGAMOUS-LIKE 20; AGL20; ATSOC1; SOC1; SUPPRESSOR OF OVEREXPRESSION OF CO 1	A03_random	902240	802240	1002240	125	1.64e-58
Candidate flowering time genes (Arabidopsis)	AT2G45660.1	AGAMOUS-LIKE 20; AGL20; ATSOC1; SOC1; SUPPRESSOR OF OVEREXPRESSION OF CO 1	A03_random	902525	802525	1002525	41	8.16e-12
Candidate flowering time genes (Arabidopsis)	AT2G45660.1	AGAMOUS-LIKE 20; AGL20; ATSOC1; SOC1; SUPPRESSOR OF OVEREXPRESSION OF CO 1	A03_random	902649	802649	1002649	37	1.36e-09
Candidate flowering time genes (Arabidopsis)	AT2G45660.1	AGAMOUS-LIKE 20; AGL20; ATSOC1; SOC1; SUPPRESSOR OF OVEREXPRESSION OF CO 1	A03_random	902826	802826	1002826	74	3.69e-30
Candidate flowering time genes (Arabidopsis)	AT2G45660.1	AGAMOUS-LIKE 20; AGL20; ATSOC1; SOC1; SUPPRESSOR OF OVEREXPRESSION OF CO 1	A03_random	902988	802988	1002988	50	8.1e-17
Candidate flowering time genes (Arabidopsis)	AT2G45660.1	AGAMOUS-LIKE 20; AGL20; ATSOC1; SOC1; SUPPRESSOR OF OVEREXPRESSION OF CO 1	A03_random	904512	804512	1004512	158	7.44e-77
Candidate flowering time genes (Arabidopsis)	AT2G45660.1	AGAMOUS-LIKE 20; AGL20; ATSOC1; SOC1; SUPPRESSOR OF OVEREXPRESSION OF CO 1	A03_random	905348	805348	1005348	124	5.92e-58
Candidate flowering time genes (Arabidopsis)	AT1G30100.1 (Symbols: NCED5, ATNCED5 | nine-cis-epoxycarotenoid dioxygenase 5, NINE-CIS-EPOXYCAROTENOID DIOXYGENASE 5 )		A03_random	1600493	1500493	1700493	576	0.788
Candidate flowering time genes (Arabidopsis)	AT5G58230.1	ARABIDOPSIS MULTICOPY SUPRESSOR OF IRA1; ATMSI1; MATERNAL EFFECT EMBRYO ARREST 70; MEE70; MSI1; MULTICOPY SUPRESSOR OF IRA1	A03_random	1792261	1692261	1892261	106	7.42e-48
Candidate flowering time genes (Arabidopsis)	AT5G58230.1	ARABIDOPSIS MULTICOPY SUPRESSOR OF IRA1; ATMSI1; MATERNAL EFFECT EMBRYO ARREST 70; MEE70; MSI1; MULTICOPY SUPRESSOR OF IRA1	A03_random	1792681	1692681	1892681	182	4.19e-90
Candidate flowering time genes (Arabidopsis)	AT3G57390.1	AGAMOUS-LIKE 18; AGL18	A03_random	2987588	2887588	3087588	82	1.15e-34
Candidate flowering time genes (Arabidopsis)	AT4G00450.1	CCT, CENTER CITY, CRP, CRYPTIC PRECOCIOUS, MED12, MEDIATOR 12	A03_random	4867695	4767695	4967695	47	2.07e-14
Candidate flowering time genes (Arabidopsis)	AT4G00450.1	CCT, CENTER CITY, CRP, CRYPTIC PRECOCIOUS, MED12, MEDIATOR 12	A03_random	4867790	4767790	4967790	37	7.48e-09
DH population-Qdtf(fu).wwai-A4	brpb663259		A04	259724	159724	359724
Candidate flowering time genes (Arabidopsis)	AT3G57390.1	AGAMOUS-LIKE 18; AGL18	A04	616056	516056	716056	39	9.21e-11
Stomata guard	AT4G18950.1		A04	1171641	1071641	1271641	63
DTF-RV-SI (CE)	3090688|F|0-11:T>C-11:T>C		A04	1259486	1159486	1359486
Candidate flowering time genes (Arabidopsis)	AT3G57390.1	AGAMOUS-LIKE 18; AGL18	A04	1588218	1488218	1688218	73	1.16e-29
Candidate flowering time genes (Arabidopsis)	AT3G57390.1	AGAMOUS-LIKE 18; AGL18	A04	1588645	1488645	1688645	70	5.39e-28
Candidate flowering time genes (Arabidopsis)	AT3G57390.1	AGAMOUS-LIKE 18; AGL18	A04	1589409	1489409	1689409	120	8.64e-56
Candidate flowering time genes (Arabidopsis)	AT3G56850.1	ABA-RESPONSIVE ELEMENT BINDING PROTEIN 3; AREB3; DPBF3	A04	1865148	1765148	1965148	91	1.72e-39
Candidate flowering time genes (Arabidopsis)	AT3G56850.1	ABA-RESPONSIVE ELEMENT BINDING PROTEIN 3; AREB3; DPBF3	A04	1865614	1765614	1965614	58	3.81e-21
Candidate flowering time genes (Arabidopsis)	AT3G56850.1	ABA-RESPONSIVE ELEMENT BINDING PROTEIN 3; AREB3; DPBF3	A04	1866333	1766333	1966333	119	4.69e-55
Candidate flowering time genes (Arabidopsis)	AT5G62430.1	CDF1; CYCLING DOF FACTOR 1	A04	2029577	1929577	2129577	24	0.021735
DTF-RV (GH)	3081386|F|0-9:T>C-9:T>C		A04	2169899	2069899	2269899
DTF-NV (GH)	3081386|F|0-9:T>C-9:T>C		A04	2169899	2069899	2269899
Candidate flowering time genes (Arabidopsis)	AT1G29160.1	Dof-type zinc finger DNA-binding family protein; CONTAINS InterPro DOMAIN/s: Zinc finger; Dof-type (InterPro:IPR003851); BEST Arabidopsis thaliana protein match is: Dof-type zinc finger DNA-binding family protein (TAIR:AT2G34140.1); Has 1076 Blast hits to 1071 proteins in 56 species: Archae - 0; Bacteria - 0; Metazoa - 0; Fungi - 0; Plants - 1071; Viruses - 0; Other Eukaryotes - 5 (source: NCBI B…	A04	2487798	2387798	2587798	35	6.84e-09
Candidate flowering time genes (Arabidopsis)	AT5G23260.2	ABS; AGAMOUS-LIKE 32; AGL32; ARABIDOPSIS BSISTER; TRANSPARENT TESTA16; TT16	A04	2898008	2798008	2998008	22	0.228154
FLC1 expression	100063015|F|0-27:T>A-27:T>A		A04	3193420	3093420	3293420
DH population-QTL	brpb809631		A04	3788856	3688856	3888856
DTF-RV (GH)	100075145|F|0-67:T>G-67:T>G		A04	3788904	3688904	3888904
DTF-NV (GH)	100075145|F|0-67:T>G-67:T>G		A04	3788904	3688904	3888904
BL-FT-PCA:SVS	Bn-A04-p4932716		A04	5050514	4950514	5150514			736965	SVP
BL-FT-PCA:SVS	Bn-A04-p4978478		A04	5117186	5017186	5217186			670293	SVP
WAG-FT-PCA:SVS	Bn-A04-p4978478		A04	5117186	5017186	5217186			483331	SVP
BL-FT-PCA:SVS	Bn-scaff_26139_1-p313572		A04	5304148	5204148	5404148
Candidate flowering time genes (Arabidopsis)	AT2G22540.1	AGAMOUS-LIKE 22; AGL22; FAQ1; FLOWERING ARABIDOPSIS QTL1; SHORT VEGETATIVE PHASE; SVP	A04	5787479	5687479	5887479	23	0.0978441
Candidate gene (Arabidopsis thaliana)	AT3G52250	Powerdress (histone deacetylase 9)	A04	6053312	5953312	6153312	19
FLC3 expression	3080167|F|0-14:A>G-14:A>G		A04	6794648	6694648	6894648
DTF-RV (GH)	3112365|F|0-41:T>C-41:T>C		A04	7140150	7040150	7240150
DTF-NV (GH)	3112365|F|0-41:T>C-41:T>C		A04	7140150	7040150	7240150
BL-FT-PCA:SVS	Bn-A04-p6050616		A04	7254762	7154762	7354762			442099	GRF3
CON-FT-PCA:SVS	Bn-A04-p6050616		A04	7254762	7154762	7354762			442099	GRF3
WAG-FT-PCA:SVS	Bn-A04-p6050616		A04	7254762	7154762	7354762			442099	GRF3
Candidate flowering time genes (Arabidopsis)	AT5G38480.1	GENERAL REGULATORY FACTOR 3; GRF3; RCI1	A04	7696861	7596861	7796861	304	4.42e-158
Candidate flowering time genes (Arabidopsis)	AT3G02520.1	GENERAL REGULATORY FACTOR 7; GF14 NU; GRF7	A04	7696862	7596862	7796862	206	1.45e-103
Candidate flowering time genes (Arabidopsis)	AT5G16050.1	GENERAL REGULATORY FACTOR 5; GF14 UPSILON; GRF5	A04	7696864	7596864	7796864	226	1.03e-114
Candidate flowering time genes (Arabidopsis)	AT5G65430.3	GENERAL REGULATORY FACTOR 8; GF14 KAPPA; GRF8	A04	7696884	7596884	7796884	91	1.24e-39
Candidate flowering time genes (Arabidopsis)	AT5G10450.4	G-BOX REGULATING FACTOR 6; GRF6	A04	7696884	7596884	7796884	100	1.51e-44
Candidate flowering time genes (Arabidopsis)	AT1G35160.2	14-3-3 PROTEIN G-BOX FACTOR14 PHI; 14-3-3PHI; GENERAL REGULATORY FACTOR 4; GF14 PHI; GF14 PROTEIN PHI CHAIN; GRF4	A04	7696886	7596886	7796886	128	3.76e-60
Candidate flowering time genes (Arabidopsis)	AT1G35160.2	14-3-3 PROTEIN G-BOX FACTOR14 PHI; 14-3-3PHI; GENERAL REGULATORY FACTOR 4; GF14 PHI; GF14 PROTEIN PHI CHAIN; GRF4	A04	7697401	7597401	7797401	49	3.1e-16
Candidate flowering time genes (Arabidopsis)	AT5G38480.1	GENERAL REGULATORY FACTOR 3; GRF3; RCI1	A04	7697404	7597404	7797404	94	2.42e-41
Candidate flowering time genes (Arabidopsis)	AT5G16050.1	GENERAL REGULATORY FACTOR 5; GF14 UPSILON; GRF5	A04	7697615	7597615	7797615	66	9.06e-26
Candidate flowering time genes (Arabidopsis)	AT3G02520.1	GENERAL REGULATORY FACTOR 7; GF14 NU; GRF7	A04	7697616	7597616	7797616	56	3.52e-20
Candidate flowering time genes (Arabidopsis)	AT5G38480.1	GENERAL REGULATORY FACTOR 3; GRF3; RCI1	A04	7697821	7597821	7797821	56	3.22e-20
FLC3 expression	5053956|F|0-66:C>T-66:C>T		A04	8168210	8068210	8268210
Candidate flowering time genes (Arabidopsis)	AT5G39660.1	CDF2; CYCLING DOF FACTOR 2	A04	8478690	8378690	8578690	42	3.3e-12
Candidate flowering time genes (Arabidopsis)	AT5G39660.1	CDF2; CYCLING DOF FACTOR 2	A04	8478792	8378792	8578792	50	1.18e-16
Candidate flowering time genes (Arabidopsis)	AT5G39660.1	CDF2; CYCLING DOF FACTOR 2	A04	8479457	8379457	8579457	521	0
Candidate flowering time genes (Arabidopsis)	AT1G26790.1	Dof-type zinc finger DNA-binding family protein; FUNCTIONS IN: DNA binding; sequence-specific DNA binding transcription factor activity; INVOLVED IN: regulation of transcription; LOCATED IN: endomembrane system; EXPRESSED IN: stem; CONTAINS InterPro DOMAIN/s: Zinc finger; Dof-type (InterPro:IPR003851); BEST Arabidopsis thaliana protein match is: Dof-type zinc finger DNA-binding family protein	A04	8479617	8379617	8579617	87	1.97e-37
Candidate flowering time genes (Arabidopsis)	AT5G62430.1	CDF1; CYCLING DOF FACTOR 1	A04	8479621	8379621	8579621	84	9.62e-36
Candidate flowering time genes (Arabidopsis)	AT3G47500.1	CDF3; CYCLING DOF FACTOR 3	A04	8479621	8379621	8579621	94	3.68e-41
Candidate flowering time genes (Arabidopsis)	AT1G69570.1	Dof-type zinc finger DNA-binding family protein; CONTAINS InterPro DOMAIN/s: Zinc finger; Dof-type (InterPro:IPR003851); BEST Arabidopsis thaliana protein match is: Dof-type zinc finger DNA-binding family protein (TAIR:AT1G26790.1); Has 1305 Blast hits to 1151 proteins in 75	A04	8479672	8379672	8579672	65	4.83e-25
Candidate flowering time genes (Arabidopsis)	AT5G43940.2	FORMALDEHYDE DEHYDROGENASE	A04	8981738	8881738	9081738	22	0.325177
FLC2 expression	3088708|F|0-40:T>C-40:T>C		A04	10075143	9975143	10175143
Stomata guard	AT2G24520.1		A04	10599005	10499005	10699005	16
Candidate flowering time genes (Arabidopsis)	AT2G22540.1	AGAMOUS-LIKE 22; AGL22; FAQ1; FLOWERING ARABIDOPSIS QTL1; SHORT VEGETATIVE PHASE; SVP	A04	10961144	10861144	11061144	69	2.63e-27
Candidate flowering time genes (Arabidopsis)	AT2G22540.1	AGAMOUS-LIKE 22; AGL22; FAQ1; FLOWERING ARABIDOPSIS QTL1; SHORT VEGETATIVE PHASE; SVP	A04	10961734	10861734	11061734	78	2.61e-32
Candidate flowering time genes (Arabidopsis)	AT2G22540.1	AGAMOUS-LIKE 22; AGL22; FAQ1; FLOWERING ARABIDOPSIS QTL1; SHORT VEGETATIVE PHASE; SVP	A04	10961932	10861932	11061932	30	1.26e-05
Candidate flowering time genes (Arabidopsis)	AT2G22540.1	AGAMOUS-LIKE 22; AGL22; FAQ1; FLOWERING ARABIDOPSIS QTL1; SHORT VEGETATIVE PHASE; SVP	A04	10962052	10862052	11062052	34	7.51e-08
Candidate flowering time genes (Arabidopsis)	AT2G22540.1	AGAMOUS-LIKE 22; AGL22; FAQ1; FLOWERING ARABIDOPSIS QTL1; SHORT VEGETATIVE PHASE; SVP	A04	10962595	10862595	11062595	85	3.35e-36
Candidate flowering time genes (Arabidopsis)	AT2G23070.1	CK2 ALPHA CP; CKA4	A04	11398926	11298926	11498926	57	1.2e-20
Candidate flowering time genes (Arabidopsis)	AT2G23070.1	CK2 ALPHA CP; CKA4	A04	11399247	11299247	11499247	54	5.6e-19
Candidate flowering time genes (Arabidopsis)	AT2G23070.1	CK2 ALPHA CP; CKA4	A04	11399410	11299410	11499410	54	5.6e-19
Candidate flowering time genes (Arabidopsis)	AT2G23070.1	CK2 ALPHA CP; CKA4	A04	11399622	11299622	11499622	63	5.56e-24
Candidate flowering time genes (Arabidopsis)	AT5G67380.1	ATCKA1; CASEIN KINASE ALPHA 1; CKA1	A04	11399938	11299938	11499938	73	1.48e-29
Candidate flowering time genes (Arabidopsis)	AT2G23070.1	CK2 ALPHA CP; CKA4	A04	11399949	11299949	11499949	121	3.19e-56
Candidate flowering time genes (Arabidopsis)	AT2G23070.1	CK2 ALPHA CP; CKA4	A04	11400695	11300695	11500695	156	1.11e-75
Candidate flowering time genes (Arabidopsis)	AT2G23070.1	CK2 ALPHA CP; CKA4	A04	11400897	11300897	11500897	97	6.99e-43
Candidate flowering time genes (Arabidopsis)	AT2G23070.1	CK2 ALPHA CP; CKA4	A04	11401261	11301261	11501261	99	5.41e-44
Candidate flowering time genes (Arabidopsis)	AT2G23380.1	CLF; CURLY LEAF; ICU1; INCURVATA 1; SDG1; SET1; SETDOMAIN 1; SETDOMAIN GROUP 1	A04	11524901	11424901	11624901	64	3.04e-24
Candidate flowering time genes (Arabidopsis)	AT2G23380.1	CLF; CURLY LEAF; ICU1; INCURVATA 1; SDG1; SET1; SETDOMAIN 1; SETDOMAIN GROUP 1	A04	11525068	11425068	11625068	112	6.31e-51
Candidate flowering time genes (Arabidopsis)	AT2G23380.1	CLF; CURLY LEAF; ICU1; INCURVATA 1; SDG1; SET1; SETDOMAIN 1; SETDOMAIN GROUP 1	A04	11525463	11425463	11625463	120	2.25e-55
Candidate flowering time genes (Arabidopsis)	AT2G23380.1	CLF; CURLY LEAF; ICU1; INCURVATA 1; SDG1; SET1; SETDOMAIN 1; SETDOMAIN GROUP 1	A04	11525764	11425764	11625764	60	5.09e-22
Candidate flowering time genes (Arabidopsis)	AT2G23380.1	CLF; CURLY LEAF; ICU1; INCURVATA 1; SDG1; SET1; SETDOMAIN 1; SETDOMAIN GROUP 1	A04	11526049	11426049	11626049	103	6.35e-46
Candidate flowering time genes (Arabidopsis)	AT2G23380.1	CLF; CURLY LEAF; ICU1; INCURVATA 1; SDG1; SET1; SETDOMAIN 1; SETDOMAIN GROUP 1	A04	11526405	11426405	11626405	58	6.58e-21
Candidate flowering time genes (Arabidopsis)	AT2G23380.1	CLF; CURLY LEAF; ICU1; INCURVATA 1; SDG1; SET1; SETDOMAIN 1; SETDOMAIN GROUP 1	A04	11526558	11426558	11626558	366	0
Candidate flowering time genes (Arabidopsis)	AT2G23380.1	CLF; CURLY LEAF; ICU1; INCURVATA 1; SDG1; SET1; SETDOMAIN 1; SETDOMAIN GROUP 1	A04	11527346	11427346	11627346	108	1.06e-48
Candidate flowering time genes (Arabidopsis)	AT2G23380.1	CLF; CURLY LEAF; ICU1; INCURVATA 1; SDG1; SET1; SETDOMAIN 1; SETDOMAIN GROUP 1	A04	11527588	11427588	11627588	183	2.14e-90
Candidate flowering time genes (Arabidopsis)	AT2G23380.1	CLF; CURLY LEAF; ICU1; INCURVATA 1; SDG1; SET1; SETDOMAIN 1; SETDOMAIN GROUP 1	A04	11527920	11427920	11627920	103	6.35e-46
Candidate flowering time genes (Arabidopsis)	AT2G23380.1	CLF; CURLY LEAF; ICU1; INCURVATA 1; SDG1; SET1; SETDOMAIN 1; SETDOMAIN GROUP 1	A04	11528190	11428190	11628190	84	2.32e-35
Candidate flowering time genes (Arabidopsis)	AT2G23380.1	CLF; CURLY LEAF; ICU1; INCURVATA 1; SDG1; SET1; SETDOMAIN 1; SETDOMAIN GROUP 1	A04	11528404	11428404	11628404	43	1.43e-12
Candidate flowering time genes (Arabidopsis)	AT2G23380.1	CLF; CURLY LEAF; ICU1; INCURVATA 1; SDG1; SET1; SETDOMAIN 1; SETDOMAIN GROUP 1	A04	11528550	11428550	11628550	96	4.95e-42
Candidate flowering time genes (Arabidopsis)	AT2G23380.1	CLF; CURLY LEAF; ICU1; INCURVATA 1; SDG1; SET1; SETDOMAIN 1; SETDOMAIN GROUP 1	A04	11528767	11428767	11628767	68	1.82e-26
Candidate flowering time genes (Arabidopsis)	AT2G23380.1	CLF; CURLY LEAF; ICU1; INCURVATA 1; SDG1; SET1; SETDOMAIN 1; SETDOMAIN GROUP 1	A04	11528933	11428933	11628933	144	1.03e-68
Candidate flowering time genes (Arabidopsis)	AT2G23380.1	CLF; CURLY LEAF; ICU1; INCURVATA 1; SDG1; SET1; SETDOMAIN 1; SETDOMAIN GROUP 1	A04	11529358	11429358	11629358	23	0.188255
CON:GAPIT	Bn-A04-p10387804		A04	11529656	11429656	11629656			723	CURLEY LEAF	8
WAG-FT:GAPIT	Bn-A04-p10387804		A04	11529656	11429656	11629656			723	CURLEY LEAF	8
WAG-FT:SVS	Bn-A04-p10387804		A04	11529656	11429656	11629656			723	CURLEY LEAF
CON-FT:SVS	Bn-A04-p10387804		A04	11529656	11429656	11629656			723	CURLEY LEAF
BL-FT:SVS	Bn-A04-p10387804		A04	11529656	11429656	11629656			723	CURLEY LEAF
BL-FT-PCA:SVS	Bn-A04-p10387804		A04	11529656	11429656	11629656			723	CURLEY LEAF
CON-FT-PCA:SVS	Bn-A04-p10387804		A04	11529656	11429656	11629656			723	CURLEY LEAF
WAG-FT-PCA:SVS	Bn-A04-p10387804		A04	11529656	11429656	11629656			723	CURLEY LEAF
BL-FT-PCA:SVS	Bn-A04-p10434805		A04	11594670	11494670	11694670			65737	CURLEY LEAF
WAG-FT:GAPIT	Bn-A04-p10719331		A04	11860808	11760808	11960808			331875	CURLEY LEAF
WAG-FT:SVS	Bn-A04-p10719331		A04	11860808	11760808	11960808			331875	CURLEY LEAF
CON-FT:SVS	Bn-A04-p10719331		A04	11860808	11760808	11960808			331875	CURLEY LEAF
BL-FT:SVS	Bn-A04-p10719331		A04	11860808	11760808	11960808			331875	CURLEY LEAF
BL-FT-PCA:SVS	Bn-A04-p10719331		A04	11860808	11760808	11960808			331875	CURLEY LEAF
WAG-FT-PCA:SVS	Bn-A04-p10719331		A04	11860808	11760808	11960808			331875	CURLEY LEAF
WAG-FT:GAPIT	Bn-A04-p10975832		A04	12154977	12054977	12254977			168288	COL4
Candidate flowering time genes (Arabidopsis)	AT5G24930.1	ATCOL4; B-BOX DOMAIN PROTEIN 5; BBX5; COL4; CONSTANS-LIKE 4	A04	12323265	12223265	12423265	93	1.23e-40
Candidate flowering time genes (Arabidopsis)	AT2G24790.1	ATCOL3; B-BOX DOMAIN PROTEIN 4; BBX4; COL3; CONSTANS-LIKE 3	A04	12323270	12223270	12423270	158	6.43e-77
Candidate flowering time genes (Arabidopsis)	AT2G24790.1	ATCOL3; B-BOX DOMAIN PROTEIN 4; BBX4; COL3; CONSTANS-LIKE 3	A04	12323899	12223899	12423899	153	3.87e-74
Candidate flowering time genes (Arabidopsis)	AT1G22770.1	FB; GI; GIGANTEA	A04	12545042	12445042	12645042	27	0.00157227
Candidate flowering time genes (Arabidopsis)	AT1G22770.1	FB; GI; GIGANTEA	A04	12545139	12445139	12645139	36	1.56e-08
Candidate flowering time genes (Arabidopsis)	AT1G22770.1	FB; GI; GIGANTEA	A04	12547003	12447003	12647003	40	9.33e-11
Candidate flowering time genes (Arabidopsis)	AT2G25930.1	EARLY FLOWERING 3; ELF3; PYK20	A04	12693365	12593365	12793365	87	4.46e-37
Candidate flowering time genes (Arabidopsis)	AT2G25930.1	EARLY FLOWERING 3; ELF3; PYK20	A04	12694043	12594043	12794043	45	9.92e-14
Candidate flowering time genes (Arabidopsis)	AT2G25930.1	EARLY FLOWERING 3; ELF3; PYK20	A04	12694435	12594435	12794435	65	7.56e-25
Candidate flowering time genes (Arabidopsis)	AT2G25930.1	EARLY FLOWERING 3; ELF3; PYK20	A04	12695527	12595527	12795527	305	2.91e-158
Candidate flowering time genes (Arabidopsis)	AT2G27550.1	ATC; CENTRORADIALIS	A04	12872029	12772029	12972029	24	0.0149116
Candidate flowering time genes (Arabidopsis)	AT2G27550.1	ATC; CENTRORADIALIS	A04	13110263	13010263	13210263	166	1.72e-81
Candidate flowering time genes (Arabidopsis)	AT2G27550.1	ATC; CENTRORADIALIS	A04	13111194	13011194	13211194	58	1.88e-21
Candidate flowering time genes (Arabidopsis)	AT2G27550.1	ATC; CENTRORADIALIS	A04	13111777	13011777	13211777	167	4.79e-82
Candidate flowering time genes (Arabidopsis)	AT1G29160.1	Dof-type zinc finger DNA-binding family protein; CONTAINS InterPro DOMAIN/s: Zinc finger; Dof-type (InterPro:IPR003851); BEST Arabidopsis thaliana protein match is: Dof-type zinc finger DNA-binding family protein (TAIR:AT2G34140.1); Has 1076 Blast hits to 1071 proteins in 56 species: Archae - 0; Bacteria - 0; Metazoa - 0; Fungi - 0; Plants - 1071; Viruses - 0; Other Eukaryotes - 5 (source: NCBI B…	A04	13660852	13560852	13760852	35	6.84e-09
Yield 2014	3113944	WAGIM	A04	14743951	14643951	14843951			413836	COP1
Candidate flowering time genes (Arabidopsis)	AT2G32950.1	ARABIDOPSIS THALIANA CONSTITUTIVE PHOTOMORPHOGENIC 1; ATCOP1; CONSTITUTIVE PHOTOMORPHOGENIC 1; COP1; DEETIOLATED MUTANT 340; DET340; EMB168; EMBRYO DEFECTIVE 168; FUS1; FUSCA 1	A04	15157787	15057787	15257787	66	1.85e-25
Candidate flowering time genes (Arabidopsis)	AT2G32950.1	ARABIDOPSIS THALIANA CONSTITUTIVE PHOTOMORPHOGENIC 1; ATCOP1; CONSTITUTIVE PHOTOMORPHOGENIC 1; COP1; DEETIOLATED MUTANT 340; DET340; EMB168; EMBRYO DEFECTIVE 168; FUS1; FUSCA 1	A04	15157921	15057921	15257921	123	3.82e-57
Candidate flowering time genes (Arabidopsis)	AT2G32950.1	ARABIDOPSIS THALIANA CONSTITUTIVE PHOTOMORPHOGENIC 1; ATCOP1; CONSTITUTIVE PHOTOMORPHOGENIC 1; COP1; DEETIOLATED MUTANT 340; DET340; EMB168; EMBRYO DEFECTIVE 168; FUS1; FUSCA 1	A04	15158194	15058194	15258194	44	3.15e-13
Candidate flowering time genes (Arabidopsis)	AT2G32950.1	ARABIDOPSIS THALIANA CONSTITUTIVE PHOTOMORPHOGENIC 1; ATCOP1; CONSTITUTIVE PHOTOMORPHOGENIC 1; COP1; DEETIOLATED MUTANT 340; DET340; EMB168; EMBRYO DEFECTIVE 168; FUS1; FUSCA 1	A04	15158362	15058362	15258362	211	4.6e-106
Candidate flowering time genes (Arabidopsis)	AT2G32950.1	ARABIDOPSIS THALIANA CONSTITUTIVE PHOTOMORPHOGENIC 1; ATCOP1; CONSTITUTIVE PHOTOMORPHOGENIC 1; COP1; DEETIOLATED MUTANT 340; DET340; EMB168; EMBRYO DEFECTIVE 168; FUS1; FUSCA 1	A04	15158718	15058718	15258718	88	1.09e-37
Candidate flowering time genes (Arabidopsis)	AT2G32950.1	ARABIDOPSIS THALIANA CONSTITUTIVE PHOTOMORPHOGENIC 1; ATCOP1; CONSTITUTIVE PHOTOMORPHOGENIC 1; COP1; DEETIOLATED MUTANT 340; DET340; EMB168; EMBRYO DEFECTIVE 168; FUS1; FUSCA 1	A04	15158913	15058913	15258913	179	2.83e-88
Candidate flowering time genes (Arabidopsis)	AT2G33810.1	SPL3; SQUAMOSA PROMOTER BINDING PROTEIN-LIKE 3	A04	15462630	15362630	15562630	138	7.2e-66
Candidate flowering time genes (Arabidopsis)	AT2G33810.1	SPL3; SQUAMOSA PROMOTER BINDING PROTEIN-LIKE 3	A04	15463066	15363066	15563066	67	2.12e-26
Candidate flowering time genes (Arabidopsis)	AT1G29160.1	Dof-type zinc finger DNA-binding family protein; CONTAINS InterPro DOMAIN/s: Zinc finger; Dof-type (InterPro:IPR003851); BEST Arabidopsis thaliana protein match is: Dof-type zinc finger DNA-binding family protein (TAIR:AT2G34140.1); Has 1076 Blast hits to 1071 proteins in 56 species: Archae - 0; Bacteria - 0; Metazoa - 0; Fungi - 0; Plants - 1071; Viruses - 0; Other Eukaryotes - 5 (source: NCBI B…	A04	15511445	15411445	15611445	135	1.76e-64
DTF-NV-SI (CE)	3093102|F|0-22:A>T-22:A>T		A04	15533222	15433222	15633222
DTF-RV-SI (CE)	3093102|F|0-22:A>T-22:A>T		A04	15533222	15433222	15633222
BL-FT-PCA:SVS	Bn-A04-p15534626		A04	15957020	15857020	16057020			240105	NF-YB8
WAG-FT-PCA:SVS	Bn-A04-p15534626		A04	15957020	15857020	16057020			240105	NF-YB8
DTF-RV (CE)	3113754|F|0-18:A>G-18:A>G		A04	16092399	15992399	16192399			104726	NF-YB8
DTF-NV (CE)	4114591|F|0-40:G>A-40:G>A		A04	16116944	16016944	16216944			80181	NF-YB8
DTF-RV (CE)	4114591|F|0-40:G>A-40:G>A		A04	16116944	16016944	16216944			80181	NF-YB8
Candidate flowering time genes (Arabidopsis)	AT2G37060.1	"NUCLEAR FACTOR Y; SUBUNIT B8"; NF-YB8	A04	16197125	16097125	16297125	91	8.23e-40
Candidate flowering time genes (Arabidopsis)	AT2G37060.1	"NUCLEAR FACTOR Y; SUBUNIT B8"; NF-YB8	A04	16197868	16097868	16297868	32	5.17e-07
Candidate flowering time genes (Arabidopsis)	AT2G37060.1	"NUCLEAR FACTOR Y; SUBUNIT B8"; NF-YB8	A04	16209568	16109568	16309568	85	1.78e-36
Candidate flowering time genes (Arabidopsis)	AT2G37060.1	"NUCLEAR FACTOR Y; SUBUNIT B8"; NF-YB8	A04	16210085	16110085	16310085	26	0.00111831
Candidate flowering time genes (Arabidopsis)	AT2G37060.1	"NUCLEAR FACTOR Y; SUBUNIT B8"; NF-YB8	A04	16210367	16110367	16310367	32	5.17e-07
Candidate flowering time genes (Arabidopsis)	AT3G48430.1	JMJ12; JUMONJI DOMAIN-CONTAINING PROTEIN 12; REF6; RELATIVE OF EARLY FLOWERING 6	A04	16309854	16209854	16409854	24	0.077355
Candidate flowering time genes (Arabidopsis)	AT2G38880.8	NUCLEAR FACTOR Y; SUBUNIT B1"; ATHAP3; ATNF-YB1; HAP3; HAP3A; HEME ACTIVATOR PROTEIN (YEAST) HOMOLOG 3; HEME ACTIVATOR PROTEIN (YEAST) HOMOLOG 3A; NF-YB1; NUCLEAR FACTOR Y SUBUNIT B1	A04	16798755	16698755	16898755	79	4.05e-33
Candidate flowering time genes (Arabidopsis)	AT2G38880.8	NUCLEAR FACTOR Y; SUBUNIT B1"; ATHAP3; ATNF-YB1; HAP3; HAP3A; HEME ACTIVATOR PROTEIN (YEAST) HOMOLOG 3; HEME ACTIVATOR PROTEIN (YEAST) HOMOLOG 3A; NF-YB1; NUCLEAR FACTOR Y SUBUNIT B1	A04	16799286	16699286	16899286	57	6.87e-21
Candidate flowering time genes (Arabidopsis)	AT2G46790.1	APRR9; ARABIDOPSIS PSEUDO-RESPONSE REGULATOR 9; PRR9; PSEUDO-RESPONSE REGULATOR 9; TL1; TOC1-LIKE PROTEIN 1	A04	16988143	16888143	17088143	52	8.68e-18
Candidate flowering time genes (Arabidopsis)	AT2G40080.1	EARLY FLOWERING 4; ELF4	A04	17004686	16904686	17104686	278	6.68e-144
Candidate flowering time genes (Arabidopsis)	AT2G41070.1	ATBZIP12; DPBF4; EEL; ENHANCED EM LEVEL	A04	17515762	17415762	17615762	263	3.05e-135
Candidate flowering time genes (Arabidopsis)	AT3G56850.1	ABA-RESPONSIVE ELEMENT BINDING PROTEIN 3; AREB3; DPBF3	A04	17516237	17416237	17616237	91	1.72e-39
Candidate flowering time genes (Arabidopsis)	AT1G69570.1	Dof-type zinc finger DNA-binding family protein; CONTAINS InterPro DOMAIN/s: Zinc finger; Dof-type (InterPro:IPR003851); BEST Arabidopsis thaliana protein match is: Dof-type zinc finger DNA-binding family protein (TAIR:AT1G26790.1); Has 1305 Blast hits to 1151 proteins in 75	A04	17517785	17417785	17617785	22	0.38717
DTF-RV (GH)	3159830|F|0-36:T>G-36:T>G		A04	18509624	18409624	18609624
DTF-NV (GH)	3159830|F|0-36:T>G-36:T>G		A04	18509624	18409624	18609624
DTF-NV (GH)	3077338|F|0-45:T>C-45:T>C		A04	18513580	18413580	18613580
DTF-NV (GH)	5048163|F|0-33:C>A-33:C>A		A04	18515452	18415452	18615452
Candidate flowering time genes (Arabidopsis)	AT2G45660.1	AGAMOUS-LIKE 20; AGL20; ATSOC1; SOC1; SUPPRESSOR OF OVEREXPRESSION OF CO 1	A04	18732833	18632833	18832833	97	6.04e-43
Candidate flowering time genes (Arabidopsis)	AT2G45660.1	AGAMOUS-LIKE 20; AGL20; ATSOC1; SOC1; SUPPRESSOR OF OVEREXPRESSION OF CO 1	A04	18733187	18633187	18833187	38	3.79e-10
Candidate flowering time genes (Arabidopsis)	AT2G45660.1	AGAMOUS-LIKE 20; AGL20; ATSOC1; SOC1; SUPPRESSOR OF OVEREXPRESSION OF CO 1	A04	18733313	18633313	18833313	42	2.27e-12
Candidate flowering time genes (Arabidopsis)	AT2G45660.1	AGAMOUS-LIKE 20; AGL20; ATSOC1; SOC1; SUPPRESSOR OF OVEREXPRESSION OF CO 1	A04	18733500	18633500	18833500	71	1.72e-28
Candidate flowering time genes (Arabidopsis)	AT2G45660.1	AGAMOUS-LIKE 20; AGL20; ATSOC1; SOC1; SUPPRESSOR OF OVEREXPRESSION OF CO 1	A04	18733682	18633682	18833682	56	3.74e-20
Candidate flowering time genes (Arabidopsis)	AT2G45660.1	AGAMOUS-LIKE 20; AGL20; ATSOC1; SOC1; SUPPRESSOR OF OVEREXPRESSION OF CO 1	A04	18733919	18633919	18833919	70	6.17e-28
Candidate flowering time genes (Arabidopsis)	AT2G45660.1	AGAMOUS-LIKE 20; AGL20; ATSOC1; SOC1; SUPPRESSOR OF OVEREXPRESSION OF CO 1	A04	18735141	18635141	18835141	156	9.62e-76
DTF-10 (F)	3090077|F|0-11:C>T-11:C>T		A04	18855663	18755663	18955663
Candidate flowering time genes (Arabidopsis)	AT2G46790.1	APRR9; ARABIDOPSIS PSEUDO-RESPONSE REGULATOR 9; PRR9; PSEUDO-RESPONSE REGULATOR 9; TL1; TOC1-LIKE PROTEIN 1	A04	18945117	18845117	19045117	107	2.31e-48
Candidate flowering time genes (Arabidopsis)	AT5G60100.2	PRR3; PSEUDO-RESPONSE REGULATOR 3	A04	18945381	18845381	19045381	38	6.33e-10
Candidate flowering time genes (Arabidopsis)	AT2G46790.1	APRR9; ARABIDOPSIS PSEUDO-RESPONSE REGULATOR 9; PRR9; PSEUDO-RESPONSE REGULATOR 9; TL1; TOC1-LIKE PROTEIN 1	A04	18945381	18845381	19045381	92	5.04e-40
Candidate flowering time genes (Arabidopsis)	AT2G46790.1	APRR9; ARABIDOPSIS PSEUDO-RESPONSE REGULATOR 9; PRR9; PSEUDO-RESPONSE REGULATOR 9; TL1; TOC1-LIKE PROTEIN 1	A04	18945591	18845591	19045591	136	1.75e-64
Candidate flowering time genes (Arabidopsis)	AT2G46790.1	APRR9; ARABIDOPSIS PSEUDO-RESPONSE REGULATOR 9; PRR9; PSEUDO-RESPONSE REGULATOR 9; TL1; TOC1-LIKE PROTEIN 1	A04	18946442	18846442	19046442	84	1.41e-35
Stomata guard	AT2G24520.1		A04_random	47864	-52136	147864	86
FLC2 expression	3121547|F|0-17:C>T-17:C>T		A04_random	467598	367598	567598
FLC3 expression	3121547|F|0-17:C>T-17:C>T		A04_random	467598	367598	567598
DTF-V-SII(CE)	3114176|F|0-32:C>T-32:C>T		A04_random	771563	671563	871563
Candidate flowering time genes (Arabidopsis)	AT5G43940.2	FORMALDEHYDE DEHYDROGENASE	A04_random	1045664	945664	1145664	22	0.325177
WAG-FT:GAPIT	Bn-A05-p3099878		A05	254664	154664	354664			201360	SAM
DTF-RV (CE)	4168445|F|0-27:G>A-27:G>A		A05	269964	169964	369964			186060	SAM
DTF-NV (CE)	4168445|F|0-27:G>A-27:G>A		A05	269964	169964	369964			186060	SAM
CON:GAPIT	Bn-A05-p3401393		A05	333059	233059	433059			122965	SAM	9
WAG-FT:GAPIT	Bn-A05-p3401393		A05	333059	233059	433059			122965	SAM	9
CON-FT-PCA:SVS	Bn-A05-p3401393		A05	333059	233059	433059			122965	SAM
Candidate flowering time genes (Arabidopsis)	AT4G01850.1	S-ADENOSYL METHIONINE SYNTHASE	A05	456024	356024	556024	510	0	8244	SAM
FLC1 expression	3105367|F|0-57:A>G-57:A>G		A05	464268	364268	564268
Candidate flowering time genes (Arabidopsis)	AT2G46790.1	APRR9; ARABIDOPSIS PSEUDO-RESPONSE REGULATOR 9; PRR9; PSEUDO-RESPONSE REGULATOR 9; TL1; TOC1-LIKE PROTEIN 1	A05	595908	495908	695908	98	2.33e-43
Candidate flowering time genes (Arabidopsis)	AT2G46790.1	APRR9; ARABIDOPSIS PSEUDO-RESPONSE REGULATOR 9; PRR9; PSEUDO-RESPONSE REGULATOR 9; TL1; TOC1-LIKE PROTEIN 1	A05	596397	496397	696397	117	6.38e-54
Candidate flowering time genes (Arabidopsis)	AT2G46790.1	APRR9; ARABIDOPSIS PSEUDO-RESPONSE REGULATOR 9; PRR9; PSEUDO-RESPONSE REGULATOR 9; TL1; TOC1-LIKE PROTEIN 1	A05	596553	496553	696553	54	6.71e-19
Candidate flowering time genes (Arabidopsis)	AT2G46790.1	APRR9; ARABIDOPSIS PSEUDO-RESPONSE REGULATOR 9; PRR9; PSEUDO-RESPONSE REGULATOR 9; TL1; TOC1-LIKE PROTEIN 1	A05	596777	496777	696777	79	8.49e-33
Candidate flowering time genes (Arabidopsis)	AT2G46790.1	APRR9; ARABIDOPSIS PSEUDO-RESPONSE REGULATOR 9; PRR9; PSEUDO-RESPONSE REGULATOR 9; TL1; TOC1-LIKE PROTEIN 1	A05	597028	497028	697028	116	2.3e-53
Candidate flowering time genes (Arabidopsis)	AT2G46790.1	APRR9; ARABIDOPSIS PSEUDO-RESPONSE REGULATOR 9; PRR9; PSEUDO-RESPONSE REGULATOR 9; TL1; TOC1-LIKE PROTEIN 1	A05	597233	497233	697233	59	1.11e-21
Candidate flowering time genes (Arabidopsis)	AT2G46340.1	SPA1; SUPPRESSOR OF PHYA-105 1	A05	854671	754671	954671	458	0
Candidate flowering time genes (Arabidopsis)	AT2G46340.1	SPA1; SUPPRESSOR OF PHYA-105 1	A05	856072	756072	956072	122	2.23e-56
Candidate flowering time genes (Arabidopsis)	AT2G46340.1	SPA1; SUPPRESSOR OF PHYA-105 1	A05	856479	756479	956479	564	0
Candidate flowering time genes (Arabidopsis)	AT2G46340.1	SPA1; SUPPRESSOR OF PHYA-105 1	A05	857480	757480	957480	120	2.89e-55
Candidate flowering time genes (Arabidopsis)	AT2G46340.1	SPA1; SUPPRESSOR OF PHYA-105 1	A05	857743	757743	957743	236	9.48e-120
Candidate flowering time genes (Arabidopsis)	AT2G46340.1	SPA1; SUPPRESSOR OF PHYA-105 1	A05	858151	758151	958151	42	6.62e-12
Candidate flowering time genes (Arabidopsis)	AT2G46340.1	SPA1; SUPPRESSOR OF PHYA-105 1	A05	858316	758316	958316	172	3.58e-84
Candidate flowering time genes (Arabidopsis)	AT2G41070.1	ATBZIP12; DPBF4; EEL; ENHANCED EM LEVEL	A05	1106500	1006500	1206500	229	2.43e-116
Candidate flowering time genes (Arabidopsis)	AT2G41070.1	ATBZIP12; DPBF4; EEL; ENHANCED EM LEVEL	A05	1107276	1007276	1207276	61	5.97e-23
BL-FT-PCA:SVS	Bn-A05-p1216828		A05	1338821	1238821	1438821			232321	ATBZIP12
16HR-GH-PCA:SVS	Bn-A05-p1216828		A05	1338821	1238821	1438821			231545	ATBZIP12
16HR-GH-PCA:SVS	Bn-A05-p1237296		A05	1353702	1253702	1453702			247202	ATBZIP12
Candidate flowering time genes (Arabidopsis)	AT2G43410.2	FPA	A05	1850067	1750067	1950067	190	3.08e-94
Candidate flowering time genes (Arabidopsis)	AT2G43410.2	FPA	A05	1850721	1750721	1950721	298	2.83e-154
Candidate flowering time genes (Arabidopsis)	AT2G43410.2	FPA	A05	1851596	1751596	1951596	384	0
Candidate flowering time genes (Arabidopsis)	AT2G43410.2	FPA	A05	1852072	1752072	1952072	134	4.15e-63
Candidate flowering time genes (Arabidopsis)	AT5G08330.1	ATTCP21; CCA1 HIKING EXPEDITION; CHE; TCP DOMAIN PROTEIN 21; TCP21	A05	2260769	2160769	2360769	22	0.239907
Candidate flowering time genes (Arabidopsis)	AT5G60910.1	AGAMOUS-LIKE 8; AGL8; FRUITFULL; FUL	A05	2622574	2522574	2722574	98	1.41e-43
Candidate flowering time genes (Arabidopsis)	AT4G22950.1	AGAMOUS-LIKE 19; AGL19; GL19	A05	2622603	2522603	2722603	52	3.22e-18
Candidate flowering time genes (Arabidopsis)	AT2G45660.1	AGAMOUS-LIKE 20; AGL20; ATSOC1; SOC1; SUPPRESSOR OF OVEREXPRESSION OF CO 1	A05	2622605	2522605	2722605	71	1.72e-28
Candidate flowering time genes (Arabidopsis)	AT2G45660.1	AGAMOUS-LIKE 20; AGL20; ATSOC1; SOC1; SUPPRESSOR OF OVEREXPRESSION OF CO 1	A05	2627448	2527448	2727448	155	3.46e-75
Candidate flowering time genes (Arabidopsis)	AT2G45660.1	AGAMOUS-LIKE 20; AGL20; ATSOC1; SOC1; SUPPRESSOR OF OVEREXPRESSION OF CO 1	A05	2627775	2527775	2727775	38	3.79e-10
Candidate flowering time genes (Arabidopsis)	AT2G45660.1	AGAMOUS-LIKE 20; AGL20; ATSOC1; SOC1; SUPPRESSOR OF OVEREXPRESSION OF CO 1	A05	2627898	2527898	2727898	45	4.87e-14
Candidate flowering time genes (Arabidopsis)	AT2G45660.1	AGAMOUS-LIKE 20; AGL20; ATSOC1; SOC1; SUPPRESSOR OF OVEREXPRESSION OF CO 1	A05	2628072	2528072	2728072	77	7.93e-32
Candidate flowering time genes (Arabidopsis)	AT2G45660.1	AGAMOUS-LIKE 20; AGL20; ATSOC1; SOC1; SUPPRESSOR OF OVEREXPRESSION OF CO 1	A05	2628235	2528235	2728235	56	3.74e-20
Candidate flowering time genes (Arabidopsis)	AT2G45660.1	AGAMOUS-LIKE 20; AGL20; ATSOC1; SOC1; SUPPRESSOR OF OVEREXPRESSION OF CO 1	A05	2628478	2528478	2728478	70	6.17e-28
Candidate flowering time genes (Arabidopsis)	AT2G45660.1	AGAMOUS-LIKE 20; AGL20; ATSOC1; SOC1; SUPPRESSOR OF OVEREXPRESSION OF CO 1	A05	2629758	2529758	2729758	146	3.49e-70
Candidate flowering time genes (Arabidopsis)	AT2G45660.1	AGAMOUS-LIKE 20; AGL20; ATSOC1; SOC1; SUPPRESSOR OF OVEREXPRESSION OF CO 1	A05	2630583	2530583	2730583	109	1.29e-49
Candidate flowering time genes (Arabidopsis)	AT2G40080.1	EARLY FLOWERING 4; ELF4	A05	2910309	2810309	3010309	301	1.09e-156
Candidate flowering time genes (Arabidopsis)	AT2G38880.8	NUCLEAR FACTOR Y; SUBUNIT B1"; ATHAP3; ATNF-YB1; HAP3; HAP3A; HEME ACTIVATOR PROTEIN (YEAST) HOMOLOG 3; HEME ACTIVATOR PROTEIN (YEAST) HOMOLOG 3A; NF-YB1; NUCLEAR FACTOR Y SUBUNIT B1	A05	3334168	3234168	3434168	88	4.02e-38
Candidate flowering time genes (Arabidopsis)	AT2G38880.8	NUCLEAR FACTOR Y; SUBUNIT B1"; ATHAP3; ATNF-YB1; HAP3; HAP3A; HEME ACTIVATOR PROTEIN (YEAST) HOMOLOG 3; HEME ACTIVATOR PROTEIN (YEAST) HOMOLOG 3A; NF-YB1; NUCLEAR FACTOR Y SUBUNIT B1	A05	3334584	3234584	3434584	137	2.32e-65
WAG-FT:GAPIT	Bn-A05-p3684668		A05	3613085	3513085	3713085			278501	ATNF-YB1
Candidate flowering time genes (Arabidopsis)	AT4G01850.1	S-ADENOSYL METHIONINE SYNTHASE	A05	4068627	3968627	4168627	392	0
Candidate flowering time genes (Arabidopsis)	AT2G35670.1	FERTILIZATION INDEPENDENT SEED 2; FERTILIZATION-INDEPENDENT ENDOSPERM 2; FIE2; FIS2	A05	4225273	4125273	4325273	32	1.65e-06
Candidate flowering time genes (Arabidopsis)	AT2G35670.1	FERTILIZATION INDEPENDENT SEED 2; FERTILIZATION-INDEPENDENT ENDOSPERM 2; FIE2; FIS2	A05	4634098	4534098	4734098	40	5.89e-11
DTF-V-SI (CE)	3079731|F|0-13:G>C-13:G>C		A05	5411500	5311500	5511500
Candidate flowering time genes (Arabidopsis)	AT2G33810.1	SPL3; SQUAMOSA PROMOTER BINDING PROTEIN-LIKE 3	A05	5425495	5325495	5525495	70	4.55e-28
Candidate flowering time genes (Arabidopsis)	AT2G33810.1	SPL3; SQUAMOSA PROMOTER BINDING PROTEIN-LIKE 3	A05	5426037	5326037	5526037	239	5.15e-122
16HR-GH-PCA:SVS	Bn-A05-p5926631		A05	5664439	5564439	5764439			238402	SPL3
DTF-NV-SI (CE)	3105048|F|0-18:G>A-18:G>A		A05	6403179	6303179	6503179			977142	SPL3
DTF-RV-SI (CE)	3105048|F|0-18:G>A-18:G>A		A05	6403179	6303179	6503179			977142	SPL3
8HR-GH-PCA:SVS	Bn-A05-p7105221		A05	6552442	6452442	6652442			850405	PHYC
CON:GAPIT	Bn-A05-p7187425		A05	6615357	6515357	6715357			787490	PHYC
FLC1 expression	3106259|F|0-10:T>A-10:T>A		A05	6623788	6523788	6723788			779059	PHYC
DTF-V-SII(CE)	4166487|F|0-52:C>A-52:C>A		A05	6743763	6643763	6843763			659084	PHYC
Candidate flowering time genes (Arabidopsis)	AT5G35840.1	PHYC; PHYTOOME C	A05	7402847	7302847	7502847	1259	0
WAG-FT-PCA:SVS	Bn-A05-p9347113		A05	7403358	7303358	7503358			511	PHYC
Candidate flowering time genes (Arabidopsis)	AT1G09570.1	ELONGATED HYPOCOTYL 8; FAR RED ELONGATED 1; FAR RED ELONGATED HYPOCOTYL 2; FHY2; FRE1; HY8; PHYA; PHYTOOME A	A05	7403900	7303900	7503900	37	4.02e-09
Candidate flowering time genes (Arabidopsis)	AT5G35840.1	PHYC; PHYTOOME C	A05	7404953	7304953	7504953	558	0
Candidate flowering time genes (Arabidopsis)	AT5G35840.1	PHYC; PHYTOOME C	A05	7405901	7305901	7505901	331	1.43e-172
WAG-FT-PCA:SVS	Bn-A05-p9623131		A05	7727618	7627618	7827618			321717	PHYC
Stomata guard	AT5G57350.1		A05	7863726	7763726	7963726	201
Candidate flowering time genes (Arabidopsis)	AT2G33810.1	SPL3; SQUAMOSA PROMOTER BINDING PROTEIN-LIKE 3	A05	9132320	9032320	9232320	43	4.65e-13
FLC3 expression	3120507|F|0-32:A>T-32:A>T		A05	9133293	9033293	9233293
Candidate flowering time genes (Arabidopsis)	AT1G53090.1	SPA1-RELATED 4; SPA4	A05	9158804	9058804	9258804	142	1.2e-67
Candidate flowering time genes (Arabidopsis)	AT1G53090.1	SPA1-RELATED 4; SPA4	A05	9159368	9059368	9259368	214	1.14e-107
Candidate flowering time genes (Arabidopsis)	AT1G53090.1	SPA1-RELATED 4; SPA4	A05	9159623	9059623	9259623	103	5.75e-46
Candidate flowering time genes (Arabidopsis)	AT3G15354.1	SPA1-RELATED 3; SPA3	A05	9159633	9059633	9259633	69	5.28e-27
Candidate flowering time genes (Arabidopsis)	AT3G15354.1	SPA1-RELATED 3; SPA3	A05	9165083	9065083	9265083	50	1.93e-16
Candidate flowering time genes (Arabidopsis)	AT1G53090.1	SPA1-RELATED 4; SPA4	A05	9165098	9065098	9265098	280	2.32e-144
Candidate flowering time genes (Arabidopsis)	AT1G53090.1	SPA1-RELATED 4; SPA4	A05	9165406	9065406	9265406	136	2.6e-64
Candidate flowering time genes (Arabidopsis)	AT3G15354.1	SPA1-RELATED 3; SPA3	A05	9165630	9065630	9265630	94	6.69e-41
Candidate flowering time genes (Arabidopsis)	AT1G53090.1	SPA1-RELATED 4; SPA4	A05	9165630	9065630	9265630	106	1.24e-47
Candidate flowering time genes (Arabidopsis)	AT1G53090.1	SPA1-RELATED 4; SPA4	A05	9165828	9065828	9265828	75	2.11e-30
Candidate flowering time genes (Arabidopsis)	AT1G53090.1	SPA1-RELATED 4; SPA4	A05	9165963	9065963	9265963	47	7.76e-15
Candidate flowering time genes (Arabidopsis)	AT1G53090.1	SPA1-RELATED 4; SPA4	A05	9170271	9070271	9270271	174	1.95e-85
8HR-GH-PCA:SVS	Bn-A05-p10734565		A05	9315601	9215601	9415601			145330	SPA4
8HR-GH:GAPIT	Bn-A05-p10783057		A05	9359723	9259723	9459723			189452	SPA4
8HR-GH:GAPIT	Bn-A05-p10948934		A05	9541832	9441832	9641832			371561	SPA4
8HR-GH:GAPIT	Bn-A05-p10964994		A05	9560251	9460251	9660251			389980	SPA4
8HR-GH:GAPIT	Bn-A05-p10999977		A05	9599669	9499669	9699669			429398	SPA4
8HR-GH:SVS	Bn-A05-p10999977		A05	9599669	9499669	9699669			429398	SPA4
8HR-GH-PCA:SVS	Bn-A05-p10999977		A05	9599669	9499669	9699669			566619	SPA4
8HR-GH:GAPIT	Bn-A05-p11000261		A05	9599950	9499950	9699950			429679	SPA4
Candidate flowering time genes (Arabidopsis)	AT5G60910.1	AGAMOUS-LIKE 8; AGL8; FRUITFULL; FUL	A05	9736890	9636890	9836890	23	0.0694585
DTF-V-SII(CE)	5053195|F|0-36:G>C-36:G>C		A05	9820507	9720507	9920507			932867	VRN1
Candidate flowering time genes (Arabidopsis)	AT3G18990.1	REDUCED VERNALIZATION RESPONSE 1; REM39; REPRODUCTIVE MERISTEM 39; VRN1	A05	10753374	10653374	10853374	38	4.38e-10
Candidate flowering time genes (Arabidopsis)	AT3G18990.1	REDUCED VERNALIZATION RESPONSE 1; REM39; REPRODUCTIVE MERISTEM 39; VRN1	A05	10754026	10654026	10854026	112	3.2e-51
DTF-NV-SI (CE)	4109550|F|0-7:T>A-7:T>A		A05	12854268	12754268	12954268
DTF-RV-SI (CE)	4109550|F|0-7:T>A-7:T>A		A05	12854268	12754268	12954268
Candidate flowering time genes (Arabidopsis)	AT1G35160.2	14-3-3 PROTEIN G-BOX FACTOR14 PHI; 14-3-3PHI; GENERAL REGULATORY FACTOR 4; GF14 PHI; GF14 PROTEIN PHI CHAIN; GRF4	A05	13632231	13532231	13732231	104	8.25e-47
Candidate flowering time genes (Arabidopsis)	AT5G16050.1	GENERAL REGULATORY FACTOR 5; GF14 UPSILON; GRF5	A05	13632477	13532477	13732477	66	9.06e-26
Candidate flowering time genes (Arabidopsis)	AT1G78300.1	14-3-3 PROTEIN G-BOX FACTOR14 OMEGA; 14-3-3OMEGA; GENERAL REGULATORY FACTOR 2; GF14 OMEGA; GRF2	A05	13633113	13533113	13733113	238	2.52e-121
Candidate flowering time genes (Arabidopsis)	AT3G02520.1	GENERAL REGULATORY FACTOR 7; GF14 NU; GRF7	A05	13633115	13533115	13733115	117	4.34e-54
Candidate flowering time genes (Arabidopsis)	AT1G35160.2	14-3-3 PROTEIN G-BOX FACTOR14 PHI; 14-3-3PHI; GENERAL REGULATORY FACTOR 4; GF14 PHI; GF14 PROTEIN PHI CHAIN; GRF4	A05	13633133	13533133	13733133	309	9.07e-161
DTF-RV (GH)	3095754|F|0-68:G>A-68:G>A		A05	15170808	15070808	15270808
Candidate flowering time genes (Arabidopsis)	AT1G49720.2	ABF1; ABSCISIC ACID RESPONSIVE ELEMENT-BINDING FACTOR 1; ATABF1	A05	16192900	16092900	16292900	26	0.00214847
Candidate flowering time genes (Arabidopsis)	AT3G19290.3	ABA-RESPONSIVE ELEMENT BINDING PROTEIN 2; ABF4; ABRE BINDING FACTOR 4; AREB2; ATAREB2	A05	16192942	16092942	16292942	108	6.38e-49
Candidate flowering time genes (Arabidopsis)	AT3G19290.3	ABA-RESPONSIVE ELEMENT BINDING PROTEIN 2; ABF4; ABRE BINDING FACTOR 4; AREB2; ATAREB2	A05	16193169	16093169	16293169	30	1.46e-05
Candidate flowering time genes (Arabidopsis)	AT1G49720.2	ABF1; ABSCISIC ACID RESPONSIVE ELEMENT-BINDING FACTOR 1; ATABF1	A05	16193340	16093340	16293340	46	1.64e-14
Candidate flowering time genes (Arabidopsis)	AT3G19290.3	ABA-RESPONSIVE ELEMENT BINDING PROTEIN 2; ABF4; ABRE BINDING FACTOR 4; AREB2; ATAREB2	A05	16193341	16093341	16293341	53	2.39e-18
Candidate flowering time genes (Arabidopsis)	AT1G45249.3	ABF2; ABSCISIC ACID RESPONSIVE ELEMENTS-BINDING FACTOR 2; ABSCISIC ACID RESPONSIVE ELEMENTS-BINDING PROTEIN 2; AREB1; ATABF2; ATAREB1	A05	16193516	16093516	16293516	41	1.05e-11
Candidate flowering time genes (Arabidopsis)	AT3G19290.3	ABA-RESPONSIVE ELEMENT BINDING PROTEIN 2; ABF4; ABRE BINDING FACTOR 4; AREB2; ATAREB2	A05	16193831	16093831	16293831	244	1.6e-124
Candidate flowering time genes (Arabidopsis)	AT1G45249.3	ABF2; ABSCISIC ACID RESPONSIVE ELEMENTS-BINDING FACTOR 2; ABSCISIC ACID RESPONSIVE ELEMENTS-BINDING PROTEIN 2; AREB1; ATABF2; ATAREB1	A05	16194182	16094182	16294182	42	2.93e-12
Candidate flowering time genes (Arabidopsis)	AT1G49720.2	ABF1; ABSCISIC ACID RESPONSIVE ELEMENT-BINDING FACTOR 1; ATABF1	A05	16194380	16094380	16294380	71	2.07e-28
Candidate flowering time genes (Arabidopsis)	AT3G19290.3	ABA-RESPONSIVE ELEMENT BINDING PROTEIN 2; ABF4; ABRE BINDING FACTOR 4; AREB2; ATAREB2	A05	16194538	16094538	16294538	287	1.99e-148
DTF-NV (CE)	4336504|F|0-49:T>C-49:T>C		A05	16278174	16178174	16378174
Candidate flowering time genes (Arabidopsis)	AT3G18990.1	REDUCED VERNALIZATION RESPONSE 1; REM39; REPRODUCTIVE MERISTEM 39; VRN1	A05	16378090	16278090	16478090	70	7.12e-28
Candidate flowering time genes (Arabidopsis)	AT3G18990.1	REDUCED VERNALIZATION RESPONSE 1; REM39; REPRODUCTIVE MERISTEM 39; VRN1	A05	16379265	16279265	16479265	251	1.72e-128
Candidate flowering time genes (Arabidopsis)	AT3G18990.1	REDUCED VERNALIZATION RESPONSE 1; REM39; REPRODUCTIVE MERISTEM 39; VRN1	A05	16379871	16279871	16479871	158	8.59e-77
Candidate flowering time genes (Arabidopsis)	AT5G58230.1	ARABIDOPSIS MULTICOPY SUPRESSOR OF IRA1; ATMSI1; MATERNAL EFFECT EMBRYO ARREST 70; MEE70; MSI1; MULTICOPY SUPRESSOR OF IRA1	A05	16900018	16800018	17000018	173	4.22e-85
Candidate flowering time genes (Arabidopsis)	AT5G58230.1	ARABIDOPSIS MULTICOPY SUPRESSOR OF IRA1; ATMSI1; MATERNAL EFFECT EMBRYO ARREST 70; MEE70; MSI1; MULTICOPY SUPRESSOR OF IRA1	A05	16900438	16800438	17000438	113	9.53e-52
DTF-NV (GH)	100021034|F|0-15:C>G-15:C>G		A05	17098131	16998131	17198131
Candidate flowering time genes (Arabidopsis)	AT2G18790.1	HY3; OOP1; OUT OF PHASE 1; PHYB; PHYTOOME B	A05	17433213	17333213	17533213	193	7.99e-96
Candidate flowering time genes (Arabidopsis)	AT2G18790.1	HY3; OOP1; OUT OF PHASE 1; PHYB; PHYTOOME B	A05	17433709	17333709	17533709	188	4.81e-93
Candidate flowering time genes (Arabidopsis)	AT2G18790.1	HY3; OOP1; OUT OF PHASE 1; PHYB; PHYTOOME B	A05	17434633	17334633	17534633	585	0
Candidate flowering time genes (Arabidopsis)	AT5G35840.1	PHYC; PHYTOOME C	A05	17436044	17336044	17536044	51	6.41e-17
Candidate flowering time genes (Arabidopsis)	AT4G18130.1	PHYE; PHYTOOME E	A05	17436301	17336301	17536301	113	2.16e-51
Candidate flowering time genes (Arabidopsis)	AT2G18790.1	HY3; OOP1; OUT OF PHASE 1; PHYB; PHYTOOME B	A05	17436769	17336769	17536769	1134	0
Candidate flowering time genes (Arabidopsis)	AT5G47640.1	"NUCLEAR FACTOR Y; SUBUNIT B2"; NF-YB2	A05	17869294	17769294	17969294	136	9.95e-65
Candidate gene (Arabidopsis thaliana)	AT1G69490.1	ANAC029, ARABIDOPSIS NAC DOMAIN CONTAINING PROTEIN 29, ATNAP, NAC-LIKE, ACTIVATED BY AP3/PI, NAP	A05	18118148	18018148	18218148	143
Candidate flowering time genes (Arabidopsis)	AT3G15354.1	SPA1-RELATED 3; SPA3	A05	18186567	18086567	18286567	259	1.27e-132
Candidate flowering time genes (Arabidopsis)	AT1G53090.1	SPA1-RELATED 4; SPA4	A05	18186860	18086860	18286860	143	3.34e-68
Candidate flowering time genes (Arabidopsis)	AT1G53090.1	SPA1-RELATED 4; SPA4	A05	18187403	18087403	18287403	114	4.42e-52
Candidate flowering time genes (Arabidopsis)	AT3G15354.1	SPA1-RELATED 3; SPA3	A05	18187403	18087403	18287403	118	3.05e-54
Candidate flowering time genes (Arabidopsis)	AT3G15354.1	SPA1-RELATED 3; SPA3	A05	18187639	18087639	18287639	161	3.81e-78
Candidate flowering time genes (Arabidopsis)	AT3G15354.1	SPA1-RELATED 3; SPA3	A05	18187985	18087985	18287985	297	9.52e-154
Candidate flowering time genes (Arabidopsis)	AT1G53090.1	SPA1-RELATED 4; SPA4	A05	18188182	18088182	18288182	192	1.93e-95
Candidate flowering time genes (Arabidopsis)	AT3G15354.1	SPA1-RELATED 3; SPA3	A05	18188582	18088582	18288582	117	1.1e-53
Candidate flowering time genes (Arabidopsis)	AT1G53090.1	SPA1-RELATED 4; SPA4	A05	18188601	18088601	18288601	88	1.25e-37
Candidate flowering time genes (Arabidopsis)	AT3G15354.1	SPA1-RELATED 3; SPA3	A05	18188861	18088861	18288861	216	1.01e-108
Candidate flowering time genes (Arabidopsis)	AT1G53090.1	SPA1-RELATED 4; SPA4	A05	18188870	18088870	18288870	168	4.23e-82
Candidate flowering time genes (Arabidopsis)	AT3G15354.1	SPA1-RELATED 3; SPA3	A05	18189240	18089240	18289240	61	1.48e-22
Candidate flowering time genes (Arabidopsis)	AT3G15354.1	SPA1-RELATED 3; SPA3	A05	18189385	18089385	18289385	149	1.78e-71
Stomata guard	AT4G27500.1		A05	18213134	18113134	18313134	80
Candidate flowering time genes (Arabidopsis)	AT1G30100.1 (Symbols: NCED5, ATNCED5 | nine-cis-epoxycarotenoid dioxygenase 5, NINE-CIS-EPOXYCAROTENOID DIOXYGENASE 5 )		A05	18611887	18511887	18711887	198	0.822
Candidate flowering time genes (Arabidopsis)	AT3G12810.1	13; PHOTOPERIOD-INDEPENDENT EARLY FLOWERING 1; PIE1; SRCAP	A05	19334416	19234416	19434416	221	3.74e-111
Candidate flowering time genes (Arabidopsis)	AT3G12810.1	13; PHOTOPERIOD-INDEPENDENT EARLY FLOWERING 1; PIE1; SRCAP	A05	19335010	19235010	19435010	278	7.7e-143
Candidate flowering time genes (Arabidopsis)	AT3G12810.1	13; PHOTOPERIOD-INDEPENDENT EARLY FLOWERING 1; PIE1; SRCAP	A05	19335979	19235979	19435979	480	0
Candidate flowering time genes (Arabidopsis)	AT3G12810.1	13; PHOTOPERIOD-INDEPENDENT EARLY FLOWERING 1; PIE1; SRCAP	A05	19336183	19236183	19436183	39	5.57e-10
Candidate flowering time genes (Arabidopsis)	AT3G12810.1	13; PHOTOPERIOD-INDEPENDENT EARLY FLOWERING 1; PIE1; SRCAP	A05	19336318	19236318	19436318	51	1.19e-16
Candidate flowering time genes (Arabidopsis)	AT3G12810.1	13; PHOTOPERIOD-INDEPENDENT EARLY FLOWERING 1; PIE1; SRCAP	A05	19339428	19239428	19439428	2153	0
Candidate flowering time genes (Arabidopsis)	AT3G12810.1	13; PHOTOPERIOD-INDEPENDENT EARLY FLOWERING 1; PIE1; SRCAP	A05	19339475	19239475	19439475	28	0.000725779
Candidate flowering time genes (Arabidopsis)	AT3G12810.1	13; PHOTOPERIOD-INDEPENDENT EARLY FLOWERING 1; PIE1; SRCAP	A05	19340333	19240333	19440333	51	1.19e-16
Candidate flowering time genes (Arabidopsis)	AT3G12810.1	13; PHOTOPERIOD-INDEPENDENT EARLY FLOWERING 1; PIE1; SRCAP	A05	19340739	19240739	19440739	109	6.81e-49
Candidate flowering time genes (Arabidopsis)	AT3G12810.1	13; PHOTOPERIOD-INDEPENDENT EARLY FLOWERING 1; PIE1; SRCAP	A05	19341319	19241319	19441319	79	3.24e-32
Candidate flowering time genes (Arabidopsis)	AT3G12810.1	13; PHOTOPERIOD-INDEPENDENT EARLY FLOWERING 1; PIE1; SRCAP	A05	19341489	19241489	19441489	74	1.95e-29
Candidate flowering time genes (Arabidopsis)	AT3G12810.1	13; PHOTOPERIOD-INDEPENDENT EARLY FLOWERING 1; PIE1; SRCAP	A05	19341867	19241867	19441867	81	2.5e-33
Candidate flowering time genes (Arabidopsis)	AT3G12810.1	13; PHOTOPERIOD-INDEPENDENT EARLY FLOWERING 1; PIE1; SRCAP	A05	19342015	19242015	19442015	48	5.53e-15
BL-FT-PCA:SVS	Bn-A05-p21370435		A05	19541534	19441534	19641534			199519	PIE1
CON-FT-PCA:SVS	Bn-A05-p21370435		A05	19541534	19441534	19641534			199519	PIE1
Candidate flowering time genes (Arabidopsis)	AT3G46640.3	PCL1; PHYTOCLOCK 1	A05	20079248	19979248	20179248	67	3.01e-26
Candidate flowering time genes (Arabidopsis)	AT5G24930.1	ATCOL4; B-BOX DOMAIN PROTEIN 5; BBX5; COL4; CONSTANS-LIKE 4	A05	21078016	20978016	21178016	22	0.36182
DTF-V (CE)	4331142|F|0-33:T>G-33:T>G		A05	22323021	22223021	22423021
Candidate flowering time genes (Arabidopsis)	AT3G02520.1	GENERAL REGULATORY FACTOR 7; GF14 NU; GRF7	A05	22647854	22547854	22747854	98	1.58e-43
Candidate flowering time genes (Arabidopsis)	AT3G02520.1	GENERAL REGULATORY FACTOR 7; GF14 NU; GRF7	A05	22648112	22548112	22748112	86	7.42e-37
Candidate flowering time genes (Arabidopsis)	AT5G16050.1	GENERAL REGULATORY FACTOR 5; GF14 UPSILON; GRF5	A05	22648306	22548306	22748306	66	9.06e-26
Candidate flowering time genes (Arabidopsis)	AT3G02520.1	GENERAL REGULATORY FACTOR 7; GF14 NU; GRF7	A05	22648306	22548306	22748306	93	9.52e-41
Candidate flowering time genes (Arabidopsis)	AT1G35160.2	14-3-3 PROTEIN G-BOX FACTOR14 PHI; 14-3-3PHI; GENERAL REGULATORY FACTOR 4; GF14 PHI; GF14 PROTEIN PHI CHAIN; GRF4	A05	22648840	22548840	22748840	133	6.25e-63
Candidate flowering time genes (Arabidopsis)	AT5G38480.1	GENERAL REGULATORY FACTOR 3; GRF3; RCI1	A05	22648849	22548849	22748849	216	3.67e-109
Candidate flowering time genes (Arabidopsis)	AT5G16050.1	GENERAL REGULATORY FACTOR 5; GF14 UPSILON; GRF5	A05	22648856	22548856	22748856	277	4.6e-143
Candidate flowering time genes (Arabidopsis)	AT3G02520.1	GENERAL REGULATORY FACTOR 7; GF14 NU; GRF7	A05	22648895	22548895	22748895	316	1.03e-164
Candidate flowering time genes (Arabidopsis)	AT5G60910.1	AGAMOUS-LIKE 8; AGL8; FRUITFULL; FUL	A05	22702704	22602704	22802704	68	6.7e-27
Candidate flowering time genes (Arabidopsis)	AT2G32950.1	ARABIDOPSIS THALIANA CONSTITUTIVE PHOTOMORPHOGENIC 1; ATCOP1; CONSTITUTIVE PHOTOMORPHOGENIC 1; COP1; DEETIOLATED MUTANT 340; DET340; EMB168; EMBRYO DEFECTIVE 168; FUS1; FUSCA 1	A05_random	516006	416006	616006	177	3.66e-87
Candidate flowering time genes (Arabidopsis)	AT2G32950.1	ARABIDOPSIS THALIANA CONSTITUTIVE PHOTOMORPHOGENIC 1; ATCOP1; CONSTITUTIVE PHOTOMORPHOGENIC 1; COP1; DEETIOLATED MUTANT 340; DET340; EMB168; EMBRYO DEFECTIVE 168; FUS1; FUSCA 1	A05_random	516207	416207	616207	97	1.09e-42
Candidate flowering time genes (Arabidopsis)	AT2G32950.1	ARABIDOPSIS THALIANA CONSTITUTIVE PHOTOMORPHOGENIC 1; ATCOP1; CONSTITUTIVE PHOTOMORPHOGENIC 1; COP1; DEETIOLATED MUTANT 340; DET340; EMB168; EMBRYO DEFECTIVE 168; FUS1; FUSCA 1	A05_random	516480	416480	616480	155	6.21e-75
Candidate flowering time genes (Arabidopsis)	AT2G32950.1	ARABIDOPSIS THALIANA CONSTITUTIVE PHOTOMORPHOGENIC 1; ATCOP1; CONSTITUTIVE PHOTOMORPHOGENIC 1; COP1; DEETIOLATED MUTANT 340; DET340; EMB168; EMBRYO DEFECTIVE 168; FUS1; FUSCA 1	A05_random	516684	416684	616684	94	5.05e-41
Candidate flowering time genes (Arabidopsis)	AT2G32950.1	ARABIDOPSIS THALIANA CONSTITUTIVE PHOTOMORPHOGENIC 1; ATCOP1; CONSTITUTIVE PHOTOMORPHOGENIC 1; COP1; DEETIOLATED MUTANT 340; DET340; EMB168; EMBRYO DEFECTIVE 168; FUS1; FUSCA 1	A05_random	516909	416909	616909	92	6.53e-40
Candidate flowering time genes (Arabidopsis)	AT2G32950.1	ARABIDOPSIS THALIANA CONSTITUTIVE PHOTOMORPHOGENIC 1; ATCOP1; CONSTITUTIVE PHOTOMORPHOGENIC 1; COP1; DEETIOLATED MUTANT 340; DET340; EMB168; EMBRYO DEFECTIVE 168; FUS1; FUSCA 1	A05_random	517154	417154	617154	118	2.3e-54
Candidate flowering time genes (Arabidopsis)	AT2G32950.1	ARABIDOPSIS THALIANA CONSTITUTIVE PHOTOMORPHOGENIC 1; ATCOP1; CONSTITUTIVE PHOTOMORPHOGENIC 1; COP1; DEETIOLATED MUTANT 340; DET340; EMB168; EMBRYO DEFECTIVE 168; FUS1; FUSCA 1	A05_random	517528	417528	617528	77	1.42e-31
Candidate flowering time genes (Arabidopsis)	AT2G32950.1	ARABIDOPSIS THALIANA CONSTITUTIVE PHOTOMORPHOGENIC 1; ATCOP1; CONSTITUTIVE PHOTOMORPHOGENIC 1; COP1; DEETIOLATED MUTANT 340; DET340; EMB168; EMBRYO DEFECTIVE 168; FUS1; FUSCA 1	A05_random	517665	417665	617665	59	1.44e-21
Candidate flowering time genes (Arabidopsis)	AT2G32950.1	ARABIDOPSIS THALIANA CONSTITUTIVE PHOTOMORPHOGENIC 1; ATCOP1; CONSTITUTIVE PHOTOMORPHOGENIC 1; COP1; DEETIOLATED MUTANT 340; DET340; EMB168; EMBRYO DEFECTIVE 168; FUS1; FUSCA 1	A05_random	517915	417915	617915	112	4.98e-51
Candidate flowering time genes (Arabidopsis)	AT2G32950.1	ARABIDOPSIS THALIANA CONSTITUTIVE PHOTOMORPHOGENIC 1; ATCOP1; CONSTITUTIVE PHOTOMORPHOGENIC 1; COP1; DEETIOLATED MUTANT 340; DET340; EMB168; EMBRYO DEFECTIVE 168; FUS1; FUSCA 1	A05_random	518350	418350	618350	216	7.65e-109
Candidate flowering time genes (Arabidopsis)	AT2G32950.1	ARABIDOPSIS THALIANA CONSTITUTIVE PHOTOMORPHOGENIC 1; ATCOP1; CONSTITUTIVE PHOTOMORPHOGENIC 1; COP1; DEETIOLATED MUTANT 340; DET340; EMB168; EMBRYO DEFECTIVE 168; FUS1; FUSCA 1	A05_random	518620	418620	618620	132	3.79e-62
Candidate flowering time genes (Arabidopsis)	AT2G32950.1	ARABIDOPSIS THALIANA CONSTITUTIVE PHOTOMORPHOGENIC 1; ATCOP1; CONSTITUTIVE PHOTOMORPHOGENIC 1; COP1; DEETIOLATED MUTANT 340; DET340; EMB168; EMBRYO DEFECTIVE 168; FUS1; FUSCA 1	A05_random	518848	418848	618848	63	8.63e-24
Candidate flowering time genes (Arabidopsis)	AT2G32950.1	ARABIDOPSIS THALIANA CONSTITUTIVE PHOTOMORPHOGENIC 1; ATCOP1; CONSTITUTIVE PHOTOMORPHOGENIC 1; COP1; DEETIOLATED MUTANT 340; DET340; EMB168; EMBRYO DEFECTIVE 168; FUS1; FUSCA 1	A05_random	519301	419301	619301	166	4.77e-81
Candidate flowering time genes (Arabidopsis)	AT3G57390.1	AGAMOUS-LIKE 18; AGL18	A05_random	1013059	913059	1113059	91	1.14e-39
Candidate flowering time genes (Arabidopsis)	AT3G21320.1	BEST Arabidopsis thaliana protein match is: hydroxyproline-rich glycoprotein family protein (TAIR:AT2G25930.1); Has 63 Blast hits to 58 proteins in 21 species: Archae - 0; Bacteria - 0; Metazoa - 3; Fungi - 0; Plants - 58; Viruses - 0; Other Eukaryotes - 2 (source: NCBI BLink).	A05_random	2611313	2511313	2711313	145	2.32e-69
Candidate flowering time genes (Arabidopsis)	AT3G21320.1	BEST Arabidopsis thaliana protein match is: hydroxyproline-rich glycoprotein family protein (TAIR:AT2G25930.1); Has 63 Blast hits to 58 proteins in 21 species: Archae - 0; Bacteria - 0; Metazoa - 3; Fungi - 0; Plants - 58; Viruses - 0; Other Eukaryotes - 2 (source: NCBI BLink).	A05_random	2611816	2511816	2711816	92	6.73e-40
Candidate flowering time genes (Arabidopsis)	AT3G21320.1	BEST Arabidopsis thaliana protein match is: hydroxyproline-rich glycoprotein family protein (TAIR:AT2G25930.1); Has 63 Blast hits to 58 proteins in 21 species: Archae - 0; Bacteria - 0; Metazoa - 3; Fungi - 0; Plants - 58; Viruses - 0; Other Eukaryotes - 2 (source: NCBI BLink).	A05_random	2612285	2512285	2712285	189	8.05e-94
Candidate flowering time genes (Arabidopsis)	AT3G21320.1	BEST Arabidopsis thaliana protein match is: hydroxyproline-rich glycoprotein family protein (TAIR:AT2G25930.1); Has 63 Blast hits to 58 proteins in 21 species: Archae - 0; Bacteria - 0; Metazoa - 3; Fungi - 0; Plants - 58; Viruses - 0; Other Eukaryotes - 2 (source: NCBI BLink).	A05_random	2613217	2513217	2713217	515	0
Candidate flowering time genes (Arabidopsis)	AT3G12810.1	13; PHOTOPERIOD-INDEPENDENT EARLY FLOWERING 1; PIE1; SRCAP	A06	37612	-62388	137612	39	5.57e-10
Candidate flowering time genes (Arabidopsis)	AT2G33810.1	SPL3; SQUAMOSA PROMOTER BINDING PROTEIN-LIKE 3	A06	731313	631313	831313	37	1.01e-09
Stomata guard	AT4G27500.1	PPI1, PROTON PUMP INTERACTOR 1	A06	746515	646515	846515	63
Yield 2014	4109113	WAGIM	A06	893740	793740	993740			147225	PPI1
Candidate gene (Arabidopsis thaliana)	AT1G69490.1	ANAC029, ARABIDOPSIS NAC DOMAIN CONTAINING PROTEIN 29, ATNAP, NAC-LIKE, ACTIVATED BY AP3/PI, NAP	A06	1052238	952238	1152238	112
DTF-V (GH)	3125786|F|0-20:C>T-20:C>T		A06	1201302	1101302	1301302			454787	PPI1
Candidate flowering time genes (Arabidopsis)	AT1G68840.1	ATRAV2; RAV2; RELATED TO ABI3/VP1 2	A06	1439089	1339089	1539089	26	0.00190195
Yield 2013	3155700	WAGIM	A06	1.72222e+06	1.62222e+06	1.82222e+06			121397	ABF1
FLC3 expression	3151293|F|0-15:G>A-15:G>A		A06	1765783	1665783	1865783			77836	ABF1
Candidate flowering time genes (Arabidopsis)	AT1G49720.2	ABF1; ABSCISIC ACID RESPONSIVE ELEMENT-BINDING FACTOR 1; ATABF1	A06	1843619	1743619	1943619	221	8.56e-112
Candidate flowering time genes (Arabidopsis)	AT1G49720.2	ABF1; ABSCISIC ACID RESPONSIVE ELEMENT-BINDING FACTOR 1; ATABF1	A06	1844164	1744164	1944164	50	9.79e-17
Candidate flowering time genes (Arabidopsis)	AT1G49720.2	ABF1; ABSCISIC ACID RESPONSIVE ELEMENT-BINDING FACTOR 1; ATABF1	A06	1844314	1744314	1944314	101	4.36e-45
Candidate flowering time genes (Arabidopsis)	AT3G19290.3	ABA-RESPONSIVE ELEMENT BINDING PROTEIN 2; ABF4; ABRE BINDING FACTOR 4; AREB2; ATAREB2	A06	1844340	1744340	1944340	71	2.36e-28
Candidate flowering time genes (Arabidopsis)	AT1G49720.2	ABF1; ABSCISIC ACID RESPONSIVE ELEMENT-BINDING FACTOR 1; ATABF1	A06	1844842	1744842	1944842	47	4.55e-15
FLC1 expression	5120658|F|0-61:A>T-61:A>T		A06	2459907	2359907	2559907			522940	NF-YC2
CON:GAPIT	Bn-A06-p2717967		A06	2653438	2553438	2753438			329409	NF-YC2
Candidate gene (Arabidopsis thaliana)	>AT1G08550.1 | Symbols: Zeaxanthin, AVDE1, NPQ1 | ARABIDOPSIS VIOLAXANTHIN DE-EPOXIDASE 1, non-photochemical quenching 1		A06	2851726	2751726	2951726	957	0.882
DTF-NV (GH)	3185014|F|0-59:A>G-59:A>G		A06	2868482	2768482	2968482			114365	NF-YC2
DTF-RV (GH)	3185014|F|0-59:A>G-59:A>G		A06	2868482	2768482	2968482			114365	NF-YC2
Candidate flowering time genes (Arabidopsis)	AT1G56170.1	"NUCLEAR FACTOR Y; SUBUNIT C2"; ATHAP5B; HAP5B; NF-YC2	A06	2982847	2882847	3082847	126	2.78e-59
Candidate flowering time genes (Arabidopsis)	AT1G09570.1	ELONGATED HYPOCOTYL 8; FAR RED ELONGATED 1; FAR RED ELONGATED HYPOCOTYL 2; FHY2; FRE1; HY8; PHYA; PHYTOOME A	A06	3099279	2999279	3199279	251	4.38e-128
Candidate flowering time genes (Arabidopsis)	AT1G09570.1	ELONGATED HYPOCOTYL 8; FAR RED ELONGATED 1; FAR RED ELONGATED HYPOCOTYL 2; FHY2; FRE1; HY8; PHYA; PHYTOOME A	A06	3099648	2999648	3199648	203	2.11e-101
Candidate flowering time genes (Arabidopsis)	AT1G09570.1	ELONGATED HYPOCOTYL 8; FAR RED ELONGATED 1; FAR RED ELONGATED HYPOCOTYL 2; FHY2; FRE1; HY8; PHYA; PHYTOOME A	A06	3100533	3000533	3200533	525	0
Candidate flowering time genes (Arabidopsis)	AT1G09570.1	ELONGATED HYPOCOTYL 8; FAR RED ELONGATED 1; FAR RED ELONGATED HYPOCOTYL 2; FHY2; FRE1; HY8; PHYA; PHYTOOME A	A06	3102684	3002684	3202684	1285	0
Candidate flowering time genes (Arabidopsis)	AT1G09570.1	ELONGATED HYPOCOTYL 8; FAR RED ELONGATED 1; FAR RED ELONGATED HYPOCOTYL 2; FHY2; FRE1; HY8; PHYA; PHYTOOME A	A06	3103650	3003650	3203650	65	1.09e-24
Height 2015	3136779	WAGIM	A06	3.62777e+06	3.52777e+06	3.72777e+06			524124	PHYA
DTF-NV (GH)	3076558|F|0-35:T>C-35:T>C		A06	3961539	3861539	4061539			37698	RAV2
DTF-10 (P)	3076558|F|0-35:T>C-35:T>C		A06	3961539	3861539	4061539			37698	RAV2
Candidate flowering time genes (Arabidopsis)	AT1G68840.1	ATRAV2; RAV2; RELATED TO ABI3/VP1 2	A06	3999237	3899237	4099237	113	8.24e-52
Candidate flowering time genes (Arabidopsis)	AT1G25560.1	ATTEM1; EDF1; ETHYLENE RESPONSE DNA BINDING FACTOR 1; TEM1; TEMPRANILLO 1	A06	3999691	3899691	4099691	157	2.77e-76
Candidate flowering time genes (Arabidopsis)	AT1G13260.1	ATRAV1; EDF4; ETHYLENE RESPONSE DNA BINDING FACTOR 4; RAV1; RELATED TO ABI3/VP1 1	A06	4000021	3900021	4100021	645	0
DTF-RV (GH)	4167279|F|0-38:C>T-38:C>T		A06	4105407	4005407	4205407
DTF-V-SII(CE)	5053147|F|0-6:T>A-6:T>A		A06	4195648	4095648	4295648
Candidate flowering time genes (Arabidopsis)	AT3G50000.1	"CASEIN KINASE II; ALPHA CHAIN 2"; ATCKA2; CKA2	A06	4259781	4159781	4359781	100	1.45e-44
Candidate flowering time genes (Arabidopsis)	AT5G67380.1	ATCKA1; CASEIN KINASE ALPHA 1; CKA1	A06	4259982	4159982	4359982	129	1.09e-60
Candidate flowering time genes (Arabidopsis)	AT3G50000.1	"CASEIN KINASE II; ALPHA CHAIN 2"; ATCKA2; CKA2	A06	4259982	4159982	4359982	144	5.02e-69
Candidate flowering time genes (Arabidopsis)	AT3G50000.1	"CASEIN KINASE II; ALPHA CHAIN 2"; ATCKA2; CKA2	A06	4260272	4160272	4360272	117	5.13e-54
Candidate flowering time genes (Arabidopsis)	AT3G50000.1	"CASEIN KINASE II; ALPHA CHAIN 2"; ATCKA2; CKA2	A06	4260525	4160525	4360525	66	1.15e-25
NDVI 2016	3110950	WAGIM	A06	4.93604e+06	4.83604e+06	5.03604e+06			675512	CKA2
DTF-NV (GH)	3121811|F|0-32:G>A-32:G>A		A06	5251411	5151411	5351411			837749	ELF4-L2
Yield 2013	4120436	WAGIM	A06	5365424	5265424	5465424			723736	ELF4-L2
Candidate flowering time genes (Arabidopsis)	AT1G72630.1	ELF4-L2; ELF4-LIKE 2	A06	6089160	5989160	6189160	165	6.42e-81
Candidate flowering time genes (Arabidopsis)	AT1G17455.1	ELF4-L4; ELF4-LIKE 4	A06	6089163	5989163	6189163	253	6.98e-130
Candidate flowering time genes (Arabidopsis)	AT1G17455.1	ELF4-L4; ELF4-LIKE 4	A06	6089673	5989673	6189673	30	6.44e-06
Candidate flowering time genes (Arabidopsis)	AT1G18100.1	E12A11; MFT; MOTHER OF FT AND TFL1	A06	6404038	6304038	6504038	144	4.9e-69
Candidate flowering time genes (Arabidopsis)	AT1G18100.1	E12A11; MFT; MOTHER OF FT AND TFL1	A06	6405120	6305120	6505120	54	5.26e-19
Candidate flowering time genes (Arabidopsis)	AT1G18100.1	E12A11; MFT; MOTHER OF FT AND TFL1	A06	6405628	6305628	6505628	151	6.29e-73
Yield 2016	3154085*	WAGIM	A06	6409628	6309628	6509628			4000	MFT
Candidate flowering time genes (Arabidopsis)	AT5G08330.1	ATTCP21; CCA1 HIKING EXPEDITION; CHE; TCP DOMAIN PROTEIN 21; TCP21	A06	7810203	7710203	7910203	23	0.0667032
BL-FT:SVS	Bn-A06-p8811363		A06	8305642	8205642	8405642
BL-FT-PCA:SVS	Bn-A06-p8811363		A06	8305642	8205642	8405642
CON-FT-PCA:SVS	Bn-A06-p8811363		A06	8305642	8205642	8405642
WAG-FT-PCA:SVS	Bn-A06-p8811363		A06	8305642	8205642	8405642
DTF-RV (CE)	100074001|F|0-9:G>A-9:G>A		A06	8446518	8346518	8546518
DTF-NV (CE)	100074001|F|0-9:G>A-9:G>A		A06	8446518	8346518	8546518
Candidate flowering time genes (Arabidopsis)	AT4G34000.1	ABF3; ABSCISIC ACID RESPONSIVE ELEMENTS-BINDING FACTOR 3; ATABF3; DC3 PROMOTER-BINDING FACTOR 5; DPBF5	A06	8453569	8353569	8553569	22	0.450546
BL-FT-PCA:SVS	Bn-A06-p8987370		A06	8459987	8359987	8559987
WAG-FT-PCA:SVS	Bn-A06-p8987370		A06	8459987	8359987	8559987
Candidate flowering time genes (Arabidopsis)	AT2G23070.1	CK2 ALPHA CP; CKA4	A06	8693532	8593532	8793532	52	7.24e-18
DTF-RV (GH)	3095091|F|0-19:T>G-19:T>G		A06	8876924	8776924	8976924
DTF-NV (CE)	3090075|F|0-39:A>T-39:A>T		A06	8974246	8874246	9074246
Candidate flowering time genes (Arabidopsis)	AT3G48590.1	"NUCLEAR FACTOR Y; SUBUNIT C1"; ATHAP5A; HAP5A; NF-YC1	A06	9223700	9123700	9323700	299	2.29e-155
Candidate flowering time genes (Arabidopsis)	AT3G48430.1	JMJ12; JUMONJI DOMAIN-CONTAINING PROTEIN 12; REF6; RELATIVE OF EARLY FLOWERING 6	A06	9326614	9226614	9426614	232	1.83e-117
Candidate flowering time genes (Arabidopsis)	AT3G48430.1	JMJ12; JUMONJI DOMAIN-CONTAINING PROTEIN 12; REF6; RELATIVE OF EARLY FLOWERING 6	A06	9327713	9227713	9427713	362	0
Candidate flowering time genes (Arabidopsis)	AT3G48430.1	JMJ12; JUMONJI DOMAIN-CONTAINING PROTEIN 12; REF6; RELATIVE OF EARLY FLOWERING 6	A06	9328172	9228172	9428172	203	2.42e-101
Candidate flowering time genes (Arabidopsis)	AT3G48430.1	JMJ12; JUMONJI DOMAIN-CONTAINING PROTEIN 12; REF6; RELATIVE OF EARLY FLOWERING 6	A06	9328425	9228425	9428425	105	7.26e-47
Candidate flowering time genes (Arabidopsis)	AT3G48430.1	JMJ12; JUMONJI DOMAIN-CONTAINING PROTEIN 12; REF6; RELATIVE OF EARLY FLOWERING 6	A06	9328762	9228762	9428762	67	9.66e-26
Candidate flowering time genes (Arabidopsis)	AT3G48430.1	JMJ12; JUMONJI DOMAIN-CONTAINING PROTEIN 12; REF6; RELATIVE OF EARLY FLOWERING 6	A06	9329459	9229459	9429459	260	4.98e-133
Candidate flowering time genes (Arabidopsis)	AT3G48430.1	JMJ12; JUMONJI DOMAIN-CONTAINING PROTEIN 12; REF6; RELATIVE OF EARLY FLOWERING 6	A06	9329696	9229696	9429696	107	5.61e-48
Candidate flowering time genes (Arabidopsis)	AT3G48430.1	JMJ12; JUMONJI DOMAIN-CONTAINING PROTEIN 12; REF6; RELATIVE OF EARLY FLOWERING 6	A06	9329860	9229860	9429860	51	7.57e-17
Candidate flowering time genes (Arabidopsis)	AT3G48430.1	JMJ12; JUMONJI DOMAIN-CONTAINING PROTEIN 12; REF6; RELATIVE OF EARLY FLOWERING 6	A06	9330024	9230024	9430024	67	9.66e-26
Candidate flowering time genes (Arabidopsis)	AT5G04240.1	EARLY FLOWERING 6; ELF6	A06	9330742	9230742	9430742	56	1.23e-19
Candidate flowering time genes (Arabidopsis)	AT3G48430.1	JMJ12; JUMONJI DOMAIN-CONTAINING PROTEIN 12; REF6; RELATIVE OF EARLY FLOWERING 6	A06	9331396	9231396	9431396	474	0
Candidate flowering time genes (Arabidopsis)	AT3G46640.3	PCL1; PHYTOCLOCK 1	A06	10233079	10133079	10333079	347	0
Stomata guard	AT4G27500.1		A06	10264326	10164326	10364326	240
DTF-V-SII(CE)	3152647|F|0-15:A>G-15:A>G		A06	10461758	10361758	10561758
DTF-10 (P)	3091101|F|0-6:T>A-6:T>A		A06	10951459	10851459	11051459
BL-FT-PCA:SVS	Bn-A06-p12213032		A06	11306413	11206413	11406413
DTF-10 (P)	3086782|F|0-9:G>A-9:G>A		A06	11691826	11591826	11791826
Stomata guard	AT3G45780.1		A06	12480215	12380215	12580215	2320
BL-FT-PCA:SVS	Bn-A06-p13162770		A06	12496133	12396133	12596133
DTF-10 (P)	3091277|F|0-52:C>T-52:C>T		A06	12858764	12758764	12958764
CON-FT-PCA:SVS	Bn-Scaffold000100-p171473		A06	12936876	12836876	13036876
16HR-GH-PCA:SVS	Bn-Scaffold000100-p171473		A06	12936876	12836876	13036876
DTF-NV (GH)	3153124|F|0-19:T>A-19:T>A		A06	13150514	13050514	13250514
DTF-10 (P)	3153124|F|0-19:T>A-19:T>A		A06	13150514	13050514	13250514
DTF-10 (P)	4334047|F|0-7:T>G-7:T>G		A06	14098720	13998720	14198720
CON-FT-PCA:SVS	Bn-A06-p12404563		A06	14454834	14354834	14554834
16HR-GH-PCA:SVS	Bn-A06-p12404563		A06	14454834	14354834	14554834
Candidate flowering time genes (Arabidopsis)	AT5G62430.1	CDF1; CYCLING DOF FACTOR 1	A06	15286415	15186415	15386415	239	6.6e-122
Candidate flowering time genes (Arabidopsis)	AT5G39660.1	CDF2; CYCLING DOF FACTOR 2	A06	15286717	15186717	15386717	70	8.97e-28
Candidate flowering time genes (Arabidopsis)	AT5G62430.1	CDF1; CYCLING DOF FACTOR 1	A06	15286764	15186764	15386764	190	1.14e-94
FLC1 expression	3078152|F|0-11:C>T-11:C>T		A06	15536267	15436267	15636267
Candidate flowering time genes (Arabidopsis)	AT5G62430.1	CDF1; CYCLING DOF FACTOR 1	A06	15666765	15566765	15766765	23	0.0781728
CON-FT-PCA:SVS	Bn-A06-p14241294		A06	15828654	15728654	15928654
DTF-V-SII(CE)	3141451|F|0-16:A>G-16:A>G		A06	15900259	15800259	16000259
DTF-10 (P)	3080716|F|0-55:T>C-55:T>C		A06	15990561	15890561	16090561
Candidate flowering time genes (Arabidopsis)	AT2G35670.1	FERTILIZATION INDEPENDENT SEED 2; FERTILIZATION-INDEPENDENT ENDOSPERM 2; FIE2; FIS2	A06	16010566	15910566	16110566	24	0.0461779
DTF-10 (P)	5148962|F|0-33:C>T-33:C>T		A06	16229077	16129077	16329077
Candidate flowering time genes (Arabidopsis)	AT1G77080.4	FLM, AGL27, MAF1 | FLOWERING LOCUS M, AGAMOUS-like 27	A06	16592636	16492636	16692636	197
Candidate flowering time genes (Arabidopsis)	AT5G10140.1	AGAMOUS-LIKE 25; AGL25; FLC; FLF; FLOWERING LOCUS C; FLOWERING LOCUS F; REDUCED STEM BRANCHING 6; RSB6	A06	16592888	16492888	16692888	110	2.49e-50
Candidate flowering time genes (Arabidopsis)	AT5G65070.3	AGAMOUS-LIKE 69; AGL69; FCL4; MADS AFFECTING FLOWERING 4; MAF4	A06	16600742	16500742	16700742	131	5.77e-62
Candidate flowering time genes (Arabidopsis)	AT5G65070.3	AGAMOUS-LIKE 69; AGL69; FCL4; MADS AFFECTING FLOWERING 4; MAF4	A06	16604333	16504333	16704333	59	6.11e-22
Candidate flowering time genes (Arabidopsis)	AT5G65430.3	GENERAL REGULATORY FACTOR 8; GF14 KAPPA; GRF8	A06	16879815	16779815	16979815	166	2.52e-81
Candidate flowering time genes (Arabidopsis)	AT3G02520.1	GENERAL REGULATORY FACTOR 7; GF14 NU; GRF7	A06	16880451	16780451	16980451	46	1.28e-14
Candidate flowering time genes (Arabidopsis)	AT5G65430.3	GENERAL REGULATORY FACTOR 8; GF14 KAPPA; GRF8	A06	16880451	16780451	16980451	90	4.46e-39
Candidate flowering time genes (Arabidopsis)	AT5G16050.1	GENERAL REGULATORY FACTOR 5; GF14 UPSILON; GRF5	A06	16881082	16781082	16981082	71	1.51e-28
Candidate flowering time genes (Arabidopsis)	AT5G65430.3	GENERAL REGULATORY FACTOR 8; GF14 KAPPA; GRF8	A06	16881334	16781334	16981334	278	1.38e-143
Candidate flowering time genes (Arabidopsis)	AT5G39660.1	CDF2; CYCLING DOF FACTOR 2	A06	17014721	16914721	17114721	23	0.120207
Candidate flowering time genes (Arabidopsis)	AT5G62430.1	CDF1; CYCLING DOF FACTOR 1	A06	17014721	16914721	17114721	26	0.00168022
16HR-GH-PCA:SVS	Bn-A06-p15515345		A06	17020136	16920136	17120136
Candidate flowering time genes (Arabidopsis)	AT2G18870.1	VEL3, VERNALIZATION5/VIN3-LIKE 3, VIL4, VIN3-LIKE 4	A06	17351725	17251725	17451725	81	2.54e-34
Candidate flowering time genes (Arabidopsis)	AT4G30200.2	VEL1; VERNALIZATION5/VIN3-LIKE 1; VIL2; VIN3-LIKE 2	A06	17352502	17252502	17452502	111	2.03e-50
DTF-V-SII(CE)	4337003|F|0-57:A>G-57:A>G		A06	17636939	17536939	17736939
Candidate flowering time genes (Arabidopsis)	AT5G08330.1	ATTCP21; CCA1 HIKING EXPEDITION; CHE; TCP DOMAIN PROTEIN 21; TCP21	A06	17972559	17872559	18072559	82	1.06e-34
Candidate flowering time genes (Arabidopsis)	AT5G24470.1	APRR5; PRR5; PSEUDO-RESPONSE REGULATOR 5	A06	18516298	18416298	18616298	89	2.92e-38
Candidate flowering time genes (Arabidopsis)	AT5G24470.1	APRR5; PRR5; PSEUDO-RESPONSE REGULATOR 5	A06	18517022	18417022	18617022	218	5.68e-110
Candidate flowering time genes (Arabidopsis)	AT5G24470.1	APRR5; PRR5; PSEUDO-RESPONSE REGULATOR 5	A06	18517283	18417283	18617283	78	3.8e-32
Candidate flowering time genes (Arabidopsis)	AT5G60100.2	PRR3; PSEUDO-RESPONSE REGULATOR 3	A06	18517858	18417858	18617858	28	0.000229115
Candidate flowering time genes (Arabidopsis)	AT5G24470.1	APRR5; PRR5; PSEUDO-RESPONSE REGULATOR 5	A06	18517892	18417892	18617892	96	3.75e-42
Candidate flowering time genes (Arabidopsis)	AT2G46790.1	APRR9; ARABIDOPSIS PSEUDO-RESPONSE REGULATOR 9; PRR9; PSEUDO-RESPONSE REGULATOR 9; TL1; TOC1-LIKE PROTEIN 1	A06	18518083	18418083	18618083	37	1.89e-09
Candidate flowering time genes (Arabidopsis)	AT5G24470.1	APRR5; PRR5; PSEUDO-RESPONSE REGULATOR 5	A06	18518147	18418147	18618147	113	1.33e-51
Candidate flowering time genes (Arabidopsis)	AT5G24470.1	APRR5; PRR5; PSEUDO-RESPONSE REGULATOR 5	A06	18518886	18418886	18618886	39	1.82e-10
Candidate flowering time genes (Arabidopsis)	AT5G24930.1	ATCOL4; B-BOX DOMAIN PROTEIN 5; BBX5; COL4; CONSTANS-LIKE 4	A06	18793726	18693726	18893726	329	7.91e-172
Candidate flowering time genes (Arabidopsis)	AT5G24930.1	ATCOL4; B-BOX DOMAIN PROTEIN 5; BBX5; COL4; CONSTANS-LIKE 4	A06	18795148	18695148	18895148	222	2.39e-112
NDVI 2016	4109113_65:A>G	WAGIM	A06	18855249	18755249	18955249			60101	COL4
Candidate flowering time genes (Arabidopsis)	AT5G27220.1	Frigida-like protein; FUNCTIONS IN: molecular_function unknown; INVOLVED IN: biological_process unknown; LOCATED IN: cellular_component unknown; EXPRESSED IN: 24 plant structures; EXPRESSED DURING: 14 growth stages; CONTAINS InterPro DOMAIN/s: Frigida-like (InterPro:IPR012474); BEST Arabidopsis thaliana protein match is: FRIGIDA-like protein (TAIR:AT5G48385.1); Has 180	A06	19783028	19683028	19883028	271	3.09e-139
Candidate flowering time genes (Arabidopsis)	AT5G27220.1	Frigida-like protein; FUNCTIONS IN: molecular_function unknown; INVOLVED IN: biological_process unknown; LOCATED IN: cellular_component unknown; EXPRESSED IN: 24 plant structures; EXPRESSED DURING: 14 growth stages; CONTAINS InterPro DOMAIN/s: Frigida-like (InterPro:IPR012474); BEST Arabidopsis thaliana protein match is: FRIGIDA-like protein (TAIR:AT5G48385.1); Has 180	A06	19783450	19683450	19883450	38	1.03e-09
Candidate flowering time genes (Arabidopsis)	AT5G27220.1	Frigida-like protein; FUNCTIONS IN: molecular_function unknown; INVOLVED IN: biological_process unknown; LOCATED IN: cellular_component unknown; EXPRESSED IN: 24 plant structures; EXPRESSED DURING: 14 growth stages; CONTAINS InterPro DOMAIN/s: Frigida-like (InterPro:IPR012474); BEST Arabidopsis thaliana protein match is: FRIGIDA-like protein (TAIR:AT5G48385.1); Has 180	A06	19784217	19684217	19884217	182	9.23e-90
Candidate flowering time genes (Arabidopsis)	AT3G30260.1	AGAMOUS-LIKE 79; AGL79	A06	20720633	20620633	20820633	36	2.75e-09
Candidate flowering time genes (Arabidopsis)	AT3G30260.1	AGAMOUS-LIKE 79; AGL79	A06	20721415	20621415	20821415	47	2.11e-15
Candidate flowering time genes (Arabidopsis)	AT3G30260.1	AGAMOUS-LIKE 79; AGL79	A06	20721612	20621612	20821612	55	7.53e-20
Candidate flowering time genes (Arabidopsis)	AT3G30260.1	AGAMOUS-LIKE 79; AGL79	A06	20722987	20622987	20822987	146	1.95e-70
Candidate flowering time genes (Arabidopsis)	AT1G68840.1	ATRAV2; RAV2; RELATED TO ABI3/VP1 2	A06	22120580	22020580	22220580	85	3.03e-36
Candidate flowering time genes (Arabidopsis)	AT1G68840.1	ATRAV2; RAV2; RELATED TO ABI3/VP1 2	A06	22121008	22021008	22221008	112	2.97e-51
Candidate flowering time genes (Arabidopsis)	AT1G13260.1	ATRAV1; EDF4; ETHYLENE RESPONSE DNA BINDING FACTOR 4; RAV1; RELATED TO ABI3/VP1 1	A06	22121031	22021031	22221031	366	0
Candidate flowering time genes (Arabidopsis)	AT1G25560.1	ATTEM1; EDF1; ETHYLENE RESPONSE DNA BINDING FACTOR 1; TEM1; TEMPRANILLO 1	A06	22121034	22021034	22221034	177	2.11e-87
Candidate flowering time genes (Arabidopsis)	AT2G23070.1	CK2 ALPHA CP; CKA4	A06	22587110	22487110	22687110	24	0.0266164
DTF-RV (GH)	3118264|F|0-67:A>G-67:A>G		A06	22608665	22508665	22708665
Candidate flowering time genes (Arabidopsis)	AT5G39660.1	CDF2; CYCLING DOF FACTOR 2	A06	22720448	22620448	22820448	22	0.43234
16HR-GH:SVS	Bn-A06-p24236385		A06	23227411	23127411	23327411
16HR-GH-PCA:SVS	Bn-A06-p24236385		A06	23227411	23127411	23327411
16HR-GH:GAPIT	Bn-A06-p24257262		A06	23254229	23154229	23354229			565407	BZIP
Candidate flowering time genes (Arabidopsis)	AT5G44080.1	Basic-leucine zipper (bZIP) transcription factor family protein; FUNCTIONS IN: sequence-specific DNA binding transcription factor activity; INVOLVED IN: regulation of transcription; DNA-dependent; LOCATED IN: chloroplast; EXPRESSED IN: 24 plant structures; EXPRESSED DURING: 13 growth	A06	23819636	23719636	23919636	40	2.71e-11
Candidate flowering time genes (Arabidopsis)	AT5G44080.1	Basic-leucine zipper (bZIP) transcription factor family protein; FUNCTIONS IN: sequence-specific DNA binding transcription factor activity; INVOLVED IN: regulation of transcription; DNA-dependent; LOCATED IN: chloroplast; EXPRESSED IN: 24 plant structures; EXPRESSED DURING: 13 growth	A06	23820083	23720083	23920083	233	1.4e-118
Candidate flowering time genes (Arabidopsis)	AT5G43940.2	FORMALDEHYDE DEHYDROGENASE	A06	23869272	23769272	23969272	74	4.03e-30
Candidate flowering time genes (Arabidopsis)	AT5G43940.2	FORMALDEHYDE DEHYDROGENASE	A06	23869515	23769515	23969515	144	4.93e-69
Candidate flowering time genes (Arabidopsis)	AT5G43940.2	FORMALDEHYDE DEHYDROGENASE	A06	23869781	23769781	23969781	130	2.99e-61
Candidate flowering time genes (Arabidopsis)	AT5G43940.2	FORMALDEHYDE DEHYDROGENASE	A06	23870137	23770137	23970137	59	8.79e-22
Candidate flowering time genes (Arabidopsis)	AT5G43940.2	FORMALDEHYDE DEHYDROGENASE	A06	23870566	23770566	23970566	223	5.98e-113
Candidate flowering time genes (Arabidopsis)	AT5G43940.2	FORMALDEHYDE DEHYDROGENASE	A06	23871165	23771165	23971165	105	2.36e-47
Candidate flowering time genes (Arabidopsis)	AT5G43940.2	FORMALDEHYDE DEHYDROGENASE	A06	23871306	23771306	23971306	44	1.92e-13
Candidate flowering time genes (Arabidopsis)	AT4G34530.1	CIB1; CRYPTOCHROME-INTERACTING BASIC-HELIX-LOOP-HELIX 1	A06_random	236203	136203	336203	30	1.06e-05
Candidate flowering time genes (Arabidopsis)	AT5G61850.1	LEAFY; LEAFY 3; LFY; LFY3	A06_random	1264186	1164186	1364186	311	6.31e-162
Candidate flowering time genes (Arabidopsis)	AT5G61850.1	LEAFY; LEAFY 3; LFY; LFY3	A06_random	1265417	1165417	1365417	216	4.07e-109
Candidate flowering time genes (Arabidopsis)	AT5G61850.1	LEAFY; LEAFY 3; LFY; LFY3	A06_random	1266550	1166550	1366550	277	5.01e-143
Candidate flowering time genes (Arabidopsis)	AT5G45830.1	ATDOG1, DELAY OF GERMINATION 1, DOG1, GAAS5, GERMINATION ABILITY AFTER STORAGE 5, GLUCOSE SENSING QTL 5, GSQ5	A06_random	1915564	1815564	2015564	54	3.88e-19
Candidate flowering time genes (Arabidopsis)	AT5G45830.1	ATDOG1, DELAY OF GERMINATION 1, DOG1, GAAS5, GERMINATION ABILITY AFTER STORAGE 5, GLUCOSE SENSING QTL 5, GSQ5	A06_random	1916456	1816456	2016456	177	1.63e-87
Candidate flowering time genes (Arabidopsis)	AT5G45830.1	ATDOG1, DELAY OF GERMINATION 1, DOG1, GAAS5, GERMINATION ABILITY AFTER STORAGE 5, GLUCOSE SENSING QTL 5, GSQ5	A06_random	1917145	1817145	2017145	173	2.73e-85
Candidate flowering time genes (Arabidopsis)	AT5G10150.1	Upstream of FLC	A07	25414	-74586	125414	23	0.0922695
DTF-V-SI (CE)	5121204|F|0-58:C>T-58:C>T		A07	465257	365257	565257
Candidate flowering time genes (Arabidopsis)	AT2G19520.1	ACG1; ATMSI4; FVE; MSI4; MULTICOPY SUPPRESSOR OF IRA1 4; NFC04; NFC4	A07	838780	738780	938780	61	8.93e-23
Candidate flowering time genes (Arabidopsis)	AT2G19520.1	ACG1; ATMSI4; FVE; MSI4; MULTICOPY SUPPRESSOR OF IRA1 4; NFC04; NFC4	A07	848292	748292	948292	87	3.14e-37
Candidate flowering time genes (Arabidopsis)	AT2G19520.1	ACG1; ATMSI4; FVE; MSI4; MULTICOPY SUPPRESSOR OF IRA1 4; NFC04; NFC4	A07	848440	748440	948440	67	4.12e-26
Candidate flowering time genes (Arabidopsis)	AT2G19520.1	ACG1; ATMSI4; FVE; MSI4; MULTICOPY SUPPRESSOR OF IRA1 4; NFC04; NFC4	A07	848614	748614	948614	66	1.48e-25
Candidate flowering time genes (Arabidopsis)	AT2G19520.1	ACG1; ATMSI4; FVE; MSI4; MULTICOPY SUPPRESSOR OF IRA1 4; NFC04; NFC4	A07	848810	748810	948810	74	5.3e-30
Candidate flowering time genes (Arabidopsis)	AT2G19520.1	ACG1; ATMSI4; FVE; MSI4; MULTICOPY SUPPRESSOR OF IRA1 4; NFC04; NFC4	A07	848992	748992	948992	60	3.21e-22
Candidate flowering time genes (Arabidopsis)	AT2G19520.1	ACG1; ATMSI4; FVE; MSI4; MULTICOPY SUPPRESSOR OF IRA1 4; NFC04; NFC4	A07	849460	749460	949460	156	1.38e-75
Candidate flowering time genes (Arabidopsis)	AT2G18915.2	ADAGIO 2; ADO2; LKP2; LOV KELCH PROTEIN 2	A07	871062	771062	971062	939	0
Candidate flowering time genes (Arabidopsis)	AT2G18915.2	ADAGIO 2; ADO2; LKP2; LOV KELCH PROTEIN 2	A07	871654	771654	971654	124	1.03e-57
Candidate flowering time genes (Arabidopsis)	AT2G18915.2	ADAGIO 2; ADO2; LKP2; LOV KELCH PROTEIN 2	A07	875120	775120	975120	920	0
Candidate flowering time genes (Arabidopsis)	AT2G18915.2	ADAGIO 2; ADO2; LKP2; LOV KELCH PROTEIN 2	A07	881909	781909	981909	753	0
HA2, PMA2, AHA2 | H(+)-ATPase 2, PLASMA MEMBRANE PROTON ATPASE 2		AT4G30190.2	A07	933535	833535	1033535	1849
Stomata guard	AT5G57350.1		A07	933626	833626	1033626	982
Stomata guard	AT5G57350.1		A07	935364	835364	1035364	317
HA2, PMA2, AHA2 | H(+)-ATPase 2, PLASMA MEMBRANE PROTON ATPASE 2		AT4G30190.2	A07	935588	835588	1035588	329
HA2, PMA2, AHA2 | H(+)-ATPase 2, PLASMA MEMBRANE PROTON ATPASE 2		AT4G30190.2	A07	944973	844973	1044973	885
Stomata guard	AT5G57350.1		A07	945060	845060	1045060	188
Stomata guard	AT2G24520.1		A07	947915	847915	1047915	75
FLC2 expression	3084521|F|0-26:T>G-26:T>G		A07	1637867	1537867	1737867
DTF-10 (F)	3090301|F|0-32:G>A-32:G>A		A07	2089260	1989260	2189260			517900	FD
DTF-11 (P)	3090301|F|0-32:G>A-32:G>A		A07	2089260	1989260	2189260			517900	FD
Candidate flowering time genes (Arabidopsis)	AT2G40080.1	EARLY FLOWERING 4; ELF4	A07	2120240	2020240	2220240	24	0.010529
Candidate flowering time genes (Arabidopsis)	AT1G69570.1	Dof-type zinc finger DNA-binding family protein; CONTAINS InterPro DOMAIN/s: Zinc finger; Dof-type (InterPro:IPR003851); BEST Arabidopsis thaliana protein match is: Dof-type zinc finger DNA-binding family protein (TAIR:AT1G26790.1); Has 1305 Blast hits to 1151 proteins in 75	A07	2252668	2152668	2352668	35	2.3e-08
WAG-FT:GAPIT	Bn-A10-p11874688		A07	2261269	2161269	2361269			354492	FD
Candidate flowering time genes (Arabidopsis)	AT2G17770.2	ATBZIP27; BASIC REGION/LEUCINE ZIPPER MOTIF 27; BZIP27; FD PARALOG; FDP	A07	2607160	2507160	2707160	102	7.24e-46
Candidate flowering time genes (Arabidopsis)	AT2G17770.2	ATBZIP27; BASIC REGION/LEUCINE ZIPPER MOTIF 27; BZIP27; FD PARALOG; FDP	A07	2607414	2507414	2707414	93	7.29e-41
Candidate flowering time genes (Arabidopsis)	AT4G35900.1	ATBZIP14; FD; FD-1	A07	2607437	2507437	2707437	61	6.33e-23
Candidate flowering time genes (Arabidopsis)	AT2G41070.1	ATBZIP12; DPBF4; EEL; ENHANCED EM LEVEL	A07	2607505	2507505	2707505	34	6.1e-08
Candidate flowering time genes (Arabidopsis)	AT4G35900.1	ATBZIP14; FD; FD-1	A07	2607690	2507690	2707690	42	2.31e-12
Candidate flowering time genes (Arabidopsis)	AT5G60910.1	AGAMOUS-LIKE 8; AGL8; FRUITFULL; FUL	A07	2666288	2566288	2766288	22	0.249817
Candidate flowering time genes (Arabidopsis)	AT2G23070.1	CK2 ALPHA CP; CKA4	A07	2936595	2836595	3036595	46	1.57e-14
Candidate flowering time genes (Arabidopsis)	AT2G23070.1	CK2 ALPHA CP; CKA4	A07	4569050	4469050	4669050	52	7.24e-18
16HR-GH:GAPIT	Bn-A07-p3093306		A07	5046126	4946126	5146126			248959	PHYE
Candidate flowering time genes (Arabidopsis)	AT4G18130.1	PHYE; PHYTOOME E	A07	5295085	5195085	5395085	171	1.24e-83
Candidate flowering time genes (Arabidopsis)	AT5G43940.2	FORMALDEHYDE DEHYDROGENASE	A07	5356472	5256472	5456472	22	0.325177
Candidate flowering time genes (Arabidopsis)	AT3G24440.1	VERNALIZATION 5; VIL1; VIN3-LIKE 1; VRN5	A07	5964039	5864039	6064039	94	4.27e-41
Candidate flowering time genes (Arabidopsis)	AT3G24440.1	VERNALIZATION 5; VIL1; VIN3-LIKE 1; VRN5	A07	5968025	5868025	6068025	131	1.15e-61
Candidate flowering time genes (Arabidopsis)	AT3G24440.1	VERNALIZATION 5; VIL1; VIN3-LIKE 1; VRN5	A07	5968866	5868866	6068866	527	0
Candidate flowering time genes (Arabidopsis)	AT4G34530.1	CIB1; CRYPTOCHROME-INTERACTING BASIC-HELIX-LOOP-HELIX 1	A07	6586119	6486119	6686119	60	2.22e-22
BL-FT-PCA:SVS	Bn-A07-p5016523		A07	6876098	6776098	6976098
BL-FT-PCA:SVS	Bn-A07-p5050160		A07	6911078	6811078	7011078
Stomata guard	AT3G08560.1		A07	7526195	7426195	7626195	342
Candidate flowering time genes (Arabidopsis)	AT4G36920.1	AP2; APETALA 2; ATAP2	A07	8108212	8008212	8208212	22	0.37173
Candidate flowering time genes (Arabidopsis)	AT1G29160.1	Dof-type zinc finger DNA-binding family protein; CONTAINS InterPro DOMAIN/s: Zinc finger; Dof-type (InterPro:IPR003851); BEST Arabidopsis thaliana protein match is: Dof-type zinc finger DNA-binding family protein (TAIR:AT2G34140.1); Has 1076 Blast hits to 1071 proteins in 56 species: Archae - 0; Bacteria - 0; Metazoa - 0; Fungi - 0; Plants - 1071; Viruses - 0; Other Eukaryotes - 5 (source: NCBI B…	A07	8335143	8235143	8435143	313	1.97e-163
Candidate flowering time genes (Arabidopsis)	AT1G26790.1	Dof-type zinc finger DNA-binding family protein; FUNCTIONS IN: DNA binding; sequence-specific DNA binding transcription factor activity; INVOLVED IN: regulation of transcription; LOCATED IN: endomembrane system; EXPRESSED IN: stem; CONTAINS InterPro DOMAIN/s: Zinc finger; Dof-type (InterPro:IPR003851); BEST Arabidopsis thaliana protein match is: Dof-type zinc finger DNA-binding family protein	A07	8595548	8495548	8695548	25	0.00575583
Candidate flowering time genes (Arabidopsis)	AT5G39660.1	CDF2; CYCLING DOF FACTOR 2	A07	8595553	8495553	8695553	23	0.120207
Candidate flowering time genes (Arabidopsis)	AT5G62430.1	CDF1; CYCLING DOF FACTOR 1	A07	8595553	8495553	8695553	33	2.16e-07
Candidate flowering time genes (Arabidopsis)	AT1G69120.1	AGAMOUS-LIKE 7; AGL7; AP1; APETALA1; ATAP1	A07	8936193	8836193	9036193	66	9.59e-26
Candidate flowering time genes (Arabidopsis)	AT1G26310.1	AGAMOUS-LIKE 10; AGL10; CAL; CAL1; CAULIFLOWER	A07	8936201	8836201	9036201	73	1.04e-29
Candidate flowering time genes (Arabidopsis)	AT5G60910.1	AGAMOUS-LIKE 8; AGL8; FRUITFULL; FUL	A07	8936204	8836204	9036204	66	8.67e-26
Candidate flowering time genes (Arabidopsis)	AT1G78300.1	14-3-3 PROTEIN G-BOX FACTOR14 OMEGA; 14-3-3OMEGA; GENERAL REGULATORY FACTOR 2; GF14 OMEGA; GRF2	A07	9269112	9169112	9369112	27	0.000496264
Candidate flowering time genes (Arabidopsis)	AT1G78300.1	14-3-3 PROTEIN G-BOX FACTOR14 OMEGA; 14-3-3OMEGA; GENERAL REGULATORY FACTOR 2; GF14 OMEGA; GRF2	A07	9269406	9169406	9369406	36	4.93e-09
Candidate flowering time genes (Arabidopsis)	AT5G16050.1	GENERAL REGULATORY FACTOR 5; GF14 UPSILON; GRF5	A07	9269583	9169583	9369583	37	1.2e-09
Candidate flowering time genes (Arabidopsis)	AT3G02520.1	GENERAL REGULATORY FACTOR 7; GF14 NU; GRF7	A07	9269603	9169603	9369603	35	1.66e-08
Candidate flowering time genes (Arabidopsis)	AT1G78300.1	14-3-3 PROTEIN G-BOX FACTOR14 OMEGA; 14-3-3OMEGA; GENERAL REGULATORY FACTOR 2; GF14 OMEGA; GRF2	A07	9269763	9169763	9369763	66	1.04e-25
Candidate flowering time genes (Arabidopsis)	AT5G16050.1	GENERAL REGULATORY FACTOR 5; GF14 UPSILON; GRF5	A07	9269766	9169766	9369766	56	3.28e-20
Candidate flowering time genes (Arabidopsis)	AT1G78300.1	14-3-3 PROTEIN G-BOX FACTOR14 OMEGA; 14-3-3OMEGA; GENERAL REGULATORY FACTOR 2; GF14 OMEGA; GRF2	A07	9962408	9862408	10062408	26	0.00178488
Candidate flowering time genes (Arabidopsis)	AT5G16050.1	GENERAL REGULATORY FACTOR 5; GF14 UPSILON; GRF5	A07	9962618	9862618	10062618	60	1.96e-22
Candidate flowering time genes (Arabidopsis)	AT1G35160.2	14-3-3 PROTEIN G-BOX FACTOR14 PHI; 14-3-3PHI; GENERAL REGULATORY FACTOR 4; GF14 PHI; GF14 PROTEIN PHI CHAIN; GRF4	A07	9962926	9862926	10062926	47	4.01e-15
Candidate flowering time genes (Arabidopsis)	AT1G78300.1	14-3-3 PROTEIN G-BOX FACTOR14 OMEGA; 14-3-3OMEGA; GENERAL REGULATORY FACTOR 2; GF14 OMEGA; GRF2	A07	9962947	9862947	10062947	70	6.2e-28
Candidate flowering time genes (Arabidopsis)	AT1G78300.1	14-3-3 PROTEIN G-BOX FACTOR14 OMEGA; 14-3-3OMEGA; GENERAL REGULATORY FACTOR 2; GF14 OMEGA; GRF2	A07	9963528	9863528	10063528	187	5.65e-93
Candidate flowering time genes (Arabidopsis)	AT5G65430.3	GENERAL REGULATORY FACTOR 8; GF14 KAPPA; GRF8	A07	10006841	9906841	10106841	35	1.67e-08
DTF-11 (P)	4707136|F|0-34:T>G-34:T>G		A07	10509790	10409790	10609790
DTF-NV-SI (CE)	3156325|F|0-39:A>C-39:A>C		A07	10702184	10602184	10802184
DTF-RV-SI (CE)	3156325|F|0-39:A>C-39:A>C		A07	10702184	10602184	10802184
DTF-V-SII(CE)	4707016|F|0-49:G>A-49:G>A		A07	11005326	10905326	11105326
Candidate flowering time genes (Arabidopsis)	AT5G67180.1	TARGET OF EARLY ACTIVATION TAGGED (EAT) 3; TOE3	A07	11102565	11002565	11202565	117	5.41e-54
Candidate flowering time genes (Arabidopsis)	AT2G28550.3	RAP2.7; RELATED TO AP2.7; TARGET OF EARLY ACTIVATION TAGGED (EAT) 1; TOE1	A07	11102874	11002874	11202874	39	1.62e-10
Candidate flowering time genes (Arabidopsis)	AT5G67180.1	TARGET OF EARLY ACTIVATION TAGGED (EAT) 3; TOE3	A07	11103067	11003067	11203067	26	0.0020865
Candidate flowering time genes (Arabidopsis)	AT5G67180.1	TARGET OF EARLY ACTIVATION TAGGED (EAT) 3; TOE3	A07	11103376	11003376	11203376	45	5.72e-14
Candidate flowering time genes (Arabidopsis)	AT4G36920.1	AP2; APETALA 2; ATAP2	A07	11103541	11003541	11203541	56	4.67e-20
Candidate flowering time genes (Arabidopsis)	AT5G67180.1	TARGET OF EARLY ACTIVATION TAGGED (EAT) 3; TOE3	A07	11103541	11003541	11203541	107	1.96e-48
Candidate flowering time genes (Arabidopsis)	AT5G67180.1	TARGET OF EARLY ACTIVATION TAGGED (EAT) 3; TOE3	A07	11103798	11003798	11203798	39	1.24e-10
Candidate flowering time genes (Arabidopsis)	AT5G67180.1	TARGET OF EARLY ACTIVATION TAGGED (EAT) 3; TOE3	A07	11103967	11003967	11203967	55	1.58e-19
Candidate flowering time genes (Arabidopsis)	AT5G67180.1	TARGET OF EARLY ACTIVATION TAGGED (EAT) 3; TOE3	A07	11104338	11004338	11204338	99	5.48e-44
Candidate flowering time genes (Arabidopsis)	AT4G36920.1	AP2; APETALA 2; ATAP2	A07	11104471	11004471	11204471	22	0.37173
Yield 2015	4113040	WAGIM	A07	1.17657e+07	1.16657e+07	1.18657e+07			37965.1	ATC
Candidate flowering time genes (Arabidopsis)	AT2G27550.1	ATC; CENTRORADIALIS	A07	11803671	11703671	11903671	179	1.02e-88
Candidate flowering time genes (Arabidopsis)	AT2G27550.1	ATC; CENTRORADIALIS	A07	11804490	11704490	11904490	46	8.79e-15
Candidate flowering time genes (Arabidopsis)	AT2G27550.1	ATC; CENTRORADIALIS	A07	11805455	11705455	11905455	171	2.86e-84
Candidate flowering time genes (Arabidopsis)	AT5G03840.1	TERMINAL FLOWER 1; TFL-1; TFL1	A07	11873629	11773629	11973629	22	0.147724
Candidate flowering time genes (Arabidopsis)	AT4G36920.1	AP2; APETALA 2; ATAP2	A07	12369440	12269440	12469440	22	0.37173
Candidate flowering time genes (Arabidopsis)	AT2G28550.3	RAP2.7; RELATED TO AP2.7; TARGET OF EARLY ACTIVATION TAGGED (EAT) 1; TOE1	A07	12369573	12269573	12469573	128	5.43e-60
Candidate flowering time genes (Arabidopsis)	AT2G28550.3	RAP2.7; RELATED TO AP2.7; TARGET OF EARLY ACTIVATION TAGGED (EAT) 1; TOE1	A07	12369954	12269954	12469954	67	4.41e-26
Candidate flowering time genes (Arabidopsis)	AT2G28550.3	RAP2.7; RELATED TO AP2.7; TARGET OF EARLY ACTIVATION TAGGED (EAT) 1; TOE1	A07	12370351	12270351	12470351	40	4.51e-11
Candidate flowering time genes (Arabidopsis)	AT2G28550.3	RAP2.7; RELATED TO AP2.7; TARGET OF EARLY ACTIVATION TAGGED (EAT) 1; TOE1	A07	12370643	12270643	12470643	99	7.18e-44
Candidate flowering time genes (Arabidopsis)	AT2G28550.3	RAP2.7; RELATED TO AP2.7; TARGET OF EARLY ACTIVATION TAGGED (EAT) 1; TOE1	A07	12370814	12270814	12470814	75	1.58e-30
Candidate flowering time genes (Arabidopsis)	AT2G28550.3	RAP2.7; RELATED TO AP2.7; TARGET OF EARLY ACTIVATION TAGGED (EAT) 1; TOE1	A07	12371659	12271659	12471659	125	2.53e-58
Candidate flowering time genes (Arabidopsis)	AT2G28550.3	RAP2.7; RELATED TO AP2.7; TARGET OF EARLY ACTIVATION TAGGED (EAT) 1; TOE1	A07	12371826	12271826	12471826	29	5.87e-05
NDVI 2015	4106860	WAGIM	A07	12564863	12464863	12664863			193204	TOE1
Candidate flowering time genes (Arabidopsis)	AT5G38480.1	GENERAL REGULATORY FACTOR 3; GRF3; RCI1	A07	12758729	12658729	12858729	292	2.07e-151
Candidate flowering time genes (Arabidopsis)	AT3G02520.1	GENERAL REGULATORY FACTOR 7; GF14 NU; GRF7	A07	12758753	12658753	12858753	218	3.1e-110
Candidate flowering time genes (Arabidopsis)	AT5G16050.1	GENERAL REGULATORY FACTOR 5; GF14 UPSILON; GRF5	A07	12758753	12658753	12858753	236	2.85e-120
Candidate flowering time genes (Arabidopsis)	AT1G78300.1	14-3-3 PROTEIN G-BOX FACTOR14 OMEGA; 14-3-3OMEGA; GENERAL REGULATORY FACTOR 2; GF14 OMEGA; GRF2	A07	12758771	12658771	12858771	118	1.29e-54
Candidate flowering time genes (Arabidopsis)	AT5G65430.3	GENERAL REGULATORY FACTOR 8; GF14 KAPPA; GRF8	A07	12758781	12658781	12858781	103	2.64e-46
Candidate flowering time genes (Arabidopsis)	AT5G10450.4	G-BOX REGULATING FACTOR 6; GRF6	A07	12758781	12658781	12858781	105	2.51e-47
Candidate flowering time genes (Arabidopsis)	AT1G35160.2	14-3-3 PROTEIN G-BOX FACTOR14 PHI; 14-3-3PHI; GENERAL REGULATORY FACTOR 4; GF14 PHI; GF14 PROTEIN PHI CHAIN; GRF4	A07	12758783	12658783	12858783	135	4.83e-64
Candidate flowering time genes (Arabidopsis)	AT1G35160.2	14-3-3 PROTEIN G-BOX FACTOR14 PHI; 14-3-3PHI; GENERAL REGULATORY FACTOR 4; GF14 PHI; GF14 PROTEIN PHI CHAIN; GRF4	A07	12759311	12659311	12859311	49	3.1e-16
Candidate flowering time genes (Arabidopsis)	AT5G38480.1	GENERAL REGULATORY FACTOR 3; GRF3; RCI1	A07	12759314	12659314	12859314	97	5.21e-43
Candidate flowering time genes (Arabidopsis)	AT5G38480.1	GENERAL REGULATORY FACTOR 3; GRF3; RCI1	A07	12759506	12659506	12859506	87	1.89e-37
Candidate flowering time genes (Arabidopsis)	AT1G78300.1	14-3-3 PROTEIN G-BOX FACTOR14 OMEGA; 14-3-3OMEGA; GENERAL REGULATORY FACTOR 2; GF14 OMEGA; GRF2	A07	12759507	12659507	12859507	57	1.04e-20
Candidate flowering time genes (Arabidopsis)	AT5G38480.1	GENERAL REGULATORY FACTOR 3; GRF3; RCI1	A07	12759697	12659697	12859697	58	2.49e-21
Candidate flowering time genes (Arabidopsis)	AT5G39660.1	CDF2; CYCLING DOF FACTOR 2	A07	12947448	12847448	13047448	89	2.46e-38
Candidate flowering time genes (Arabidopsis)	AT5G39660.1	CDF2; CYCLING DOF FACTOR 2	A07	12948049	12848049	13048049	343	1.56e-179
Candidate flowering time genes (Arabidopsis)	AT1G26790.1	Dof-type zinc finger DNA-binding family protein; FUNCTIONS IN: DNA binding; sequence-specific DNA binding transcription factor activity; INVOLVED IN: regulation of transcription; LOCATED IN: endomembrane system; EXPRESSED IN: stem; CONTAINS InterPro DOMAIN/s: Zinc finger; Dof-type (InterPro:IPR003851); BEST Arabidopsis thaliana protein match is: Dof-type zinc finger DNA-binding family protein	A07	12948067	12848067	13048067	89	1.52e-38
Candidate flowering time genes (Arabidopsis)	AT5G62430.1	CDF1; CYCLING DOF FACTOR 1	A07	12948069	12848069	13048069	91	1.24e-39
Candidate flowering time genes (Arabidopsis)	AT3G47500.1	CDF3; CYCLING DOF FACTOR 3	A07	12948069	12848069	13048069	107	2.18e-48
Candidate flowering time genes (Arabidopsis)	AT1G69570.1	Dof-type zinc finger DNA-binding family protein; CONTAINS InterPro DOMAIN/s: Zinc finger; Dof-type (InterPro:IPR003851); BEST Arabidopsis thaliana protein match is: Dof-type zinc finger DNA-binding family protein (TAIR:AT1G26790.1); Has 1305 Blast hits to 1151 proteins in 75	A07	12948120	12848120	13048120	78	2.87e-32
Candidate flowering time genes (Arabidopsis)	AT5G39660.1	CDF2; CYCLING DOF FACTOR 2	A07	12948759	12848759	13048759	234	6.1e-119
Stomata guard	AT5G41990.1		A07	13469358	13369358	13569358	1096
Candidate flowering time genes (Arabidopsis)	AT5G39660.1	CDF2; CYCLING DOF FACTOR 2	A07	13471596	13371596	13571596	23	0.120207
Candidate flowering time genes (Arabidopsis)	AT2G23070.1	CK2 ALPHA CP; CKA4	A07	13490215	13390215	13590215	25	0.00740035
DTF-NV (CE)	5152188|F|0-65:G>A-65:G>A		A07	14141901	14041901	14241901
Candidate flowering time genes (Arabidopsis)	AT3G56850.1	ABA-RESPONSIVE ELEMENT BINDING PROTEIN 3; AREB3; DPBF3	A07	14327496	14227496	14427496	98	2.21e-43
Candidate flowering time genes (Arabidopsis)	AT2G41070.1	ATBZIP12; DPBF4; EEL; ENHANCED EM LEVEL	A07	14327824	14227824	14427824	46	1.3e-14
Candidate flowering time genes (Arabidopsis)	AT3G56850.1	ABA-RESPONSIVE ELEMENT BINDING PROTEIN 3; AREB3; DPBF3	A07	14327824	14227824	14427824	70	8.13e-28
Candidate flowering time genes (Arabidopsis)	AT3G56850.1	ABA-RESPONSIVE ELEMENT BINDING PROTEIN 3; AREB3; DPBF3	A07	14328144	14228144	14428144	160	7.57e-78
Candidate flowering time genes (Arabidopsis)	AT3G56850.1	ABA-RESPONSIVE ELEMENT BINDING PROTEIN 3; AREB3; DPBF3	A07	14328281	14228281	14428281	84	1.34e-35
Candidate flowering time genes (Arabidopsis)	AT3G56850.1	ABA-RESPONSIVE ELEMENT BINDING PROTEIN 3; AREB3; DPBF3	A07	14328846	14228846	14428846	31	3.89e-06
Flowering time 2014	3110489	WAGIM	A07	1.43818e+07	1.42818e+07	1.44818e+07			53554.7	AREB3
Candidate flowering time genes (Arabidopsis)	AT3G57390.1	AGAMOUS-LIKE 18; AGL18	A07	14469498	14369498	14569498	137	3.06e-65
Candidate flowering time genes (Arabidopsis)	AT3G57390.1	AGAMOUS-LIKE 18; AGL18	A07	14470277	14370277	14570277	76	2.49e-31
Candidate flowering time genes (Arabidopsis)	AT3G57390.1	AGAMOUS-LIKE 18; AGL18	A07	14470722	14370722	14570722	86	6.87e-37
Candidate flowering time genes (Arabidopsis)	AT3G57390.1	AGAMOUS-LIKE 18; AGL18	A07	14470963	14370963	14570963	82	1.15e-34
BL-FT-PCA:SVS	Bn-A07-p12345399		A07	14471603	14371603	14571603
WAG-FT-PCA:SVS	Bn-A07-p12345399		A07	14471603	14371603	14571603
BL-FT-PCA:SVS	Bn-A07-p12363575		A07	14483746	14383746	14583746
WAG-FT-PCA:SVS	Bn-A07-p12363575		A07	14483746	14383746	14583746
Candidate flowering time genes (Arabidopsis)	AT1G56170.1	"NUCLEAR FACTOR Y; SUBUNIT C2"; ATHAP5B; HAP5B; NF-YC2	A07	14757522	14657522	14857522	231	1.19e-117
Candidate flowering time genes (Arabidopsis)	AT3G48590.1	"NUCLEAR FACTOR Y; SUBUNIT C1"; ATHAP5A; HAP5A; NF-YC1	A07	14757525	14657525	14857525	66	7.65e-26
8HR-GH:GAPIT	Bn-A07-p13128413		A07	15209277	15109277	15309277			451752	NF-YC1
RESPONSE TO PHOTOPERIOD-PCA:SVS	Bn-A07-p13128413		A07	15209277	15109277	15309277			451752	NF-YC1
8HR-GH-PCA:SVS	Bn-A07-p13128413		A07	15209277	15109277	15309277			451752	NF-YC1
Candidate gene (Arabidopsis thaliana)	AT1G69490.1	ANAC029, ARABIDOPSIS NAC DOMAIN CONTAINING PROTEIN 29, ATNAP, NAC-LIKE, ACTIVATED BY AP3/PI, NAP	A07	15406708	15306708	15506708	53
Candidate gene (Arabidopsis thaliana)	AT5G57350.1	Stomata guard	A07	15823926	15723926	15923926	611
Candidate gene (Arabidopsis thaliana)	AT4G30190.2	HA2, PMA2, AHA2 | H(+)-ATPase 2, PLASMA MEMBRANE PROTON ATPASE 2	A07	15824166	15724166	15924166	689
Candidate gene (Arabidopsis thaliana)	AT2G24520.1	Stomata guard	A07	15825141	15725141	15925141	378
8HR-GH:GAPIT	Bn-A07-p14103536		A07	16020882	15920882	16120882			74723	GRF2
8HR-GH:SVS	Bn-A07-p14103536		A07	16020882	15920882	16120882			74723	GRF2
8HR-GH-PCA:SVS	Bn-A07-p14103536		A07	16020882	15920882	16120882			74723	GRF2
8HR-GH:GAPIT	Bn-A07-p14116798		A07	16033927	15933927	16133927			61678	GRF2
WAG-FT-PCA:SVS	Bn-A07-p14124058		A07	16041295	15941295	16141295
Candidate flowering time genes (Arabidopsis)	AT1G78300.1	14-3-3 PROTEIN G-BOX FACTOR14 OMEGA; 14-3-3OMEGA; GENERAL REGULATORY FACTOR 2; GF14 OMEGA; GRF2	A07	16095605	15995605	16195605	81	4.76e-34
Candidate flowering time genes (Arabidopsis)	AT5G16050.1	GENERAL REGULATORY FACTOR 5; GF14 UPSILON; GRF5	A07	16095806	15995806	16195806	47	3.31e-15
Candidate flowering time genes (Arabidopsis)	AT1G35160.2	14-3-3 PROTEIN G-BOX FACTOR14 PHI; 14-3-3PHI; GENERAL REGULATORY FACTOR 4; GF14 PHI; GF14 PROTEIN PHI CHAIN; GRF4	A07	16095806	15995806	16195806	62	1.84e-23
Candidate flowering time genes (Arabidopsis)	AT1G78300.1	14-3-3 PROTEIN G-BOX FACTOR14 OMEGA; 14-3-3OMEGA; GENERAL REGULATORY FACTOR 2; GF14 OMEGA; GRF2	A07	16095806	15995806	16195806	90	4.72e-39
Candidate flowering time genes (Arabidopsis)	AT1G78300.1	14-3-3 PROTEIN G-BOX FACTOR14 OMEGA; 14-3-3OMEGA; GENERAL REGULATORY FACTOR 2; GF14 OMEGA; GRF2	A07	16096042	15996042	16196042	91	1.31e-39
Candidate flowering time genes (Arabidopsis)	AT1G35160.2	14-3-3 PROTEIN G-BOX FACTOR14 PHI; 14-3-3PHI; GENERAL REGULATORY FACTOR 4; GF14 PHI; GF14 PROTEIN PHI CHAIN; GRF4	A07	16096897	15996897	16196897	187	5.99e-93
Candidate flowering time genes (Arabidopsis)	AT1G78300.1	14-3-3 PROTEIN G-BOX FACTOR14 OMEGA; 14-3-3OMEGA; GENERAL REGULATORY FACTOR 2; GF14 OMEGA; GRF2	A07	16096909	15996909	16196909	304	5.16e-158
DTF-NV (GH)	5047567|F|0-6:G>A-6:G>A		A07	16211750	16111750	16311750
DTF-RV (GH)	5047567|F|0-6:G>A-6:G>A		A07	16211750	16111750	16311750
DTF-NV (GH)	100047011|F|0-66:A>G-66:A>G		A07	16401398	16301398	16501398
Candidate flowering time genes (Arabidopsis)	AT2G23070.1	CK2 ALPHA CP; CKA4	A07	16504834	16404834	16604834	22	0.344305
DTF-V-SII(CE)	5031182|F|0-54:T>C-54:T>C		A07	16797958	16697958	16897958
Candidate flowering time genes (Arabidopsis)	AT3G02380.1	ATCOL2; B-BOX DOMAIN PROTEIN 3; BBX3; COL2; CONSTANS-LIKE 2	A07	17522216	17422216	17622216	22	0.29637
Candidate flowering time genes (Arabidopsis)	AT1G69570.1	Dof-type zinc finger DNA-binding family protein; CONTAINS InterPro DOMAIN/s: Zinc finger; Dof-type (InterPro:IPR003851); BEST Arabidopsis thaliana protein match is: Dof-type zinc finger DNA-binding family protein (TAIR:AT1G26790.1); Has 1305 Blast hits to 1151 proteins in 75	A07	18120088	18020088	18220088	520	0
Candidate flowering time genes (Arabidopsis)	AT1G26790.1	Dof-type zinc finger DNA-binding family protein; FUNCTIONS IN: DNA binding; sequence-specific DNA binding transcription factor activity; INVOLVED IN: regulation of transcription; LOCATED IN: endomembrane system; EXPRESSED IN: stem; CONTAINS InterPro DOMAIN/s: Zinc finger; Dof-type (InterPro:IPR003851); BEST Arabidopsis thaliana protein match is: Dof-type zinc finger DNA-binding family protein	A07	18120221	18020221	18220221	132	1.9e-62
Candidate flowering time genes (Arabidopsis)	AT5G62430.1	CDF1; CYCLING DOF FACTOR 1	A07	18120267	18020267	18220267	39	9.97e-11
Candidate flowering time genes (Arabidopsis)	AT5G39660.1	CDF2; CYCLING DOF FACTOR 2	A07	18120278	18020278	18220278	50	1.18e-16
Candidate flowering time genes (Arabidopsis)	AT1G69490.1	ANAC029, ARABIDOPSIS NAC DOMAIN CONTAINING PROTEIN 29, ATNAP, NAC-LIKE, ACTIVATED BY AP3/PI, NAP	A07	18152043	18052043	18252043	671
Candidate flowering time genes (Arabidopsis)	AT1G69120.1	AGAMOUS-LIKE 7; AGL7; AP1; APETALA1; ATAP1	A07	18230331	18130331	18330331	260	1.37e-133
Candidate flowering time genes (Arabidopsis)	AT1G26310.1	AGAMOUS-LIKE 10; AGL10; CAL; CAL1; CAULIFLOWER	A07	18230497	18130497	18330497	133	4.59e-63
Candidate flowering time genes (Arabidopsis)	AT5G60910.1	AGAMOUS-LIKE 8; AGL8; FRUITFULL; FUL	A07	18230499	18130499	18330499	98	1.41e-43
Candidate flowering time genes (Arabidopsis)	AT1G69120.1	AGAMOUS-LIKE 7; AGL7; AP1; APETALA1; ATAP1	A07	18232049	18132049	18332049	65	3.45e-25
Candidate flowering time genes (Arabidopsis)	AT1G26310.1	AGAMOUS-LIKE 10; AGL10; CAL; CAL1; CAULIFLOWER	A07	18232051	18132051	18332051	44	1.37e-13
Candidate flowering time genes (Arabidopsis)	AT1G26310.1	AGAMOUS-LIKE 10; AGL10; CAL; CAL1; CAULIFLOWER	A07	18232238	18132238	18332238	50	6.33e-17
Candidate flowering time genes (Arabidopsis)	AT1G69120.1	AGAMOUS-LIKE 7; AGL7; AP1; APETALA1; ATAP1	A07	18232243	18132243	18332243	57	9.66e-21
Candidate flowering time genes (Arabidopsis)	AT1G69120.1	AGAMOUS-LIKE 7; AGL7; AP1; APETALA1; ATAP1	A07	18232468	18132468	18332468	78	2.05e-32
Candidate flowering time genes (Arabidopsis)	AT1G69120.1	AGAMOUS-LIKE 7; AGL7; AP1; APETALA1; ATAP1	A07	18233549	18133549	18333549	110	3.33e-50
Candidate flowering time genes (Arabidopsis)	AT1G69120.1	AGAMOUS-LIKE 7; AGL7; AP1; APETALA1; ATAP1	A07	18234160	18134160	18334160	77	7.36e-32
Candidate flowering time genes (Arabidopsis)	AT1G69120.1	AGAMOUS-LIKE 7; AGL7; AP1; APETALA1; ATAP1	A07	18234257	18134257	18334257	89	1.57e-38
Brassica napus flowering gene	Flowering locus T (FT on A7 copy)	FJ848918.1	A07	18855153	18755153	18955153	2336
Candidate flowering time genes (Arabidopsis)	AT1G65480.1	FLOWERING LOCUS T; FT; REDUCED STEM BRANCHING 8; RSB8	A07	18855224	18755224	18955224	125	1.05e-58
Candidate flowering time genes (Arabidopsis)	AT4G20370.1	TSF	A07	18856199	18756199	18956199	210
Candidate flowering time genes (Arabidopsis)	AT1G65480.1	FLOWERING LOCUS T; FT; REDUCED STEM BRANCHING 8; RSB8	A07	18856299	18756299	18956299	62	1.11e-23
Candidate flowering time genes (Arabidopsis)	AT1G65480.1	FLOWERING LOCUS T; FT; REDUCED STEM BRANCHING 8; RSB8	A07	18857251	18757251	18957251	37	8.73e-10
Candidate flowering time genes (Arabidopsis)	AT1G65480.1	FLOWERING LOCUS T; FT; REDUCED STEM BRANCHING 8; RSB8	A07	18857375	18757375	18957375	158	4.76e-77
DTF-NV (CE)	3169968|F|0-59:G>A-59:G>A		A07	19594449	19494449	19694449
Candidate flowering time genes (Arabidopsis)	AT3G54990.1	SCHLAFMUTZE; SMZ	A07	19873984	19773984	19973984	57	8.15e-21
Candidate flowering time genes (Arabidopsis)	AT4G34530.1	CIB1; CRYPTOCHROME-INTERACTING BASIC-HELIX-LOOP-HELIX 1	A07	20046999	19946999	20146999	26	0.0017656
Candidate flowering time genes (Arabidopsis)	AT1G69120.1	AGAMOUS-LIKE 7; AGL7; AP1; APETALA1; ATAP1	A07	20116043	20016043	20216043	89	1.57e-38
Candidate flowering time genes (Arabidopsis)	AT1G69120.1	AGAMOUS-LIKE 7; AGL7; AP1; APETALA1; ATAP1	A07	20116578	20016578	20216578	113	7.16e-52
Candidate flowering time genes (Arabidopsis)	AT1G69120.1	AGAMOUS-LIKE 7; AGL7; AP1; APETALA1; ATAP1	A07	20117180	20017180	20217180	38	3.52e-10
Candidate flowering time genes (Arabidopsis)	AT1G26310.1	AGAMOUS-LIKE 10; AGL10; CAL; CAL1; CAULIFLOWER	A07	20117675	20017675	20217675	54	3.78e-19
Candidate flowering time genes (Arabidopsis)	AT1G69120.1	AGAMOUS-LIKE 7; AGL7; AP1; APETALA1; ATAP1	A07	20117675	20017675	20217675	93	9.39e-41
Candidate flowering time genes (Arabidopsis)	AT1G69120.1	AGAMOUS-LIKE 7; AGL7; AP1; APETALA1; ATAP1	A07	20117854	20017854	20217854	63	4.46e-24
Candidate flowering time genes (Arabidopsis)	AT1G26310.1	AGAMOUS-LIKE 10; AGL10; CAL; CAL1; CAULIFLOWER	A07	20117861	20017861	20217861	58	2.26e-21
Candidate flowering time genes (Arabidopsis)	AT1G69120.1	AGAMOUS-LIKE 7; AGL7; AP1; APETALA1; ATAP1	A07	20118034	20018034	20218034	66	9.59e-26
Candidate flowering time genes (Arabidopsis)	AT1G26310.1	AGAMOUS-LIKE 10; AGL10; CAL; CAL1; CAULIFLOWER	A07	20118036	20018036	20218036	51	1.76e-17
Candidate flowering time genes (Arabidopsis)	AT5G60910.1	AGAMOUS-LIKE 8; AGL8; FRUITFULL; FUL	A07	20119702	20019702	20219702	92	3.05e-40
Candidate flowering time genes (Arabidopsis)	AT1G26310.1	AGAMOUS-LIKE 10; AGL10; CAL; CAL1; CAULIFLOWER	A07	20119704	20019704	20219704	133	4.59e-63
Candidate flowering time genes (Arabidopsis)	AT1G69120.1	AGAMOUS-LIKE 7; AGL7; AP1; APETALA1; ATAP1	A07	20119874	20019874	20219874	242	1.39e-123
Candidate flowering time genes (Arabidopsis)	AT1G69490.1	ANAC029, ARABIDOPSIS NAC DOMAIN CONTAINING PROTEIN 29, ATNAP, NAC-LIKE, ACTIVATED BY AP3/PI, NAP	A07	20266631	20166631	20366631	618
Candidate flowering time genes (Arabidopsis)	AT1G69570.1	Dof-type zinc finger DNA-binding family protein; CONTAINS InterPro DOMAIN/s: Zinc finger; Dof-type (InterPro:IPR003851); BEST Arabidopsis thaliana protein match is: Dof-type zinc finger DNA-binding family protein (TAIR:AT1G26790.1); Has 1305 Blast hits to 1151 proteins in 75	A07	20343484	20243484	20443484	154	1.62e-74
Candidate flowering time genes (Arabidopsis)	AT1G69570.1	Dof-type zinc finger DNA-binding family protein; CONTAINS InterPro DOMAIN/s: Zinc finger; Dof-type (InterPro:IPR003851); BEST Arabidopsis thaliana protein match is: Dof-type zinc finger DNA-binding family protein (TAIR:AT1G26790.1); Has 1305 Blast hits to 1151 proteins in 75	A07	20343722	20243722	20443722	134	2.13e-63
Candidate flowering time genes (Arabidopsis)	AT5G62430.1	CDF1; CYCLING DOF FACTOR 1	A07	20344024	20244024	20444024	53	1.64e-18
Candidate flowering time genes (Arabidopsis)	AT5G39660.1	CDF2; CYCLING DOF FACTOR 2	A07	20344024	20244024	20444024	71	2.49e-28
Candidate flowering time genes (Arabidopsis)	AT3G47500.1	CDF3; CYCLING DOF FACTOR 3	A07	20344024	20244024	20444024	75	1.34e-30
Candidate flowering time genes (Arabidopsis)	AT1G26790.1	Dof-type zinc finger DNA-binding family protein; FUNCTIONS IN: DNA binding; sequence-specific DNA binding transcription factor activity; INVOLVED IN: regulation of transcription; LOCATED IN: endomembrane system; EXPRESSED IN: stem; CONTAINS InterPro DOMAIN/s: Zinc finger; Dof-type (InterPro:IPR003851); BEST Arabidopsis thaliana protein match is: Dof-type zinc finger DNA-binding family protein	A07	20344060	20244060	20444060	126	4.12e-59
Candidate flowering time genes (Arabidopsis)	AT1G69570.1	Dof-type zinc finger DNA-binding family protein; CONTAINS InterPro DOMAIN/s: Zinc finger; Dof-type (InterPro:IPR003851); BEST Arabidopsis thaliana protein match is: Dof-type zinc finger DNA-binding family protein (TAIR:AT1G26790.1); Has 1305 Blast hits to 1151 proteins in 75	A07	20344178	20244178	20444178	268	6.87e-138
Height 2016	4106995	WAGIM	A07	2.06179e+07	2.05179e+07	2.07179e+07			273687	DOF
Height 2015	4106995	WAGIM	A07	2.06179e+07	2.05179e+07	2.07179e+07			273687	DOF
FT EXPRESSION-SAgS DH Populaion	3157763*		A07	20688701	20588701	20788701			82557	PRR9
Biomass 2016	3157763	WAGIM	A07	20688701	20588701	20788701			82557	PRR9
DTF-RV (CE)	3099669|F|0-58:T>C-58:T>C		A07	20706782	20606782	20806782			64476	PRR9
DTF-NV (CE)	3099669|F|0-58:T>C-58:T>C		A07	20706782	20606782	20806782			64476	PRR9
Candidate flowering time genes (Arabidopsis)	AT2G46790.1	APRR9; ARABIDOPSIS PSEUDO-RESPONSE REGULATOR 9; PRR9; PSEUDO-RESPONSE REGULATOR 9; TL1; TOC1-LIKE PROTEIN 1	A07	20771258	20671258	20871258	52	8.68e-18
Candidate flowering time genes (Arabidopsis)	AT1G72630.1	ELF4-L2; ELF4-LIKE 2	A07	21508452	21408452	21608452	73	8.91e-30
Candidate flowering time genes (Arabidopsis)	AT1G17455.1	ELF4-L4; ELF4-LIKE 4	A07	21509035	21409035	21609035	179	9.55e-89
Candidate flowering time genes (Arabidopsis)	AT1G72630.1	ELF4-L2; ELF4-LIKE 2	A07	21509036	21409036	21609036	239	4.69e-122
FT EXPRESSION-SAgS DH Populaion	3110489		A07	21980170	21880170	22080170			471134	ELF4-L2
Yield 2013	3110489	WAGIM	A07	21980170	21880170	22080170			471134	ELF4-L2
Yield 2016	3110489	WAGIM	A07	2.20136e+07	2.19136e+07	2.21136e+07			504528	ELF4-L2
FT EXPRESSION-SAgS DH Populaion	3075574		A07	22141413	22041413	22241413			632377	ELF4-L2
Plant emergence 2016	3075574	WAGIM	A07	22141413	22041413	22241413			646304	FT
Biomass 2015	3075574	WAGIM	A07	22141413	22041413	22241413			646304	FT
FT EXPRESSION-SAgS DH Populaion	4108720_60:C>T		A07	22219658	22119658	22319658			568059	FT
Flowering time 2013	4108720	WAGIM	A07	22219658	22119658	22319658			568059	FT
Yield 2014	4116554	WAGIM	A07	22508922	22408922	22608922			278795	FT
Brassica napus flowering gene	Brassica napus linkage group C2 f	FJ848914.1	A07	22787717	22687717	22887717	308
Candidate flowering time genes (Arabidopsis)	AT4G20370.1	TSF	A07	22787717	22687717	22887717	305
Candidate flowering time genes (Arabidopsis)	AT1G65480.1	FLOWERING LOCUS T; FT; REDUCED STEM BRANCHING 8; RSB8	A07	22789536	22689536	22889536	48	6.7e-16
Candidate flowering time genes (Arabidopsis)	AT5G61850.1	LEAFY; LEAFY 3; LFY; LFY3	A07	22879775	22779775	22979775	22	0.284386
Candidate flowering time genes (Arabidopsis)	AT1G77300.1	ASH1 HOMOLOG 2; ASHH2; EARLY FLOWERING IN SHORT DAYS; EFS; LAZ2; LAZARUS 2; SDG8; SET DOMAIN GROUP 8	A07	22947900	22847900	23047900	94	1.25e-40
Candidate flowering time genes (Arabidopsis)	AT1G77300.1	ASH1 HOMOLOG 2; ASHH2; EARLY FLOWERING IN SHORT DAYS; EFS; LAZ2; LAZARUS 2; SDG8; SET DOMAIN GROUP 8	A07	22948491	22848491	23048491	151	2.58e-72
Candidate flowering time genes (Arabidopsis)	AT1G77300.1	ASH1 HOMOLOG 2; ASHH2; EARLY FLOWERING IN SHORT DAYS; EFS; LAZ2; LAZARUS 2; SDG8; SET DOMAIN GROUP 8	A07	22949330	22849330	23049330	72	2.13e-28
Candidate flowering time genes (Arabidopsis)	AT1G77300.1	ASH1 HOMOLOG 2; ASHH2; EARLY FLOWERING IN SHORT DAYS; EFS; LAZ2; LAZARUS 2; SDG8; SET DOMAIN GROUP 8	A07	22949506	22849506	23049506	41	3.64e-11
Candidate flowering time genes (Arabidopsis)	AT1G77300.1	ASH1 HOMOLOG 2; ASHH2; EARLY FLOWERING IN SHORT DAYS; EFS; LAZ2; LAZARUS 2; SDG8; SET DOMAIN GROUP 8	A07	22949704	22849704	23049704	45	2.17e-13
Candidate flowering time genes (Arabidopsis)	AT1G77300.1	ASH1 HOMOLOG 2; ASHH2; EARLY FLOWERING IN SHORT DAYS; EFS; LAZ2; LAZARUS 2; SDG8; SET DOMAIN GROUP 8	A07	22950490	22850490	23050490	314	6.33e-163
Candidate flowering time genes (Arabidopsis)	AT1G77300.1	ASH1 HOMOLOG 2; ASHH2; EARLY FLOWERING IN SHORT DAYS; EFS; LAZ2; LAZARUS 2; SDG8; SET DOMAIN GROUP 8	A07	22950796	22850796	23050796	57	4.64e-20
Candidate flowering time genes (Arabidopsis)	AT1G77300.1	ASH1 HOMOLOG 2; ASHH2; EARLY FLOWERING IN SHORT DAYS; EFS; LAZ2; LAZARUS 2; SDG8; SET DOMAIN GROUP 8	A07	22951029	22851029	23051029	66	4.61e-25
Candidate flowering time genes (Arabidopsis)	AT1G77300.1	ASH1 HOMOLOG 2; ASHH2; EARLY FLOWERING IN SHORT DAYS; EFS; LAZ2; LAZARUS 2; SDG8; SET DOMAIN GROUP 8	A07	22951196	22851196	23051196	69	9.91e-27
Candidate flowering time genes (Arabidopsis)	AT1G77300.1	ASH1 HOMOLOG 2; ASHH2; EARLY FLOWERING IN SHORT DAYS; EFS; LAZ2; LAZARUS 2; SDG8; SET DOMAIN GROUP 8	A07	22951433	22851433	23051433	105	9.63e-47
Candidate flowering time genes (Arabidopsis)	AT1G77300.1	ASH1 HOMOLOG 2; ASHH2; EARLY FLOWERING IN SHORT DAYS; EFS; LAZ2; LAZARUS 2; SDG8; SET DOMAIN GROUP 8	A07	22951649	22851649	23051649	95	3.49e-41
Candidate flowering time genes (Arabidopsis)	AT1G77300.1	ASH1 HOMOLOG 2; ASHH2; EARLY FLOWERING IN SHORT DAYS; EFS; LAZ2; LAZARUS 2; SDG8; SET DOMAIN GROUP 8	A07	22952120	22852120	23052120	134	7.29e-63
Candidate flowering time genes (Arabidopsis)	AT1G77300.1	ASH1 HOMOLOG 2; ASHH2; EARLY FLOWERING IN SHORT DAYS; EFS; LAZ2; LAZARUS 2; SDG8; SET DOMAIN GROUP 8	A07	22952637	22852637	23052637	102	4.48e-45
Candidate flowering time genes (Arabidopsis)	AT1G77300.1	ASH1 HOMOLOG 2; ASHH2; EARLY FLOWERING IN SHORT DAYS; EFS; LAZ2; LAZARUS 2; SDG8; SET DOMAIN GROUP 8	A07	22953566	22853566	23053566	317	1.36e-164
Candidate flowering time genes (Arabidopsis)	AT1G77300.1	ASH1 HOMOLOG 2; ASHH2; EARLY FLOWERING IN SHORT DAYS; EFS; LAZ2; LAZARUS 2; SDG8; SET DOMAIN GROUP 8	A07	22954463	22854463	23054463	293	2.99e-151
8HR-GH:GAPIT	Bn-A07-p21478337		A07	23016728	22916728	23116728			62265	ASH1	10
RESPONSE TO PHOTOPERIOD:GAPIT	Bn-A07-p21478337		A07	23016728	22916728	23116728			62265	ASH1	10
Candidate flowering time genes (Arabidopsis)	AT1G78300.1	14-3-3 PROTEIN G-BOX FACTOR14 OMEGA; 14-3-3OMEGA; GENERAL REGULATORY FACTOR 2; GF14 OMEGA; GRF2	A07	23301953	23201953	23401953	243	4.19e-124
Candidate flowering time genes (Arabidopsis)	AT1G35160.2	14-3-3 PROTEIN G-BOX FACTOR14 PHI; 14-3-3PHI; GENERAL REGULATORY FACTOR 4; GF14 PHI; GF14 PROTEIN PHI CHAIN; GRF4	A07	23301963	23201963	23401963	169	6.07e-83
Candidate flowering time genes (Arabidopsis)	AT1G78300.1	14-3-3 PROTEIN G-BOX FACTOR14 OMEGA; 14-3-3OMEGA; GENERAL REGULATORY FACTOR 2; GF14 OMEGA; GRF2	A07	23303276	23203276	23403276	95	7.85e-42
Candidate flowering time genes (Arabidopsis)	AT5G16050.1	GENERAL REGULATORY FACTOR 5; GF14 UPSILON; GRF5	A07	23303493	23203493	23403493	55	1.18e-19
Candidate flowering time genes (Arabidopsis)	AT1G35160.2	14-3-3 PROTEIN G-BOX FACTOR14 PHI; 14-3-3PHI; GENERAL REGULATORY FACTOR 4; GF14 PHI; GF14 PROTEIN PHI CHAIN; GRF4	A07	23303500	23203500	23403500	65	3.95e-25
Candidate flowering time genes (Arabidopsis)	AT1G78300.1	14-3-3 PROTEIN G-BOX FACTOR14 OMEGA; 14-3-3OMEGA; GENERAL REGULATORY FACTOR 2; GF14 OMEGA; GRF2	A07	23303500	23203500	23403500	119	3.57e-55
DTF-V-SI (CE)	3082871|F|0-16:C>T-16:C>T		A07	23732742	23632742	23832742
Candidate genes (Arabidopsis)	AT5G57350.1	Stomata guard	A07	23825348	23725348	23925348	843
Candidate genes (Arabidopsis)	AT4G30190.2	HA2, PMA2, AHA2 | H(+)-ATPase 2, PLASMA MEMBRANE PROTON ATPASE 2	A07	23826745	23726745	23926745	344
Candidate genes (Arabidopsis)	AT2G24520.1	Stomata guard	A07	23826789	23726789	23926789	208
DTF-RV (GH)	5149728|F|0-28:G>T-28:G>T		A07_random	1620786	1520786	1720786
DTF-NV (GH)	5149728|F|0-28:G>T-28:G>T		A07_random	1620786	1520786	1720786
FLC3 expression	3077418|F|0-17:A>C-17:A>C		A07_random	1704220	1604220	1804220
Candidate flowering time genes (Arabidopsis)	AT1G30100.1 (Symbols: NCED5, ATNCED5 | nine-cis-epoxycarotenoid dioxygenase 5, NINE-CIS-EPOXYCAROTENOID DIOXYGENASE 5 )		A07_random	2060413	1960413	2160413	196	0.721
Candidate flowering time genes (Arabidopsis)	AT3G33520.1	ACTIN-RELATED PROTEIN 6; ARP6; ATARP6; EARLY IN SHORT DAYS 1; ESD1; SUF3; SUPPRESSOR OF FRI 3	A08	75858	-24142	175858	103	3.12e-46
Candidate flowering time genes (Arabidopsis)	AT3G33520.1	ACTIN-RELATED PROTEIN 6; ARP6; ATARP6; EARLY IN SHORT DAYS 1; ESD1; SUF3; SUPPRESSOR OF FRI 3	A08	76016	-23984	176016	53	1.95e-18
Candidate flowering time genes (Arabidopsis)	AT3G33520.1	ACTIN-RELATED PROTEIN 6; ARP6; ATARP6; EARLY IN SHORT DAYS 1; ESD1; SUF3; SUPPRESSOR OF FRI 3	A08	76309	-23691	176309	69	2.48e-27
Candidate flowering time genes (Arabidopsis)	AT3G33520.1	ACTIN-RELATED PROTEIN 6; ARP6; ATARP6; EARLY IN SHORT DAYS 1; ESD1; SUF3; SUPPRESSOR OF FRI 3	A08	76468	-23532	176468	53	1.95e-18
Candidate flowering time genes (Arabidopsis)	AT3G33520.1	ACTIN-RELATED PROTEIN 6; ARP6; ATARP6; EARLY IN SHORT DAYS 1; ESD1; SUF3; SUPPRESSOR OF FRI 3	A08	76721	-23279	176721	57	1.16e-20
Candidate flowering time genes (Arabidopsis)	AT3G33520.1	ACTIN-RELATED PROTEIN 6; ARP6; ATARP6; EARLY IN SHORT DAYS 1; ESD1; SUF3; SUPPRESSOR OF FRI 3	A08	77515	-22485	177515	318	9.48e-166
16HR-GH:GAPIT	Bn-A08-p537474		A08	469043	369043	569043			547647	SPA4
Candidate flowering time genes (Arabidopsis)	AT1G53090.1	SPA1-RELATED 4; SPA4	A08	1016690	916690	1116690	71	3.54e-28
16HR-GH-PCA:SVS	Bn-Scaffold000247-p28610		A08	1411217	1311217	1511217			394527	SPA4
Candidate flowering time genes (Arabidopsis)	AT5G62430.1	CDF1; CYCLING DOF FACTOR 1	A08	1502563	1402563	1602563	27	0.000467162
Candidate flowering time genes (Arabidopsis)	AT1G26790.1	Dof-type zinc finger DNA-binding family protein; FUNCTIONS IN: DNA binding; sequence-specific DNA binding transcription factor activity; INVOLVED IN: regulation of transcription; LOCATED IN: endomembrane system; EXPRESSED IN: stem; CONTAINS InterPro DOMAIN/s: Zinc finger; Dof-type (InterPro:IPR003851); BEST Arabidopsis thaliana protein match is: Dof-type zinc finger DNA-binding family protein	A08	1502568	1402568	1602568	42	2.04e-12
Candidate flowering time genes (Arabidopsis)	AT1G68840.1	ATRAV2; RAV2; RELATED TO ABI3/VP1 2	A08	1584280	1484280	1684280	23	0.088489
RESPONSE TO PHOTOPERIOD-PCA:SVS	Bn-A08-p14694002		A08	1730446	1630446	1830446
RESPONSE TO PHOTOPERIOD-PCA:SVS	Bn-A08-p14689466		A08	1734976	1634976	1834976
FLC3 expression	3105193|F|0-31:T>A-31:T>A		A08	2047446	1947446	2147446
FLC3 expression	3082708|F|0-15:G>T-15:G>T		A08	2066606	1966606	2166606
Candidate flowering time genes (Arabidopsis)	AT3G18990.1	REDUCED VERNALIZATION RESPONSE 1; REM39; REPRODUCTIVE MERISTEM 39; VRN1	A08	2100506	2000506	2200506	120	1.14e-55
DTF-10 (P)	100070107|F|0-54:C>T-54:C>T		A08	2427364	2327364	2527364
Candidate flowering time genes (Arabidopsis)	AT5G62430.1	CDF1; CYCLING DOF FACTOR 1	A08	3037259	2937259	3137259	27	0.000467162
Candidate flowering time genes (Arabidopsis)	AT1G26790.1	Dof-type zinc finger DNA-binding family protein; FUNCTIONS IN: DNA binding; sequence-specific DNA binding transcription factor activity; INVOLVED IN: regulation of transcription; LOCATED IN: endomembrane system; EXPRESSED IN: stem; CONTAINS InterPro DOMAIN/s: Zinc finger; Dof-type (InterPro:IPR003851); BEST Arabidopsis thaliana protein match is: Dof-type zinc finger DNA-binding family protein	A08	3037263	2937263	3137263	33	2.06e-07
Candidate flowering time genes (Arabidopsis)	AT5G42790.1	ARS5; ARSENIC TOLERANCE 5; ATPSM30; PAF1; PROTEASOME ALPHA SUBUNIT F1	A08	3279886	3179886	3379886	211	2.24e-106
Candidate flowering time genes (Arabidopsis)	AT1G47250.1	20S PROTEASOME ALPHA SUBUNIT F2; PAF2	A08	3279886	3179886	3379886	321	1.44e-167
Candidate flowering time genes (Arabidopsis)	AT5G42790.1	ARS5; ARSENIC TOLERANCE 5; ATPSM30; PAF1; PROTEASOME ALPHA SUBUNIT F1	A08	3281025	3181025	3381025	195	1.76e-97
Candidate flowering time genes (Arabidopsis)	AT1G47250.1	20S PROTEASOME ALPHA SUBUNIT F2; PAF2	A08	3281039	3181039	3381039	216	3.37e-109
FLC3 expression	3169216|F|0-65:A>G-65:A>G		A08	3888252	3788252	3988252
DTF-NV-SI (CE)	3077665|F|0-46:G>C-46:G>C		A08	4312983	4212983	4412983
DTF-V-SII(CE)	5053831|F|0-64:A>G-64:A>G		A08	4405093	4305093	4505093
FLC3 expression	3154906|F|0-57:A>G-57:A>G		A08	4686337	4586337	4786337
Candidate flowering time genes (Arabidopsis)	AT1G22770.1	FB; GI; GIGANTEA	A08	5179272	5079272	5279272	27	0.00157227
Candidate flowering time genes (Arabidopsis)	AT1G22770.1	FB; GI; GIGANTEA	A08	5179371	5079371	5279371	38	1.21e-09
Candidate flowering time genes (Arabidopsis)	AT3G56850.1	ABA-RESPONSIVE ELEMENT BINDING PROTEIN 3; AREB3; DPBF3	A08	7043884	6943884	7143884	30	1.4e-05
Candidate flowering time genes (Arabidopsis)	AT4G16845.1	REDUCED VERNALIZATION RESPONSE 2; VRN2	A08	8024464	7924464	8124464	65	4.83e-25
Candidate flowering time genes (Arabidopsis)	AT4G16845.1	REDUCED VERNALIZATION RESPONSE 2; VRN2	A08	8024842	7924842	8124842	57	1.35e-20
Candidate flowering time genes (Arabidopsis)	AT4G16845.1	REDUCED VERNALIZATION RESPONSE 2; VRN2	A08	8025017	7925017	8125017	59	1.05e-21
Candidate flowering time genes (Arabidopsis)	AT4G16845.1	REDUCED VERNALIZATION RESPONSE 2; VRN2	A08	8025173	7925173	8125173	42	2.95e-12
Candidate flowering time genes (Arabidopsis)	AT4G16845.1	REDUCED VERNALIZATION RESPONSE 2; VRN2	A08	8025390	7925390	8125390	64	1.74e-24
Candidate flowering time genes (Arabidopsis)	AT4G16845.1	REDUCED VERNALIZATION RESPONSE 2; VRN2	A08	8025669	7925669	8125669	77	1.03e-31
Candidate flowering time genes (Arabidopsis)	AT4G16845.1	REDUCED VERNALIZATION RESPONSE 2; VRN2	A08	8026236	7926236	8126236	41	1.06e-11
Candidate flowering time genes (Arabidopsis)	AT3G57390.1	AGAMOUS-LIKE 18; AGL18	A08	8055758	7955758	8155758	71	1.5e-28
DTF-NV-SI (CE)	4707026|F|0-46:C>T-46:C>T		A08	8280355	8180355	8380355
DTF-RV-SI (CE)	4707026|F|0-46:C>T-46:C>T		A08	8280355	8180355	8380355
DTF-10 (F)	100036423|F|0-19:C>A-19:C>A		A08	8649602	8549602	8749602
Stomata guard	AT4G18950.1		A08	8687380	8587380	8787380	1137
Candidate flowering time genes (Arabidopsis)	AT4G11880.1	AGAMOUS-LIKE 14; AGL14; XAANTAL2; XAL2	A08	9745974	9645974	9845974	38	2.89e-10
Candidate flowering time genes (Arabidopsis)	AT4G22950.1	AGAMOUS-LIKE 19; AGL19; GL19	A08	9746004	9646004	9846004	87	1.12e-37
Candidate flowering time genes (Arabidopsis)	AT4G22950.1	AGAMOUS-LIKE 19; AGL19; GL19	A08	9746361	9646361	9846361	36	2.52e-09
Candidate flowering time genes (Arabidopsis)	AT4G22950.1	AGAMOUS-LIKE 19; AGL19; GL19	A08	9747036	9647036	9847036	68	4.1e-27
Candidate flowering time genes (Arabidopsis)	AT3G30260.1	AGAMOUS-LIKE 79; AGL79	A08	9748938	9648938	9848938	30	5.94e-06
Candidate flowering time genes (Arabidopsis)	AT1G69120.1	AGAMOUS-LIKE 7; AGL7; AP1; APETALA1; ATAP1	A08	9749030	9649030	9849030	46	1.26e-14
Candidate flowering time genes (Arabidopsis)	AT4G22950.1	AGAMOUS-LIKE 19; AGL19; GL19	A08	9749052	9649052	9849052	137	1.8e-65
Candidate flowering time genes (Arabidopsis)	AT5G23260.2	ABS; AGAMOUS-LIKE 32; AGL32; ARABIDOPSIS BSISTER; TRANSPARENT TESTA16; TT16	A08	9749053	9649053	9849053	36	3.76e-09
Candidate flowering time genes (Arabidopsis)	AT4G11880.1	AGAMOUS-LIKE 14; AGL14; XAANTAL2; XAL2	A08	9749062	9649062	9849062	126	3.49e-59
DTF-NV-SI (CE)	3105274|F|0-54:G>A-54:G>A		A08	10182228	10082228	10282228
DTF-RV-SI (CE)	3105274|F|0-54:G>A-54:G>A		A08	10182228	10082228	10282228
Candidate flowering time genes (Arabidopsis)	AT4G34530.1	CIB1; CRYPTOCHROME-INTERACTING BASIC-HELIX-LOOP-HELIX 1	A08	10183084	10083084	10283084	31	2.93e-06
DTF-NV (GH)	3110862|F|0-67:T>A-67:T>A		A08	10580233	10480233	10680233
DTF-NV (CE)	3094977|F|0-54:A>G-54:A>G		A08	10821863	10721863	10921863
DTF-NV (CE)	100077943|F|0-62:A>G-62:A>G		A08	10821863	10721863	10921863
DTF-RV (CE)	3094977|F|0-54:A>G-54:A>G		A08	10821863	10721863	10921863
DTF-RV (CE)	100077943|F|0-62:A>G-62:A>G		A08	10821863	10721863	10921863
DTF-NV-SI (CE)	100077943|F|0-62:A>G-62:A>G		A08	10821863	10721863	10921863
DTF-NV-SI (CE)	3094977|F|0-54:A>G-54:A>G		A08	10821863	10721863	10921863
Candidate flowering time genes (Arabidopsis)	AT4G30200.2	VEL1; VERNALIZATION5/VIN3-LIKE 1; VIL2; VIN3-LIKE 2	A08	11441341	11341341	11541341	195	4.1e-97
Candidate flowering time genes (Arabidopsis)	AT4G30200.2	VEL1; VERNALIZATION5/VIN3-LIKE 1; VIL2; VIN3-LIKE 2	A08	11441727	11341727	11541727	404	0
Candidate flowering time genes (Arabidopsis)	AT4G30200.2	VEL1; VERNALIZATION5/VIN3-LIKE 1; VIL2; VIN3-LIKE 2	A08	11442649	11342649	11542649	64	2.72e-24
Candidate flowering time genes (Arabidopsis)	AT4G30200.2	VEL1; VERNALIZATION5/VIN3-LIKE 1; VIL2; VIN3-LIKE 2	A08	11442898	11342898	11542898	216	8.69e-109
Candidate flowering time genes (Arabidopsis)	AT5G57380.1	VERNALIZATION INSENSITIVE 3; VIN3	A08	11443087	11343087	11543087	35	3e-08
HA2, PMA2, AHA2 | H(+)-ATPase 2, PLASMA MEMBRANE PROTON ATPASE 2		AT4G30190.2	A08	11455896	11355896	11555896	2359
Stomata guard	AT5G57350.1		A08	11455912	11355912	11555912	1322
Stomata guard	AT2G24520.1		A08	11456958	11356958	11556958	877
Stomata guard	AT4G27500.1		A08	12032683	11932683	12132683	1329
Stomata guard	AT4G27500.1		A08	12032893	11932893	12132893	332
Stomata guard	AT4G27500.1		A08	12044481	11944481	12144481	108
RESPONSE TO PHOTOPERIOD-PCA:SVS	Bn-A08-p14713741		A08	12274795	12174795	12374795
RESPONSE TO PHOTOPERIOD-PCA:SVS	Bn-A08-p14734078		A08	12297645	12197645	12397645
RESPONSE TO PHOTOPERIOD-PCA:SVS	Bn-A08-p14759185		A08	12320997	12220997	12420997
Candidate flowering time genes (Arabidopsis)	AT2G17770.2	ATBZIP27; BASIC REGION/LEUCINE ZIPPER MOTIF 27; BZIP27; FD PARALOG; FDP	A08	12446990	12346990	12546990	39	7.61e-11
Candidate flowering time genes (Arabidopsis)	AT4G35900.1	ATBZIP14; FD; FD-1	A08	12447024	12347024	12547024	131	7.74e-62
Candidate flowering time genes (Arabidopsis)	AT4G35900.1	ATBZIP14; FD; FD-1	A08	12447290	12347290	12547290	65	3.78e-25
Candidate flowering time genes (Arabidopsis)	AT2G17770.2	ATBZIP27; BASIC REGION/LEUCINE ZIPPER MOTIF 27; BZIP27; FD PARALOG; FDP	A08	12447512	12347512	12547512	60	1.61e-22
Candidate flowering time genes (Arabidopsis)	AT4G35900.1	ATBZIP14; FD; FD-1	A08	12447912	12347912	12547912	269	1.5e-138
Candidate flowering time genes (Arabidopsis)	AT3G57390.1	AGAMOUS-LIKE 18; AGL18	A08	13160511	13060511	13260511	63	4.2e-24
FLC2 expression	100048925|F|0-32:A>T-32:A>T		A08	13650919	13550919	13750919
DTF-V (CE)	100059478|F|0-31:G>A-31:G>A		A08	13651736	13551736	13751736
FLC2 expression	3094045|F|0-56:C>T-56:C>T		A08	13651801	13551801	13751801
Candidate flowering time genes (Arabidopsis)	AT1G69570.1	Dof-type zinc finger DNA-binding family protein; CONTAINS InterPro DOMAIN/s: Zinc finger; Dof-type (InterPro:IPR003851); BEST Arabidopsis thaliana protein match is: Dof-type zinc finger DNA-binding family protein (TAIR:AT1G26790.1); Has 1305 Blast hits to 1151 proteins in 75	A08	13933590	13833590	14033590	22	0.38717
Candidate flowering time genes (Arabidopsis)	AT1G29160.1	Dof-type zinc finger DNA-binding family protein; CONTAINS InterPro DOMAIN/s: Zinc finger; Dof-type (InterPro:IPR003851); BEST Arabidopsis thaliana protein match is: Dof-type zinc finger DNA-binding family protein (TAIR:AT2G34140.1); Has 1076 Blast hits to 1071 proteins in 56 species: Archae - 0; Bacteria - 0; Metazoa - 0; Fungi - 0; Plants - 1071; Viruses - 0; Other Eukaryotes - 5 (source: NCBI B…	A08	14249295	14149295	14349295	340	1.93e-178
Candidate flowering time genes (Arabidopsis)	AT5G62430.1	CDF1; CYCLING DOF FACTOR 1	A08	14249482	14149482	14349482	46	1.28e-14
Candidate flowering time genes (Arabidopsis)	AT1G13260.1	ATRAV1; EDF4; ETHYLENE RESPONSE DNA BINDING FACTOR 4; RAV1; RELATED TO ABI3/VP1 1	A08	14983586	14883586	15083586	114	2.57e-52
Candidate flowering time genes (Arabidopsis)	AT1G13260.1	ATRAV1; EDF4; ETHYLENE RESPONSE DNA BINDING FACTOR 4; RAV1; RELATED TO ABI3/VP1 1	A08	14984047	14884047	15084047	81	5.67e-34
Candidate flowering time genes (Arabidopsis)	AT1G25560.1	ATTEM1; EDF1; ETHYLENE RESPONSE DNA BINDING FACTOR 1; TEM1; TEMPRANILLO 1	A08	14984058	14884058	15084058	424	0
Candidate flowering time genes (Arabidopsis)	AT1G68840.1	ATRAV2; RAV2; RELATED TO ABI3/VP1 2	A08	14984061	14884061	15084061	287	1.55e-148
Candidate flowering time genes (Arabidopsis)	AT1G26310.1	AGAMOUS-LIKE 10; AGL10; CAL; CAL1; CAULIFLOWER	A08	15078287	14978287	15178287	49	2.28e-16
Candidate flowering time genes (Arabidopsis)	AT1G26310.1	AGAMOUS-LIKE 10; AGL10; CAL; CAL1; CAULIFLOWER	A08	15078681	14978681	15178681	43	4.93e-13
Candidate flowering time genes (Arabidopsis)	AT1G26310.1	AGAMOUS-LIKE 10; AGL10; CAL; CAL1; CAULIFLOWER	A08	15079502	14979502	15179502	33	1.78e-07
Candidate flowering time genes (Arabidopsis)	AT1G26310.1	AGAMOUS-LIKE 10; AGL10; CAL; CAL1; CAULIFLOWER	A08	15079920	14979920	15179920	34	4.96e-08
Candidate flowering time genes (Arabidopsis)	AT1G69120.1	AGAMOUS-LIKE 7; AGL7; AP1; APETALA1; ATAP1	A08	15080144	14980144	15180144	51	2.09e-17
Candidate flowering time genes (Arabidopsis)	AT1G26310.1	AGAMOUS-LIKE 10; AGL10; CAL; CAL1; CAULIFLOWER	A08	15080144	14980144	15180144	63	3.76e-24
Candidate flowering time genes (Arabidopsis)	AT1G69120.1	AGAMOUS-LIKE 7; AGL7; AP1; APETALA1; ATAP1	A08	15080337	14980337	15180337	49	2.71e-16
Candidate flowering time genes (Arabidopsis)	AT1G26310.1	AGAMOUS-LIKE 10; AGL10; CAL; CAL1; CAULIFLOWER	A08	15080340	14980340	15180340	60	1.75e-22
Candidate flowering time genes (Arabidopsis)	AT1G69120.1	AGAMOUS-LIKE 7; AGL7; AP1; APETALA1; ATAP1	A08	15080536	14980536	15180536	42	2.11e-12
Candidate flowering time genes (Arabidopsis)	AT1G26310.1	AGAMOUS-LIKE 10; AGL10; CAL; CAL1; CAULIFLOWER	A08	15080538	14980538	15180538	54	3.78e-19
Candidate flowering time genes (Arabidopsis)	AT1G69120.1	AGAMOUS-LIKE 7; AGL7; AP1; APETALA1; ATAP1	A08	15081925	14981925	15181925	133	5.46e-63
Candidate flowering time genes (Arabidopsis)	AT1G26310.1	AGAMOUS-LIKE 10; AGL10; CAL; CAL1; CAULIFLOWER	A08	15081955	14981955	15181955	162	3.47e-79
Candidate flowering time genes (Arabidopsis)	AT1G26310.1	AGAMOUS-LIKE 10; AGL10; CAL; CAL1; CAULIFLOWER	A08	15082041	14982041	15182041	34	4.96e-08
Candidate flowering time genes (Arabidopsis)	AT1G78300.1	14-3-3 PROTEIN G-BOX FACTOR14 OMEGA; 14-3-3OMEGA; GENERAL REGULATORY FACTOR 2; GF14 OMEGA; GRF2	A08	15097649	14997649	15197649	33	2.29e-07
Candidate flowering time genes (Arabidopsis)	AT5G62430.1	CDF1; CYCLING DOF FACTOR 1	A08	15155079	15055079	15255079	71	1.62e-28
Candidate flowering time genes (Arabidopsis)	AT1G69570.1	Dof-type zinc finger DNA-binding family protein; CONTAINS InterPro DOMAIN/s: Zinc finger; Dof-type (InterPro:IPR003851); BEST Arabidopsis thaliana protein match is: Dof-type zinc finger DNA-binding family protein (TAIR:AT1G26790.1); Has 1305 Blast hits to 1151 proteins in 75	A08	15155147	15055147	15255147	125	2.14e-58
Candidate flowering time genes (Arabidopsis)	AT1G26790.1	Dof-type zinc finger DNA-binding family protein; FUNCTIONS IN: DNA binding; sequence-specific DNA binding transcription factor activity; INVOLVED IN: regulation of transcription; LOCATED IN: endomembrane system; EXPRESSED IN: stem; CONTAINS InterPro DOMAIN/s: Zinc finger; Dof-type (InterPro:IPR003851); BEST Arabidopsis thaliana protein match is: Dof-type zinc finger DNA-binding family protein	A08	15155205	15055205	15255205	342	3.47e-179
Candidate flowering time genes (Arabidopsis)	AT1G22770.1	FB; GI; GIGANTEA	A08	15530057	15430057	15630057	129	3.13e-60
Candidate flowering time genes (Arabidopsis)	AT1G22770.1	FB; GI; GIGANTEA	A08	15537055	15437055	15637055	72	1.52e-28
Candidate flowering time genes (Arabidopsis)	AT1G22770.1	FB; GI; GIGANTEA	A08	15538099	15438099	15638099	93	3.22e-40
Candidate flowering time genes (Arabidopsis)	AT1G22770.1	FB; GI; GIGANTEA	A08	15538340	15438340	15638340	43	2.01e-12
Candidate flowering time genes (Arabidopsis)	AT1G22770.1	FB; GI; GIGANTEA	A08	15541033	15441033	15641033	49	9.26e-16
16HR-GH:GAPIT	Bn-A08-p18107648		A08	15552056	15452056	15652056			11023	GI
16HR-GH:SVS	Bn-A08-p18107648		A08	15552056	15452056	15652056			11023	GI
Candidate flowering time genes (Arabidopsis)	AT1G78300.1	14-3-3 PROTEIN G-BOX FACTOR14 OMEGA; 14-3-3OMEGA; GENERAL REGULATORY FACTOR 2; GF14 OMEGA; GRF2	A08	15595437	15495437	15695437	73	1.33e-29
Candidate flowering time genes (Arabidopsis)	AT1G78300.1	14-3-3 PROTEIN G-BOX FACTOR14 OMEGA; 14-3-3OMEGA; GENERAL REGULATORY FACTOR 2; GF14 OMEGA; GRF2	A08	15596370	15496370	15696370	194	7.26e-97
Candidate flowering time genes (Arabidopsis)	AT3G44460.1	ATBZIP67; BASIC LEUCINE ZIPPER TRANSCRIPTION FACTOR 67; DPBF2	A08	15786949	15686949	15886949	23	0.0770835
16HR-GH-PCA:SVS	Bn-A08-p18954204		A08	16308717	16208717	16408717
Candidate flowering time genes (Arabidopsis)	AT1G18100.1	E12A11; MFT; MOTHER OF FT AND TFL1	A08	16436880	16336880	16536880	172	1.33e-84
HA2, PMA2, AHA2 | H(+)-ATPase 2, PLASMA MEMBRANE PROTON ATPASE 2		AT4G30190.2	A08	16618545	16518545	16718545	145
Stomata guard	AT5G57350.1		A08	16620903	16520903	16720903	137
Candidate flowering time genes (Arabidopsis)	AT5G03840.1	TERMINAL FLOWER 1; TFL-1; TFL1	A08	16696671	16596671	16796671	22	0.147724
DTF-NV (CE)	3093717|F|0-26:C>G-26:C>G		A08	17566163	17466163	17666163
Candidate flowering time genes (Arabidopsis)	AT4G34530.1	CIB1; CRYPTOCHROME-INTERACTING BASIC-HELIX-LOOP-HELIX 1	A08	17723430	17623430	17823430	30	1.06e-05
Stomata guard	AT5G58140.2		A08	17749568	17649568	17849568	24
Candidate flowering time genes (Arabidopsis)	AT1G09570.1	ELONGATED HYPOCOTYL 8; FAR RED ELONGATED 1; FAR RED ELONGATED HYPOCOTYL 2; FHY2; FRE1; HY8; PHYA; PHYTOOME A	A08	17841280	17741280	17941280	75	3.02e-30
Candidate flowering time genes (Arabidopsis)	AT1G56170.1	"NUCLEAR FACTOR Y; SUBUNIT C2"; ATHAP5B; HAP5B; NF-YC2	A08	17991189	17891189	18091189	144	2.74e-69
Candidate flowering time genes (Arabidopsis)	AT3G46640.3	PCL1; PHYTOCLOCK 1	A08	18438281	18338281	18538281	23	0.0866949
Candidate flowering time genes (Arabidopsis)	AT1G04400.2	AT-PHH1; ATCRY2; CRY2; CRYPTOOME 2; FHA; PHH1	A08	18440235	18340235	18540235	314	2.45e-163
Candidate flowering time genes (Arabidopsis)	AT1G04400.2	AT-PHH1; ATCRY2; CRY2; CRYPTOOME 2; FHA; PHH1	A08	18441546	18341546	18541546	442	0
Candidate flowering time genes (Arabidopsis)	AT1G04400.2	AT-PHH1; ATCRY2; CRY2; CRYPTOOME 2; FHA; PHH1	A08	18442279	18342279	18542279	228	1.57e-115
DH population-QTL	brpb671282		A09	170154	70154	270154
Candidate flowering time genes (Arabidopsis)	AT4G01850.1	S-ADENOSYL METHIONINE SYNTHASE	A09	180005	80005	280005	818	0
Candidate genes (Arabidopsis)	AT4G02380.1	senescence-associated gene 21	A09	476891	376891	576891	404
16HR-GH:GAPIT	Bn-A09-p149667		A09	525370	425370	625370			48479	SMS
DTF-V-SI (CE)	3132342|F|0-58:C>T-58:C>T		A09	892561	792561	992561			496416	AGL79
Candidate flowering time genes (Arabidopsis)	AT2G23070.1	CK2 ALPHA CP; CKA4	A09	942168	842168	1042168	22	0.344305
Candidate flowering time genes (Arabidopsis)	AT3G30260.1	AGAMOUS-LIKE 79; AGL79	A09	1388977	1288977	1488977	152	9.01e-74
DTF-NV (GH)	4332708|F|0-67:C>T-67:C>T		A09	1747980	1647980	1847980
DTF-10 (F)	4332708|F|0-67:C>T-67:C>T		A09	1747980	1647980	1847980
DTF-10 (P)	4332708|F|0-67:C>T-67:C>T		A09	1747980	1647980	1847980
Candidate flowering time genes (Arabidopsis)	AT5G27220.1	Frigida-like protein; FUNCTIONS IN: molecular_function unknown; INVOLVED IN: biological_process unknown; LOCATED IN: cellular_component unknown; EXPRESSED IN: 24 plant structures; EXPRESSED DURING: 14 growth stages; CONTAINS InterPro DOMAIN/s: Frigida-like (InterPro:IPR012474); BEST Arabidopsis thaliana protein match is: FRIGIDA-like protein (TAIR:AT5G48385.1); Has 180	A09	1830640	1730640	1930640	104	2.11e-46
Candidate flowering time genes (Arabidopsis)	AT5G27220.1	Frigida-like protein; FUNCTIONS IN: molecular_function unknown; INVOLVED IN: biological_process unknown; LOCATED IN: cellular_component unknown; EXPRESSED IN: 24 plant structures; EXPRESSED DURING: 14 growth stages; CONTAINS InterPro DOMAIN/s: Frigida-like (InterPro:IPR012474); BEST Arabidopsis thaliana protein match is: FRIGIDA-like protein (TAIR:AT5G48385.1); Has 180	A09	1831798	1731798	1931798	32	2.24e-06
Candidate flowering time genes (Arabidopsis)	AT5G27220.1	Frigida-like protein; FUNCTIONS IN: molecular_function unknown; INVOLVED IN: biological_process unknown; LOCATED IN: cellular_component unknown; EXPRESSED IN: 24 plant structures; EXPRESSED DURING: 14 growth stages; CONTAINS InterPro DOMAIN/s: Frigida-like (InterPro:IPR012474); BEST Arabidopsis thaliana protein match is: FRIGIDA-like protein (TAIR:AT5G48385.1); Has 180	A09	1831957	1731957	1931957	214	1.5e-107
Candidate flowering time genes (Arabidopsis)	AT5G27220.1	Frigida-like protein; FUNCTIONS IN: molecular_function unknown; INVOLVED IN: biological_process unknown; LOCATED IN: cellular_component unknown; EXPRESSED IN: 24 plant structures; EXPRESSED DURING: 14 growth stages; CONTAINS InterPro DOMAIN/s: Frigida-like (InterPro:IPR012474); BEST Arabidopsis thaliana protein match is: FRIGIDA-like protein (TAIR:AT5G48385.1); Has 180	A09	1836050	1736050	1936050	59	2.19e-21
Candidate flowering time genes (Arabidopsis)	AT5G27220.1	Frigida-like protein; FUNCTIONS IN: molecular_function unknown; INVOLVED IN: biological_process unknown; LOCATED IN: cellular_component unknown; EXPRESSED IN: 24 plant structures; EXPRESSED DURING: 14 growth stages; CONTAINS InterPro DOMAIN/s: Frigida-like (InterPro:IPR012474); BEST Arabidopsis thaliana protein match is: FRIGIDA-like protein (TAIR:AT5G48385.1); Has 180	A09	1836406	1736406	1936406	197	4.23e-98
Candidate flowering time genes (Arabidopsis)	AT5G27220.1	Frigida-like protein; FUNCTIONS IN: molecular_function unknown; INVOLVED IN: biological_process unknown; LOCATED IN: cellular_component unknown; EXPRESSED IN: 24 plant structures; EXPRESSED DURING: 14 growth stages; CONTAINS InterPro DOMAIN/s: Frigida-like (InterPro:IPR012474); BEST Arabidopsis thaliana protein match is: FRIGIDA-like protein (TAIR:AT5G48385.1); Has 180	A09	1837590	1737590	1937590	37	3.72e-09
DTF-NV (GH)	3103156|F|0-61:T>G-61:T>G		A09	1890207	1790207	1990207
DTF-NV (CE)	3108619|F|0-38:G>T-38:G>T		A09	2025106	1925106	2125106
DTF-RV (CE)	3108619|F|0-38:G>T-38:G>T		A09	2025106	1925106	2125106
DTF-NV (GH)	3146480|F|0-46:A>G-46:A>G		A09	2028899	1928899	2128899
DTF-NV (CE)	5047722|F|0-9:A>T-9:A>T		A09	2030525	1930525	2130525
DTF-RV (CE)	5047722|F|0-9:A>T-9:A>T		A09	2030525	1930525	2130525
DTF-NV (GH)	5047722|F|0-9:A>T-9:A>T		A09	2030525	1930525	2130525
DTF-NV-SI (CE)	4336171|F|0-22:A>G-22:A>G		A09	2117045	2017045	2217045
DTF-10 (P)	3080775|F|0-32:C>T-32:C>T		A09	2232502	2132502	2332502
Candidate flowering time genes (Arabidopsis)	AT5G24930.1	ATCOL4; B-BOX DOMAIN PROTEIN 5; BBX5; COL4; CONSTANS-LIKE 4	A09	2325798	2225798	2425798	272	3.84e-140
Candidate flowering time genes (Arabidopsis)	AT5G24470.1	APRR5; PRR5; PSEUDO-RESPONSE REGULATOR 5	A09	2383812	2283812	2483812	82	2.27e-34
Candidate flowering time genes (Arabidopsis)	AT5G24470.1	APRR5; PRR5; PSEUDO-RESPONSE REGULATOR 5	A09	2384332	2284332	2484332	110	6.19e-50
Candidate flowering time genes (Arabidopsis)	AT2G46790.1	APRR9; ARABIDOPSIS PSEUDO-RESPONSE REGULATOR 9; PRR9; PSEUDO-RESPONSE REGULATOR 9; TL1; TOC1-LIKE PROTEIN 1	A09	2384396	2284396	2484396	34	8.8e-08
Candidate flowering time genes (Arabidopsis)	AT5G24470.1	APRR5; PRR5; PSEUDO-RESPONSE REGULATOR 5	A09	2384894	2284894	2484894	96	3.75e-42
Candidate flowering time genes (Arabidopsis)	AT2G46790.1	APRR9; ARABIDOPSIS PSEUDO-RESPONSE REGULATOR 9; PRR9; PSEUDO-RESPONSE REGULATOR 9; TL1; TOC1-LIKE PROTEIN 1	A09	2384929	2284929	2484929	43	8.74e-13
Candidate flowering time genes (Arabidopsis)	AT5G24470.1	APRR5; PRR5; PSEUDO-RESPONSE REGULATOR 5	A09	2385409	2285409	2485409	123	3.67e-57
Candidate flowering time genes (Arabidopsis)	AT5G24470.1	APRR5; PRR5; PSEUDO-RESPONSE REGULATOR 5	A09	2386119	2286119	2486119	52	1.08e-17
Stomata guard	AT2G24520.1		A09	2462417	2362417	2562417	26
DTF-NV-SI (CE)	4117060|F|0-66:A>G-66:A>G		A09	2503794	2403794	2603794
DTF-10 (P)	4117060|F|0-66:A>G-66:A>G		A09	2503794	2403794	2603794
DTF-RV-SI (CE)	4117060|F|0-66:A>G-66:A>G		A09	2503794	2403794	2603794
DTF-RV (GH)	5122623|F|0-39:A>G-39:A>G		A09	2545991	2445991	2645991
Candidate flowering time genes (Arabidopsis)	AT5G08330.1	ATTCP21; CCA1 HIKING EXPEDITION; CHE; TCP DOMAIN PROTEIN 21; TCP21	A09	2636655	2536655	2736655	123	1.72e-57
Candidate flowering time genes (Arabidopsis)	AT5G23260.2	ABS; AGAMOUS-LIKE 32; AGL32; ARABIDOPSIS BSISTER; TRANSPARENT TESTA16; TT16	A09	2642405	2542405	2742405	81	3.63e-34
Candidate flowering time genes (Arabidopsis)	AT5G23260.2	ABS; AGAMOUS-LIKE 32; AGL32; ARABIDOPSIS BSISTER; TRANSPARENT TESTA16; TT16	A09	2643065	2543065	2743065	98	1.29e-43
Candidate flowering time genes (Arabidopsis)	AT5G23260.2	ABS; AGAMOUS-LIKE 32; AGL32; ARABIDOPSIS BSISTER; TRANSPARENT TESTA16; TT16	A09	2644306	2544306	2744306	144	3.46e-69
Candidate flowering time genes (Arabidopsis)	AT5G23260.2	ABS; AGAMOUS-LIKE 32; AGL32; ARABIDOPSIS BSISTER; TRANSPARENT TESTA16; TT16	A09	2644650	2544650	2744650	28	0.000105401
Candidate flowering time genes (Arabidopsis)	AT1G26790.1	Dof-type zinc finger DNA-binding family protein; FUNCTIONS IN: DNA binding; sequence-specific DNA binding transcription factor activity; INVOLVED IN: regulation of transcription; LOCATED IN: endomembrane system; EXPRESSED IN: stem; CONTAINS InterPro DOMAIN/s: Zinc finger; Dof-type (InterPro:IPR003851); BEST Arabidopsis thaliana protein match is: Dof-type zinc finger DNA-binding family protein	A09	2683571	2583571	2783571	25	0.00575583
Candidate flowering time genes (Arabidopsis)	AT5G39660.1	CDF2; CYCLING DOF FACTOR 2	A09	2683576	2583576	2783576	24	0.0334219
Candidate flowering time genes (Arabidopsis)	AT5G62430.1	CDF1; CYCLING DOF FACTOR 1	A09	2683576	2583576	2783576	26	0.00168022
Candidate flowering time genes (Arabidopsis)	AT5G60910.1	AGAMOUS-LIKE 8; AGL8; FRUITFULL; FUL	A09	2719219	2619219	2819219	71	1.44e-28
Candidate flowering time genes (Arabidopsis)	AT5G60910.1	AGAMOUS-LIKE 8; AGL8; FRUITFULL; FUL	A09	2720234	2620234	2820234	44	1.47e-13
Candidate flowering time genes (Arabidopsis)	AT5G60910.1	AGAMOUS-LIKE 8; AGL8; FRUITFULL; FUL	A09	2720465	2620465	2820465	84	8.55e-36
Candidate flowering time genes (Arabidopsis)	AT5G60910.1	AGAMOUS-LIKE 8; AGL8; FRUITFULL; FUL	A09	2720853	2620853	2820853	59	6.75e-22
Candidate flowering time genes (Arabidopsis)	AT5G60910.1	AGAMOUS-LIKE 8; AGL8; FRUITFULL; FUL	A09	2721040	2621040	2821040	69	1.86e-27
Candidate flowering time genes (Arabidopsis)	AT4G24540.1	AGAMOUS-LIKE 24; AGL24	A09	2722043	2622043	2822043	44	1.39e-13
Candidate flowering time genes (Arabidopsis)	AT1G69120.1	AGAMOUS-LIKE 7; AGL7; AP1; APETALA1; ATAP1	A09	2722094	2622094	2822094	114	1.99e-52
Candidate flowering time genes (Arabidopsis)	AT1G26310.1	AGAMOUS-LIKE 10; AGL10; CAL; CAL1; CAULIFLOWER	A09	2722100	2622100	2822100	90	3.68e-39
Candidate flowering time genes (Arabidopsis)	AT5G60910.1	AGAMOUS-LIKE 8; AGL8; FRUITFULL; FUL	A09	2722213	2622213	2822213	230	5.9e-117
Candidate flowering time genes (Arabidopsis)	AT2G45660.1	AGAMOUS-LIKE 20; AGL20; ATSOC1; SOC1; SUPPRESSOR OF OVEREXPRESSION OF CO 1	A09	2877431	2777431	2977431	76	2.85e-31
Candidate flowering time genes (Arabidopsis)	AT4G11880.1	AGAMOUS-LIKE 14; AGL14; XAANTAL2; XAL2	A09	2877441	2777441	2977441	78	1.68e-32
Candidate flowering time genes (Arabidopsis)	AT5G62430.1	CDF1; CYCLING DOF FACTOR 1	A09	3104794	3004794	3204794	23	0.0781728
Candidate flowering time genes (Arabidopsis)	AT3G50000.1	"CASEIN KINASE II; ALPHA CHAIN 2"; ATCKA2; CKA2	A09	3659469	3559469	3759469	37	1.52e-09
FLC2 expression	3101467|F|0-34:C>A-34:C>A		A09	3832070	3732070	3932070			809711	FDP
RESPONSE TO PHOTOPERIOD:GAPIT	Bn-A09-p33875531		A09	3977517	3877517	4077517			664264	FDP
Candidate flowering time genes (Arabidopsis)	AT2G17770.2	ATBZIP27; BASIC REGION/LEUCINE ZIPPER MOTIF 27; BZIP27; FD PARALOG; FDP	A09	4641781	4541781	4741781	89	1.22e-38
Candidate flowering time genes (Arabidopsis)	AT2G17770.2	ATBZIP27; BASIC REGION/LEUCINE ZIPPER MOTIF 27; BZIP27; FD PARALOG; FDP	A09	4642017	4542017	4742017	86	5.68e-37
Candidate flowering time genes (Arabidopsis)	AT4G35900.1	ATBZIP14; FD; FD-1	A09	4642045	4542045	4742045	55	1.37e-19
Candidate flowering time genes (Arabidopsis)	AT4G35900.1	ATBZIP14; FD; FD-1	A09	4642297	4542297	4742297	46	1.38e-14
Candidate flowering time genes (Arabidopsis)	AT3G46640.3	PCL1; PHYTOCLOCK 1	A09	4942480	4842480	5042480	23	0.0866949
Candidate genes (Arabidopsis)	AT4G30190.2	HA2, PMA2, AHA2 | H(+)-ATPase 2, PLASMA MEMBRANE PROTON ATPASE 2	A09	4996990	4896990	5096990	2142
Candidate genes (Arabidopsis)	AT5G57350.1	Stomata guard	A09	4997071	4897071	5097071	749
Candidate genes (Arabidopsis)	AT2G24520.1	Stomata guard	A09	4998899	4898899	5098899	191
Candidate flowering time genes (Arabidopsis)	AT2G19520.1	ACG1; ATMSI4; FVE; MSI4; MULTICOPY SUPPRESSOR OF IRA1 4; NFC04; NFC4	A09	5017349	4917349	5117349	114	3.08e-52
Candidate flowering time genes (Arabidopsis)	AT2G19520.1	ACG1; ATMSI4; FVE; MSI4; MULTICOPY SUPPRESSOR OF IRA1 4; NFC04; NFC4	A09	5018143	4918143	5118143	70	8.86e-28
Candidate flowering time genes (Arabidopsis)	AT2G19520.1	ACG1; ATMSI4; FVE; MSI4; MULTICOPY SUPPRESSOR OF IRA1 4; NFC04; NFC4	A09	5018293	4918293	5118293	55	1.93e-19
Candidate flowering time genes (Arabidopsis)	AT2G19520.1	ACG1; ATMSI4; FVE; MSI4; MULTICOPY SUPPRESSOR OF IRA1 4; NFC04; NFC4	A09	5018500	4918500	5118500	69	3.19e-27
Candidate flowering time genes (Arabidopsis)	AT2G19520.1	ACG1; ATMSI4; FVE; MSI4; MULTICOPY SUPPRESSOR OF IRA1 4; NFC04; NFC4	A09	5018713	4918713	5118713	60	3.21e-22
Candidate flowering time genes (Arabidopsis)	AT2G19520.1	ACG1; ATMSI4; FVE; MSI4; MULTICOPY SUPPRESSOR OF IRA1 4; NFC04; NFC4	A09	5018865	4918865	5118865	132	3.03e-62
Candidate flowering time genes (Arabidopsis)	AT2G19520.1	ACG1; ATMSI4; FVE; MSI4; MULTICOPY SUPPRESSOR OF IRA1 4; NFC04; NFC4	A09	5019156	4919156	5119156	68	1.15e-26
Candidate flowering time genes (Arabidopsis)	AT2G19520.1	ACG1; ATMSI4; FVE; MSI4; MULTICOPY SUPPRESSOR OF IRA1 4; NFC04; NFC4	A09	5019313	4919313	5119313	69	3.19e-27
Candidate flowering time genes (Arabidopsis)	AT2G19520.1	ACG1; ATMSI4; FVE; MSI4; MULTICOPY SUPPRESSOR OF IRA1 4; NFC04; NFC4	A09	5019511	4919511	5119511	89	2.43e-38
Candidate flowering time genes (Arabidopsis)	AT2G19520.1	ACG1; ATMSI4; FVE; MSI4; MULTICOPY SUPPRESSOR OF IRA1 4; NFC04; NFC4	A09	5019709	4919709	5119709	67	4.12e-26
Candidate flowering time genes (Arabidopsis)	AT2G19520.1	ACG1; ATMSI4; FVE; MSI4; MULTICOPY SUPPRESSOR OF IRA1 4; NFC04; NFC4	A09	5019888	4919888	5119888	61	8.93e-23
Candidate flowering time genes (Arabidopsis)	AT2G19520.1	ACG1; ATMSI4; FVE; MSI4; MULTICOPY SUPPRESSOR OF IRA1 4; NFC04; NFC4	A09	5020047	4920047	5120047	81	6.8e-34
Candidate flowering time genes (Arabidopsis)	AT2G19520.1	ACG1; ATMSI4; FVE; MSI4; MULTICOPY SUPPRESSOR OF IRA1 4; NFC04; NFC4	A09	5020238	4920238	5120238	78	3.17e-32
Candidate flowering time genes (Arabidopsis)	AT5G10150.1	Upstream of FLC	A09	5892399	5792399	5992399	26	0.00198321
Stomata guard	AT1G64200.1		A09	6309372	6209372	6409372	617
DTF-V-SI (CE)	3154634|F|0-64:C>T-64:C>T		A09	6401324	6301324	6501324			2380779	PAF2
BL-FT-PCA:SVS	Bn-A09-p9724274		A09	8782103	8682103	8882103
Candidate flowering time genes (Arabidopsis)	AT1G47250.1	20S PROTEASOME ALPHA SUBUNIT F2; PAF2	A09	9161929	9061929	9261929	202	2.04e-101
Candidate flowering time genes (Arabidopsis)	AT5G42790.1	ARS5; ARSENIC TOLERANCE 5; ATPSM30; PAF1; PROTEASOME ALPHA SUBUNIT F1	A09	9161929	9061929	9261929	330	1.58e-172
Candidate flowering time genes (Arabidopsis)	AT1G47250.1	20S PROTEASOME ALPHA SUBUNIT F2; PAF2	A09	9163199	9063199	9263199	184	2.07e-91
Candidate flowering time genes (Arabidopsis)	AT5G43940.2	FORMALDEHYDE DEHYDROGENASE	A09	10109286	10009286	10209286	52	6.84e-18
Candidate flowering time genes (Arabidopsis)	AT5G43940.2	FORMALDEHYDE DEHYDROGENASE	A09	10109431	10009431	10209431	102	1.1e-45
Candidate flowering time genes (Arabidopsis)	AT5G43940.2	FORMALDEHYDE DEHYDROGENASE	A09	10110129	10010129	10210129	223	5.98e-113
Candidate flowering time genes (Arabidopsis)	AT5G43940.2	FORMALDEHYDE DEHYDROGENASE	A09	10110937	10010937	10210937	71	1.88e-28
Candidate flowering time genes (Arabidopsis)	AT5G43940.2	FORMALDEHYDE DEHYDROGENASE	A09	10111113	10011113	10211113	64	1.46e-24
Candidate flowering time genes (Arabidopsis)	AT5G43940.2	FORMALDEHYDE DEHYDROGENASE	A09	10111268	10011268	10211268	133	6.42e-63
Candidate flowering time genes (Arabidopsis)	AT5G43940.2	FORMALDEHYDE DEHYDROGENASE	A09	10111510	10011510	10211510	138	1.07e-65
HA2, PMA2, AHA2 | H(+)-ATPase 2, PLASMA MEMBRANE PROTON ATPASE 2		AT4G30190.2	A09	11185876	11085876	11285876	381
Candidate flowering time genes (Arabidopsis)	AT5G47640.1	"NUCLEAR FACTOR Y; SUBUNIT B2"; NF-YB2	A09	11446457	11346457	11546457	352	0
DTF-NV-SI (CE)	3130062|F|0-15:C>T-15:C>T		A09	11554570	11454570	11654570
DTF-RV-SI (CE)	3130062|F|0-15:C>T-15:C>T		A09	11554570	11454570	11654570
Candidate flowering time genes (Arabidopsis)	AT3G12810.1	13; PHOTOPERIOD-INDEPENDENT EARLY FLOWERING 1; PIE1; SRCAP	A09	11919218	11819218	12019218	27	0.00261037
Candidate flowering time genes (Arabidopsis)	AT1G26310.1	AGAMOUS-LIKE 10; AGL10; CAL; CAL1; CAULIFLOWER	A09	12363480	12263480	12463480	42	1.77e-12
Candidate flowering time genes (Arabidopsis)	AT5G60910.1	AGAMOUS-LIKE 8; AGL8; FRUITFULL; FUL	A09	12363480	12263480	12463480	73	1.11e-29
Candidate flowering time genes (Arabidopsis)	AT1G69120.1	AGAMOUS-LIKE 7; AGL7; AP1; APETALA1; ATAP1	A09	12363502	12263502	12463502	44	1.63e-13
Candidate flowering time genes (Arabidopsis)	AT4G11880.1	AGAMOUS-LIKE 14; AGL14; XAANTAL2; XAL2	A09	13965846	13865846	14065846	71	1.31e-28
Candidate flowering time genes (Arabidopsis)	AT4G11880.1	AGAMOUS-LIKE 14; AGL14; XAANTAL2; XAL2	A09	13966515	13866515	14066515	71	1.31e-28
Candidate flowering time genes (Arabidopsis)	AT4G22950.1	AGAMOUS-LIKE 19; AGL19; GL19	A09	13969657	13869657	14069657	122	3.93e-57
Candidate flowering time genes (Arabidopsis)	AT4G11880.1	AGAMOUS-LIKE 14; AGL14; XAANTAL2; XAL2	A09	13969677	13869677	14069677	169	4.35e-83
Stomata guard	AT4G11150.1		A09	14657033	14557033	14757033	685
Candidate flowering time genes (Arabidopsis)	AT4G11110.1	SPA1-RELATED 2; SPA2	A09	14674633	14574633	14774633	155	1.05e-74
Candidate flowering time genes (Arabidopsis)	AT4G11110.1	SPA1-RELATED 2; SPA2	A09	14674942	14574942	14774942	58	8.81e-21
Candidate flowering time genes (Arabidopsis)	AT4G11110.1	SPA1-RELATED 2; SPA2	A09	14675353	14575353	14775353	266	2.08e-136
Candidate flowering time genes (Arabidopsis)	AT4G11110.1	SPA1-RELATED 2; SPA2	A09	14675646	14575646	14775646	125	5.01e-58
Candidate flowering time genes (Arabidopsis)	AT4G11110.1	SPA1-RELATED 2; SPA2	A09	14676510	14576510	14776510	506	0
Candidate flowering time genes (Arabidopsis)	AT4G11110.1	SPA1-RELATED 2; SPA2	A09	14677031	14577031	14777031	119	1.08e-54
Candidate flowering time genes (Arabidopsis)	AT4G11110.1	SPA1-RELATED 2; SPA2	A09	14678382	14578382	14778382	300	2.62e-155
Candidate flowering time genes (Arabidopsis)	AT4G11110.1	SPA1-RELATED 2; SPA2	A09	14678615	14578615	14778615	93	3.08e-40
Candidate flowering time genes (Arabidopsis)	AT4G11040.1	RDO5, REDUCED DORMANCY 5	A09	14705269	14605269	14805269	69	1.53e-27
Candidate flowering time genes (Arabidopsis)	AT4G11040.1	RDO5, REDUCED DORMANCY 5	A09	14706574	14606574	14806574	212	4.92e-107
Candidate flowering time genes (Arabidopsis)	AT5G44080.1	Basic-leucine zipper (bZIP) transcription factor family protein; FUNCTIONS IN: sequence-specific DNA binding transcription factor activity; INVOLVED IN: regulation of transcription; DNA-dependent; LOCATED IN: chloroplast; EXPRESSED IN: 24 plant structures; EXPRESSED DURING: 13 growth	A09	15414829	15314829	15514829	25	0.00590939
DTF-NV (CE)	5031111|F|0-56:A>C-56:A>C		A09	16033666	15933666	16133666
DTF-RV (CE)	5031111|F|0-56:A>C-56:A>C		A09	16033666	15933666	16133666
Candidate flowering time genes (Arabidopsis)	AT1G30970.1	SUF4; SUPPRESSOR OF FRIGIDA4	A09	18549885	18449885	18649885	146	4.23e-70
Candidate flowering time genes (Arabidopsis)	AT1G30970.1	SUF4; SUPPRESSOR OF FRIGIDA4	A09	18550502	18450502	18650502	61	7.54e-23
Candidate flowering time genes (Arabidopsis)	AT1G30970.1	SUF4; SUPPRESSOR OF FRIGIDA4	A09	18550933	18450933	18650933	65	4.5e-25
Candidate flowering time genes (Arabidopsis)	AT1G30970.1	SUF4; SUPPRESSOR OF FRIGIDA4	A09	18551112	18451112	18651112	82	1.6e-34
Candidate flowering time genes (Arabidopsis)	AT1G30970.1	SUF4; SUPPRESSOR OF FRIGIDA4	A09	18551357	18451357	18651357	106	7.27e-48
Candidate flowering time genes (Arabidopsis)	AT1G30970.1	SUF4; SUPPRESSOR OF FRIGIDA4	A09	18551582	18451582	18651582	43	7.64e-13
Candidate flowering time genes (Arabidopsis)	AT5G47640.1	"NUCLEAR FACTOR Y; SUBUNIT B2"; NF-YB2	A09	19003542	18903542	19103542	23	0.0651654
Stomata guard	AT3G08560.1		A09	19118176	19018176	19218176	578
Candidate flowering time genes (Arabidopsis)	AT2G35670.1	FERTILIZATION INDEPENDENT SEED 2; FERTILIZATION-INDEPENDENT ENDOSPERM 2; FIE2; FIS2	A09	19465222	19365222	19565222	40	5.89e-11
Candidate flowering time genes (Arabidopsis)	AT1G30100.1 (Symbols: NCED5, ATNCED5 | nine-cis-epoxycarotenoid dioxygenase 5, NINE-CIS-EPOXYCAROTENOID DIOXYGENASE 5 )		A09	19605664	19505664	19705664	1479	0.893
Candidate flowering time genes (Arabidopsis)	AT1G56170.1	"NUCLEAR FACTOR Y; SUBUNIT C2"; ATHAP5B; HAP5B; NF-YC2	A09	20014747	19914747	20114747	22	0.180679
Candidate flowering time genes (Arabidopsis)	AT4G24540.1	AGAMOUS-LIKE 24; AGL24	A09	20978226	20878226	21078226	36	3.89e-09
Candidate flowering time genes (Arabidopsis)	AT5G60910.1	AGAMOUS-LIKE 8; AGL8; FRUITFULL; FUL	A09	20978277	20878277	21078277	69	1.86e-27
Candidate flowering time genes (Arabidopsis)	AT1G69120.1	AGAMOUS-LIKE 7; AGL7; AP1; APETALA1; ATAP1	A09	20978280	20878280	21078280	62	1.61e-23
Candidate flowering time genes (Arabidopsis)	AT1G26310.1	AGAMOUS-LIKE 10; AGL10; CAL; CAL1; CAULIFLOWER	A09	20978283	20878283	21078283	68	6.24e-27
DTF-10 (P)	3121494|F|0-7:G>A-7:G>A		A09	21561998	21461998	21661998
Candidate flowering time genes (Arabidopsis)	AT1G13260.1	ATRAV1; EDF4; ETHYLENE RESPONSE DNA BINDING FACTOR 4; RAV1; RELATED TO ABI3/VP1 1	A09	21598871	21498871	21698871	68	9.56e-27
Candidate flowering time genes (Arabidopsis)	AT1G13260.1	ATRAV1; EDF4; ETHYLENE RESPONSE DNA BINDING FACTOR 4; RAV1; RELATED TO ABI3/VP1 1	A09	21599507	21499507	21699507	133	7.03e-63
Candidate flowering time genes (Arabidopsis)	AT1G25560.1	ATTEM1; EDF1; ETHYLENE RESPONSE DNA BINDING FACTOR 1; TEM1; TEMPRANILLO 1	A09	21599536	21499536	21699536	627	0
Candidate flowering time genes (Arabidopsis)	AT1G68840.1	ATRAV2; RAV2; RELATED TO ABI3/VP1 2	A09	21599539	21499539	21699539	322	5.42e-168
Candidate flowering time genes (Arabidopsis)	AT1G69570.1	Dof-type zinc finger DNA-binding family protein; CONTAINS InterPro DOMAIN/s: Zinc finger; Dof-type (InterPro:IPR003851); BEST Arabidopsis thaliana protein match is: Dof-type zinc finger DNA-binding family protein (TAIR:AT1G26790.1); Has 1305 Blast hits to 1151 proteins in 75	A09	21913595	21813595	22013595	43	8.2e-13
Candidate flowering time genes (Arabidopsis)	AT5G39660.1	CDF2; CYCLING DOF FACTOR 2	A09	21914306	21814306	22014306	75	1.49e-30
Candidate flowering time genes (Arabidopsis)	AT5G62430.1	CDF1; CYCLING DOF FACTOR 1	A09	21914306	21814306	22014306	81	4.48e-34
Candidate flowering time genes (Arabidopsis)	AT1G26790.1	Dof-type zinc finger DNA-binding family protein; FUNCTIONS IN: DNA binding; sequence-specific DNA binding transcription factor activity; INVOLVED IN: regulation of transcription; LOCATED IN: endomembrane system; EXPRESSED IN: stem; CONTAINS InterPro DOMAIN/s: Zinc finger; Dof-type (InterPro:IPR003851); BEST Arabidopsis thaliana protein match is: Dof-type zinc finger DNA-binding family protein	A09	21914418	21814418	22014418	290	2.8e-150
Candidate flowering time genes (Arabidopsis)	AT1G26790.1	Dof-type zinc finger DNA-binding family protein; FUNCTIONS IN: DNA binding; sequence-specific DNA binding transcription factor activity; INVOLVED IN: regulation of transcription; LOCATED IN: endomembrane system; EXPRESSED IN: stem; CONTAINS InterPro DOMAIN/s: Zinc finger; Dof-type (InterPro:IPR003851); BEST Arabidopsis thaliana protein match is: Dof-type zinc finger DNA-binding family protein	A09	21920618	21820618	22020618	115	5.36e-53
Candidate flowering time genes (Arabidopsis)	AT1G22770.1	FB; GI; GIGANTEA	A09	22588671	22488671	22688671	155	1.1e-74
Candidate flowering time genes (Arabidopsis)	AT1G22770.1	FB; GI; GIGANTEA	A09	22589141	22489141	22689141	171	1.4e-83
Candidate flowering time genes (Arabidopsis)	AT1G22770.1	FB; GI; GIGANTEA	A09	22591147	22491147	22691147	981	0
Candidate flowering time genes (Arabidopsis)	AT1G22770.1	FB; GI; GIGANTEA	A09	22591389	22491389	22691389	126	1.45e-58
Candidate flowering time genes (Arabidopsis)	AT1G22770.1	FB; GI; GIGANTEA	A09	22591698	22491698	22691698	185	2.32e-91
Candidate flowering time genes (Arabidopsis)	AT1G22770.1	FB; GI; GIGANTEA	A09	22591827	22491827	22691827	45	1.55e-13
Candidate flowering time genes (Arabidopsis)	AT1G22770.1	FB; GI; GIGANTEA	A09	22592167	22492167	22692167	151	1.84e-72
Candidate flowering time genes (Arabidopsis)	AT1G22770.1	FB; GI; GIGANTEA	A09	22592387	22492387	22692387	90	1.5e-38
Candidate flowering time genes (Arabidopsis)	AT1G22770.1	FB; GI; GIGANTEA	A09	22592544	22492544	22692544	40	9.33e-11
Candidate flowering time genes (Arabidopsis)	AT1G22770.1	FB; GI; GIGANTEA	A09	22592697	22492697	22692697	56	1.19e-19
Candidate flowering time genes (Arabidopsis)	AT1G22770.1	FB; GI; GIGANTEA	A09	22592842	22492842	22692842	63	1.53e-23
Candidate genes (Arabidopsis)	AT5G57350.1	Stomata guard	A09	23409834	23309834	23509834	219
Candidate genes (Arabidopsis)	AT5G57350.1	Stomata guard	A09	23410184	23310184	23510184	142
Candidate flowering time genes (Arabidopsis)	AT3G52250	Powerdress (histone deacetylase 9)	A09	24195010	24095010	24295010	3487
Candidate flowering time genes (Arabidopsis)	AT3G52250	Powerdress (histone deacetylase 9)	A09	24195703	24095703	24295703	1106
Candidate flowering time genes (Arabidopsis)	AT3G52250	Powerdress (histone deacetylase 9)	A09	24196362	24096362	24296362	103
Candidate flowering time genes (Arabidopsis)	AT2G37060.1	"NUCLEAR FACTOR Y; SUBUNIT B8"; NF-YB8	A09	24771167	24671167	24871167	85	1.78e-36
Candidate flowering time genes (Arabidopsis)	AT2G38880.8	NUCLEAR FACTOR Y; SUBUNIT B1"; ATHAP3; ATNF-YB1; HAP3; HAP3A; HEME ACTIVATOR PROTEIN (YEAST) HOMOLOG 3; HEME ACTIVATOR PROTEIN (YEAST) HOMOLOG 3A; NF-YB1; NUCLEAR FACTOR Y SUBUNIT B1	A09	24771413	24671413	24871413	54	3.2e-19
Candidate flowering time genes (Arabidopsis)	AT5G47640.1	"NUCLEAR FACTOR Y; SUBUNIT B2"; NF-YB2	A09	24771413	24671413	24871413	72	3.76e-29
DTF-NV-SI (CE)	3111025|F|0-22:T>G-22:T>G		A09	24902985	24802985	25002985
DTF-RV-SI (CE)	3111025|F|0-22:T>G-22:T>G		A09	24902985	24802985	25002985
Candidate flowering time genes (Arabidopsis)	AT2G41070.1	ATBZIP12; DPBF4; EEL; ENHANCED EM LEVEL	A09	26220039	26120039	26320039	43	6.06e-13
Candidate flowering time genes (Arabidopsis)	AT3G56850.1	ABA-RESPONSIVE ELEMENT BINDING PROTEIN 3; AREB3; DPBF3	A09	26220039	26120039	26320039	70	8.13e-28
Candidate flowering time genes (Arabidopsis)	AT3G56850.1	ABA-RESPONSIVE ELEMENT BINDING PROTEIN 3; AREB3; DPBF3	A09	26220896	26120896	26320896	357	0
Candidate flowering time genes (Arabidopsis)	AT3G57390.1	AGAMOUS-LIKE 18; AGL18	A09	26494960	26394960	26594960	131	6.63e-62
Candidate flowering time genes (Arabidopsis)	AT3G57390.1	AGAMOUS-LIKE 18; AGL18	A09	26496966	26396966	26596966	65	3.24e-25
Candidate flowering time genes (Arabidopsis)	AT3G57390.1	AGAMOUS-LIKE 18; AGL18	A09	26497219	26397219	26597219	56	3.27e-20
Candidate flowering time genes (Arabidopsis)	AT3G52250	Powerdress (histone deacetylase 9)	A09	26549403	26449403	26649403	22
Candidate flowering time genes (Arabidopsis)	AT2G43410.2	FPA	A09	27194569	27094569	27294569	162	1.13e-78
Candidate flowering time genes (Arabidopsis)	AT2G43410.2	FPA	A09	27195103	27095103	27295103	102	2.55e-45
Candidate flowering time genes (Arabidopsis)	AT2G43410.2	FPA	A09	27196198	27096198	27296198	119	9.05e-55
DTF-RV (GH)	5121673|F|0-45:C>A-45:C>A		A09	27200959	27100959	27300959
Stomata guard	AT5G57350.1		A09	27434327	27334327	27534327	462
Candidate genes (Arabidopsis)	AT4G30190.2	HA2, PMA2, AHA2 | H(+)-ATPase 2, PLASMA MEMBRANE PROTON ATPASE 2	A09	27436120	27336120	27536120	178
16HR-GH:GAPIT	Bn-A09-p29756068		A09	27577699	27477699	27677699			141579	H(+)-ATPase 2,
16HR-GH:SVS	Bn-A09-p29756068		A09	27577699	27477699	27677699
Candidate flowering time genes (Arabidopsis)	AT2G25930.1	EARLY FLOWERING 3; ELF3; PYK20	A09	28572735	28472735	28672735	103	5.68e-46
Candidate flowering time genes (Arabidopsis)	AT2G25930.1	EARLY FLOWERING 3; ELF3; PYK20	A09	28573434	28473434	28673434	75	2.09e-30
Candidate flowering time genes (Arabidopsis)	AT2G25930.1	EARLY FLOWERING 3; ELF3; PYK20	A09	28574243	28474243	28674243	45	9.92e-14
Candidate flowering time genes (Arabidopsis)	AT2G25930.1	EARLY FLOWERING 3; ELF3; PYK20	A09	28574369	28474369	28674369	180	8.92e-89
Candidate flowering time genes (Arabidopsis)	AT2G25930.1	EARLY FLOWERING 3; ELF3; PYK20	A09	28575207	28475207	28675207	103	5.68e-46
Stomata guard	AT2G24520.1		A09	28904378	28804378	29004378	2241
Stomata guard	AT5G57350.1		A09	28906797	28806797	29006797	674
DTF-NV (CE)	4337344|F|0-21:A>G-21:A>G		A09	28948108	28848108	29048108
DTF-RV (CE)	4337344|F|0-21:A>G-21:A>G		A09	28948108	28848108	29048108
HA2, PMA2, AHA2 | H(+)-ATPase 2, PLASMA MEMBRANE PROTON ATPASE 2		AT4G30190.2	A09	29075719	28975719	29175719	487
Candidate flowering time genes (Arabidopsis)	AT2G23070.1	CK2 ALPHA CP; CKA4	A09	29361071	29261071	29461071	107	1.93e-48
Candidate flowering time genes (Arabidopsis)	AT2G23070.1	CK2 ALPHA CP; CKA4	A09	29361638	29261638	29461638	110	4.15e-50
Candidate flowering time genes (Arabidopsis)	AT2G23070.1	CK2 ALPHA CP; CKA4	A09	29361859	29261859	29461859	144	5.22e-69
Candidate flowering time genes (Arabidopsis)	AT2G23070.1	CK2 ALPHA CP; CKA4	A09	29362162	29262162	29462162	127	1.47e-59
Candidate flowering time genes (Arabidopsis)	AT3G50000.1	"CASEIN KINASE II; ALPHA CHAIN 2"; ATCKA2; CKA2	A09	29362549	29262549	29462549	63	5.35e-24
Candidate flowering time genes (Arabidopsis)	AT2G23070.1	CK2 ALPHA CP; CKA4	A09	29362764	29262764	29462764	60	2.59e-22
Candidate flowering time genes (Arabidopsis)	AT2G23070.1	CK2 ALPHA CP; CKA4	A09	29363146	29263146	29463146	58	3.35e-21
Candidate flowering time genes (Arabidopsis)	AT2G23070.1	CK2 ALPHA CP; CKA4	A09	29363293	29263293	29463293	66	1.2e-25
Candidate flowering time genes (Arabidopsis)	AT2G22540.1	AGAMOUS-LIKE 22; AGL22; FAQ1; FLOWERING ARABIDOPSIS QTL1; SHORT VEGETATIVE PHASE; SVP	A09	29591008	29491008	29691008	88	7.2e-38
Candidate flowering time genes (Arabidopsis)	AT2G22540.1	AGAMOUS-LIKE 22; AGL22; FAQ1; FLOWERING ARABIDOPSIS QTL1; SHORT VEGETATIVE PHASE; SVP	A09	29591482	29491482	29691482	82	1.56e-34
Candidate flowering time genes (Arabidopsis)	AT2G22540.1	AGAMOUS-LIKE 22; AGL22; FAQ1; FLOWERING ARABIDOPSIS QTL1; SHORT VEGETATIVE PHASE; SVP	A09	29592153	29492153	29692153	37	1.61e-09
Candidate flowering time genes (Arabidopsis)	AT2G22540.1	AGAMOUS-LIKE 22; AGL22; FAQ1; FLOWERING ARABIDOPSIS QTL1; SHORT VEGETATIVE PHASE; SVP	A09	29592470	29492470	29692470	72	5.64e-29
Candidate flowering time genes (Arabidopsis)	AT2G22540.1	AGAMOUS-LIKE 22; AGL22; FAQ1; FLOWERING ARABIDOPSIS QTL1; SHORT VEGETATIVE PHASE; SVP	A09	29593069	29493069	29693069	69	2.63e-27
Candidate flowering time genes (Arabidopsis)	AT4G24540.1	AGAMOUS-LIKE 24; AGL24	A09	29594168	29494168	29694168	80	1.35e-33
Candidate flowering time genes (Arabidopsis)	AT2G22540.1	AGAMOUS-LIKE 22; AGL22; FAQ1; FLOWERING ARABIDOPSIS QTL1; SHORT VEGETATIVE PHASE; SVP	A09	29594726	29494726	29694726	300	1.02e-155
Candidate flowering time genes (Arabidopsis)	AT5G16260.1	EARLY FLOWERING 9; ELF9	A09	29609278	29509278	29709278	65	5.63e-25
Candidate flowering time genes (Arabidopsis)	AT2G19520.1	ACG1; ATMSI4; FVE; MSI4; MULTICOPY SUPPRESSOR OF IRA1 4; NFC04; NFC4	A09	30349311	30249311	30449311	98	2.41e-43
Candidate flowering time genes (Arabidopsis)	AT2G19520.1	ACG1; ATMSI4; FVE; MSI4; MULTICOPY SUPPRESSOR OF IRA1 4; NFC04; NFC4	A09	30349494	30249494	30449494	81	6.8e-34
Candidate flowering time genes (Arabidopsis)	AT2G19520.1	ACG1; ATMSI4; FVE; MSI4; MULTICOPY SUPPRESSOR OF IRA1 4; NFC04; NFC4	A09	30349634	30249634	30449634	55	1.93e-19
Candidate flowering time genes (Arabidopsis)	AT2G19520.1	ACG1; ATMSI4; FVE; MSI4; MULTICOPY SUPPRESSOR OF IRA1 4; NFC04; NFC4	A09	30349809	30249809	30449809	70	8.86e-28
Candidate flowering time genes (Arabidopsis)	AT2G19520.1	ACG1; ATMSI4; FVE; MSI4; MULTICOPY SUPPRESSOR OF IRA1 4; NFC04; NFC4	A09	30350006	30250006	30450006	77	1.14e-31
Candidate flowering time genes (Arabidopsis)	AT2G19520.1	ACG1; ATMSI4; FVE; MSI4; MULTICOPY SUPPRESSOR OF IRA1 4; NFC04; NFC4	A09	30350166	30250166	30450166	60	3.21e-22
Candidate flowering time genes (Arabidopsis)	AT2G19520.1	ACG1; ATMSI4; FVE; MSI4; MULTICOPY SUPPRESSOR OF IRA1 4; NFC04; NFC4	A09	30350328	30250328	30450328	62	2.48e-23
Candidate flowering time genes (Arabidopsis)	AT2G19520.1	ACG1; ATMSI4; FVE; MSI4; MULTICOPY SUPPRESSOR OF IRA1 4; NFC04; NFC4	A09	30350602	30250602	30450602	136	1.81e-64
Candidate flowering time genes (Arabidopsis)	AT2G19520.1	ACG1; ATMSI4; FVE; MSI4; MULTICOPY SUPPRESSOR OF IRA1 4; NFC04; NFC4	A09	30350913	30250913	30450913	63	6.9e-24
Candidate flowering time genes (Arabidopsis)	AT2G19520.1	ACG1; ATMSI4; FVE; MSI4; MULTICOPY SUPPRESSOR OF IRA1 4; NFC04; NFC4	A09	30351057	30251057	30451057	61	8.93e-23
Candidate flowering time genes (Arabidopsis)	AT2G19520.1	ACG1; ATMSI4; FVE; MSI4; MULTICOPY SUPPRESSOR OF IRA1 4; NFC04; NFC4	A09	30351278	30251278	30451278	63	6.9e-24
Candidate flowering time genes (Arabidopsis)	AT2G19520.1	ACG1; ATMSI4; FVE; MSI4; MULTICOPY SUPPRESSOR OF IRA1 4; NFC04; NFC4	A09	30351457	30251457	30451457	60	3.21e-22
Candidate flowering time genes (Arabidopsis)	AT2G19520.1	ACG1; ATMSI4; FVE; MSI4; MULTICOPY SUPPRESSOR OF IRA1 4; NFC04; NFC4	A09	30351614	30251614	30451614	53	2.5e-18
Candidate flowering time genes (Arabidopsis)	AT2G19520.1	ACG1; ATMSI4; FVE; MSI4; MULTICOPY SUPPRESSOR OF IRA1 4; NFC04; NFC4	A09	30352134	30252134	30452134	119	5.11e-55
Candidate flowering time genes (Arabidopsis)	AT1G18100.1	E12A11; MFT; MOTHER OF FT AND TFL1	A09	30674975	30574975	30774975	164	3.73e-80
Candidate flowering time genes (Arabidopsis)	AT1G18100.1	E12A11; MFT; MOTHER OF FT AND TFL1	A09	30675625	30575625	30775625	54	5.26e-19
Candidate flowering time genes (Arabidopsis)	AT1G18100.1	E12A11; MFT; MOTHER OF FT AND TFL1	A09	30676517	30576517	30776517	146	3.79e-70
Candidate flowering time genes (Arabidopsis)	AT1G72630.1	ELF4-L2; ELF4-LIKE 2	A09	30825940	30725940	30925940	135	3.05e-64
Candidate flowering time genes (Arabidopsis)	AT1G17455.1	ELF4-L4; ELF4-LIKE 4	A09	30825971	30725971	30925971	223	3.32e-113
DTF-NV (CE)	3115921|F|0-41:C>A-41:C>A		A09	30983872	30883872	31083872			157901	EFL4
DTF-RV (CE)	3115921|F|0-41:C>A-41:C>A		A09	30983872	30883872	31083872			157901	EFL4
DTF-V (GH)	3117385|F|0-16:C>A-16:C>A		A09	31032486	30932486	31132486			206546	EFL4
RESPONSE TO PHOTOPERIOD:GAPIT	Bn-A09-p33975396		A09	31209285	31109285	31309285			383314	EFL4
FLC3 expression	4167971|F|0-38:G>A-38:G>A		A09	31488077	31388077	31588077			618128	EFL4
Candidate flowering time genes (Arabidopsis)	AT5G60100.2	PRR3; PSEUDO-RESPONSE REGULATOR 3	A09	32106205	32006205	32206205	28	0.000229115
Candidate flowering time genes (Arabidopsis)	AT1G09570.1	ELONGATED HYPOCOTYL 8; FAR RED ELONGATED 1; FAR RED ELONGATED HYPOCOTYL 2; FHY2; FRE1; HY8; PHYA; PHYTOOME A	A09	32434115	32334115	32534115	45	1.43e-13
Candidate flowering time genes (Arabidopsis)	AT1G09570.1	ELONGATED HYPOCOTYL 8; FAR RED ELONGATED 1; FAR RED ELONGATED HYPOCOTYL 2; FHY2; FRE1; HY8; PHYA; PHYTOOME A	A09	32434761	32334761	32534761	1284	0
Candidate flowering time genes (Arabidopsis)	AT1G09570.1	ELONGATED HYPOCOTYL 8; FAR RED ELONGATED 1; FAR RED ELONGATED HYPOCOTYL 2; FHY2; FRE1; HY8; PHYA; PHYTOOME A	A09	32437379	32337379	32537379	660	0
Candidate flowering time genes (Arabidopsis)	AT1G09570.1	ELONGATED HYPOCOTYL 8; FAR RED ELONGATED 1; FAR RED ELONGATED HYPOCOTYL 2; FHY2; FRE1; HY8; PHYA; PHYTOOME A	A09	32438567	32338567	32538567	192	2.75e-95
Candidate flowering time genes (Arabidopsis)	AT1G56170.1	"NUCLEAR FACTOR Y; SUBUNIT C2"; ATHAP5B; HAP5B; NF-YC2	A09	32534111	32434111	32634111	128	2.15e-60
Candidate flowering time genes (Arabidopsis)	AT2G38880.8	NUCLEAR FACTOR Y; SUBUNIT B1"; ATHAP3; ATNF-YB1; HAP3; HAP3A; HEME ACTIVATOR PROTEIN (YEAST) HOMOLOG 3; HEME ACTIVATOR PROTEIN (YEAST) HOMOLOG 3A; NF-YB1; NUCLEAR FACTOR Y SUBUNIT B1	A09	32909358	32809358	33009358	22	0.196581
Candidate flowering time genes (Arabidopsis)	AT1G06820.1 ( Symbols: CCR2, CRTISO | carotenoid isomerase, CAROTENOID AND CHLOROPLAST REGULATION 2 )		A09	33037503	32937503	33137503	1321	0.914
Candidate flowering time genes (Arabidopsis)	AT5G67180.1	TARGET OF EARLY ACTIVATION TAGGED (EAT) 3; TOE3	A09	33420395	33320395	33520395	23	0.0970752
Candidate flowering time genes (Arabidopsis)	AT5G10150.1	Upstream of FLC	A09	33743225	33643225	33843225	22	0.33186
Candidate flowering time genes (Arabidopsis)	AT4G00450.1	CCT, CENTER CITY, CRP, CRYPTIC PRECOCIOUS, MED12, MEDIATOR 12	A09_random	143537	43537	243537	34	3.48e-07
Candidate flowering time genes (Arabidopsis)	AT4G00450.1	CCT, CENTER CITY, CRP, CRYPTIC PRECOCIOUS, MED12, MEDIATOR 12	A09_random	144207	44207	244207	263	1.74e-134
Candidate flowering time genes (Arabidopsis)	AT4G00450.1	CCT, CENTER CITY, CRP, CRYPTIC PRECOCIOUS, MED12, MEDIATOR 12	A09_random	144596	44596	244596	204	1.09e-101
Candidate flowering time genes (Arabidopsis)	AT4G00450.1	CCT, CENTER CITY, CRP, CRYPTIC PRECOCIOUS, MED12, MEDIATOR 12	A09_random	147294	47294	247294	1617	0
Candidate flowering time genes (Arabidopsis)	AT4G00450.1	CCT, CENTER CITY, CRP, CRYPTIC PRECOCIOUS, MED12, MEDIATOR 12	A09_random	149750	49750	249750	1550	0
Candidate flowering time genes (Arabidopsis)	AT4G00450.1	CCT, CENTER CITY, CRP, CRYPTIC PRECOCIOUS, MED12, MEDIATOR 12	A09_random	150122	50122	250122	283	1.33e-145
Candidate flowering time genes (Arabidopsis)	AT4G00450.1	CCT, CENTER CITY, CRP, CRYPTIC PRECOCIOUS, MED12, MEDIATOR 12	A09_random	150355	50355	250355	139	1.49e-65
Candidate flowering time genes (Arabidopsis)	AT4G00450.1	CCT, CENTER CITY, CRP, CRYPTIC PRECOCIOUS, MED12, MEDIATOR 12	A09_random	150664	50664	250664	51	1.23e-16
Candidate flowering time genes (Arabidopsis)	AT4G00450.1	CCT, CENTER CITY, CRP, CRYPTIC PRECOCIOUS, MED12, MEDIATOR 12	A09_random	151465	51465	251465	550	0
Candidate flowering time genes (Arabidopsis)	AT4G00450.1	CCT, CENTER CITY, CRP, CRYPTIC PRECOCIOUS, MED12, MEDIATOR 12	A09_random	151858	51858	251858	238	1.38e-120
Candidate flowering time genes (Arabidopsis)	AT4G00450.1	CCT, CENTER CITY, CRP, CRYPTIC PRECOCIOUS, MED12, MEDIATOR 12	A09_random	152090	52090	252090	126	2.51e-58
Candidate flowering time genes (Arabidopsis)	AT4G00450.1	CCT, CENTER CITY, CRP, CRYPTIC PRECOCIOUS, MED12, MEDIATOR 12	A09_random	152431	52431	252431	86	4.32e-36
Candidate flowering time genes (Arabidopsis)	AT4G00450.1	CCT, CENTER CITY, CRP, CRYPTIC PRECOCIOUS, MED12, MEDIATOR 12	A09_random	152595	52595	252595	48	5.74e-15
Candidate flowering time genes (Arabidopsis)	AT4G00450.1	CCT, CENTER CITY, CRP, CRYPTIC PRECOCIOUS, MED12, MEDIATOR 12	A09_random	153092	53092	253092	79	3.36e-32
Candidate flowering time genes (Arabidopsis)	AT4G00450.1	CCT, CENTER CITY, CRP, CRYPTIC PRECOCIOUS, MED12, MEDIATOR 12	A09_random	153341	53341	253341	52	3.43e-17
Candidate flowering time genes (Arabidopsis)	AT4G00450.1	CCT, CENTER CITY, CRP, CRYPTIC PRECOCIOUS, MED12, MEDIATOR 12	A09_random	153534	53534	253534	58	1.59e-20
Candidate flowering time genes (Arabidopsis)	AT5G10450.4	G-BOX REGULATING FACTOR 6; GRF6	A09_random	455307	355307	555307	255	1.04e-130
Candidate flowering time genes (Arabidopsis)	AT5G65430.3	GENERAL REGULATORY FACTOR 8; GF14 KAPPA; GRF8	A09_random	455307	355307	555307	258	1.81e-132
Candidate flowering time genes (Arabidopsis)	AT5G65430.3	GENERAL REGULATORY FACTOR 8; GF14 KAPPA; GRF8	A09_random	455887	355887	555887	87	2.07e-37
Candidate flowering time genes (Arabidopsis)	AT5G65430.3	GENERAL REGULATORY FACTOR 8; GF14 KAPPA; GRF8	A09_random	456424	356424	556424	141	1.99e-67
DTF-V-SI (CE)	3157258|F|0-53:G>A-53:G>A		A09_random	834578	734578	934578
Candidate flowering time genes (Arabidopsis)	AT1G56170.1	"NUCLEAR FACTOR Y; SUBUNIT C2"; ATHAP5B; HAP5B; NF-YC2	A09_random	1470184	1370184	1570184	23	0.0502356
Candidate flowering time genes (Arabidopsis)	AT1G29160.1	Dof-type zinc finger DNA-binding family protein; CONTAINS InterPro DOMAIN/s: Zinc finger; Dof-type (InterPro:IPR003851); BEST Arabidopsis thaliana protein match is: Dof-type zinc finger DNA-binding family protein (TAIR:AT2G34140.1); Has 1076 Blast hits to 1071 proteins in 56 species: Archae - 0; Bacteria - 0; Metazoa - 0; Fungi - 0; Plants - 1071; Viruses - 0; Other Eukaryotes - 5 (source: NCBI B…	A09_random	2443860	2343860	2543860	333	1.51e-174
Candidate flowering time genes (Arabidopsis)	AT3G54990.1	SCHLAFMUTZE; SMZ	A09_random	2781499	2681499	2881499	129	7.71e-61
Candidate flowering time genes (Arabidopsis)	AT3G54990.1	SCHLAFMUTZE; SMZ	A09_random	2781788	2681788	2881788	52	4.91e-18
Candidate flowering time genes (Arabidopsis)	AT3G54990.1	SCHLAFMUTZE; SMZ	A09_random	2783047	2683047	2883047	127	9.97e-60
Candidate flowering time genes (Arabidopsis)	AT3G54990.1	SCHLAFMUTZE; SMZ	A09_random	2783276	2683276	2883276	57	8.15e-21
Candidate flowering time genes (Arabidopsis)	AT3G54990.1	SCHLAFMUTZE; SMZ	A09_random	2783863	2683863	2883863	28	0.000107744
Candidate flowering time genes (Arabidopsis)	AT3G54990.1	SCHLAFMUTZE; SMZ	A09_random	2784340	2684340	2884340	184	2.05e-91
Candidate flowering time genes (Arabidopsis)	AT3G52250	Powerdress (histone deacetylase 9)	A09_random	3190131	3090131	3290131	63
Candidate flowering time genes (Arabidopsis)	AT4G34530.1	CIB1; CRYPTOCHROME-INTERACTING BASIC-HELIX-LOOP-HELIX 1	A09_random	4115058	4015058	4215058	53	1.73e-18
DTF-NV (GH)	3106120|F|0-37:C>T-37:C>T		A10	227213	127213	327213			138044	EMF2
BL:GAPIT	Bn-A10-p4478517		A10	365257	265257	465257			448	EMF2
Candidate flowering time genes (Arabidopsis)	AT5G51230.1	ATEMF2; CYR1; CYTOKININ RESISTANT 1; EMBRYONIC FLOWER 2; EMF2; VEF2	A10	365705	265705	465705	46	2.52e-14
BL:GAPIT	Bn-A10-p4466886		A10	369938	269938	469938			4233	EMF2
16HR-GH:GAPIT	Bn-A10-p4418919		A10	435215	335215	535215			69510	EMF2
DTF-V-SII(CE)	4166919|F|0-56:A>G-56:A>G		A10	857791	757791	957791			492086	EMF2
DTF-10 (F)	3087554|F|0-32:T>G-32:T>G		A10	1273332	1173332	1373332
DTF-10 (F)	3093248|F|0-19:C>T-19:C>T		A10	1277680	1177680	1377680
Candidate flowering time genes (Arabidopsis)	AT1G04400.2	AT-PHH1; ATCRY2; CRY2; CRYPTOOME 2; FHA; PHH1	A10	1357673	1257673	1457673	454	0
Candidate flowering time genes (Arabidopsis)	AT1G04400.2	AT-PHH1; ATCRY2; CRY2; CRYPTOOME 2; FHA; PHH1	A10	1358132	1258132	1458132	154	2.15e-74
Candidate flowering time genes (Arabidopsis)	AT1G04400.2	AT-PHH1; ATCRY2; CRY2; CRYPTOOME 2; FHA; PHH1	A10	1358591	1258591	1458591	190	2.09e-94
DTF-NV (GH)	100067435|F|0-52:T>C-52:T>C		A10	1405573	1305573	1505573			46982	CRY2
DTF-RV (GH)	100067435|F|0-52:T>C-52:T>C		A10	1405573	1305573	1505573			46982	CRY2
8HR-GH:GAPIT	Bn-A10-p2444761		A10	1432100	1332100	1532100			73509	CRY2
BL-FT-PCA:SVS	Bn-A10-p2367479		A10	1495747	1395747	1595747			137156	CRY2
CON-FT-PCA:SVS	Bn-A10-p2367479		A10	1495747	1395747	1595747			137156	CRY2
WAG-FT-PCA:SVS	Bn-A10-p2367479		A10	1495747	1395747	1595747			137156	CRY2
RESPONSE TO PHOTOPERIOD-PCA:SVS	Bn-A10-p8330489		A10	1618842	1518842	1718842			260251	CRY2
RESPONSE TO PHOTOPERIOD-PCA:SVS	Bn-A10-p8329751		A10	1619580	1519580	1719580			260989	CRY2
Candidate flowering time genes (Arabidopsis)	AT5G45830.1	ATDOG1, DELAY OF GERMINATION 1, DOG1, GAAS5, GERMINATION ABILITY AFTER STORAGE 5, GLUCOSE SENSING QTL 5, GSQ5	A10	2002647	1902647	2102647	40	2.35e-11
RESPONSE TO PHOTOPERIOD:GAPIT	Bn-A10-p1582783		A10	2121566	2021566	2221566			40857	Powerdress
RESPONSE TO PHOTOPERIOD:GAPIT	Bn-A10-p1582619		A10	2121730	2021730	2221730			40693	Powerdress
Candidate flowering time genes (Arabidopsis)	AT3G52250	Powerdress (histone deacetylase 9)	A10	2162423	2062423	2262423	41
DTF-NV (CE)	3104767|F|0-9:G>C-9:G>C		A10	2696402	2596402	2796402
Candidate flowering time genes (Arabidopsis)	AT1G47250.1	20S PROTEASOME ALPHA SUBUNIT F2; PAF2	A10	3047997	2947997	3147997	291	6.85e-151
Candidate flowering time genes (Arabidopsis)	AT4G00650.1	FLA; FLOWERING LOCUS A; FRI; FRIGIDA; REDUCED STEM BRANCHING 7; RSB7	A10	4020283	3920283	4120283	253	1.75e-129
Candidate flowering time genes (Arabidopsis)	AT4G00650.1	FLA; FLOWERING LOCUS A; FRI; FRIGIDA; REDUCED STEM BRANCHING 7; RSB7	A10	4020574	3920574	4120574	112	4.22e-51
Candidate flowering time genes (Arabidopsis)	AT4G00650.1	FLA; FLOWERING LOCUS A; FRI; FRIGIDA; REDUCED STEM BRANCHING 7; RSB7	A10	4021294	3921294	4121294	169	8.7e-83
Candidate flowering time genes (Arabidopsis)	AT5G15850.1	ATCOL1; B-BOX DOMAIN PROTEIN 2; BBX2; COL1; CONSTANS-LIKE 1	A10	4937077	4837077	5037077	22	0.384635
FLC1 expression	4109401|F|0-24:C>A-24:C>A		A10	5271604	5171604	5371604
Candidate flowering time genes (Arabidopsis)	AT5G51230.1	ATEMF2; CYR1; CYTOKININ RESISTANT 1; EMBRYONIC FLOWER 2; EMF2; VEF2	A10	6780389	6680389	6880389	103	5.18e-46
Candidate flowering time genes (Arabidopsis)	AT5G51230.1	ATEMF2; CYR1; CYTOKININ RESISTANT 1; EMBRYONIC FLOWER 2; EMF2; VEF2	A10	6780767	6680767	6880767	81	8.8e-34
Candidate flowering time genes (Arabidopsis)	AT5G51230.1	ATEMF2; CYR1; CYTOKININ RESISTANT 1; EMBRYONIC FLOWER 2; EMF2; VEF2	A10	6780987	6680987	6880987	117	8.55e-54
Candidate flowering time genes (Arabidopsis)	AT5G51230.1	ATEMF2; CYR1; CYTOKININ RESISTANT 1; EMBRYONIC FLOWER 2; EMF2; VEF2	A10	6781245	6681245	6881245	50	1.5e-16
Candidate flowering time genes (Arabidopsis)	AT5G51230.1	ATEMF2; CYR1; CYTOKININ RESISTANT 1; EMBRYONIC FLOWER 2; EMF2; VEF2	A10	6781489	6681489	6881489	102	1.86e-45
Candidate flowering time genes (Arabidopsis)	AT5G51230.1	ATEMF2; CYR1; CYTOKININ RESISTANT 1; EMBRYONIC FLOWER 2; EMF2; VEF2	A10	6781975	6681975	6881975	93	1.88e-40
Candidate flowering time genes (Arabidopsis)	AT5G51230.1	ATEMF2; CYR1; CYTOKININ RESISTANT 1; EMBRYONIC FLOWER 2; EMF2; VEF2	A10	6782458	6682458	6882458	53	3.23e-18
Candidate flowering time genes (Arabidopsis)	AT5G51230.1	ATEMF2; CYR1; CYTOKININ RESISTANT 1; EMBRYONIC FLOWER 2; EMF2; VEF2	A10	6783315	6683315	6883315	65	6.9e-25
Candidate flowering time genes (Arabidopsis)	AT5G51230.1	ATEMF2; CYR1; CYTOKININ RESISTANT 1; EMBRYONIC FLOWER 2; EMF2; VEF2	A10	6783497	6683497	6883497	156	1.79e-75
Candidate flowering time genes (Arabidopsis)	AT5G51230.1	ATEMF2; CYR1; CYTOKININ RESISTANT 1; EMBRYONIC FLOWER 2; EMF2; VEF2	A10	6783955	6683955	6883955	78	4.09e-32
Candidate flowering time genes (Arabidopsis)	AT5G51230.1	ATEMF2; CYR1; CYTOKININ RESISTANT 1; EMBRYONIC FLOWER 2; EMF2; VEF2	A10	6784408	6684408	6884408	67	5.33e-26
Candidate flowering time genes (Arabidopsis)	AT5G51230.1	ATEMF2; CYR1; CYTOKININ RESISTANT 1; EMBRYONIC FLOWER 2; EMF2; VEF2	A10	6784696	6684696	6884696	66	1.92e-25
Candidate flowering time genes (Arabidopsis)	AT5G51230.1	ATEMF2; CYR1; CYTOKININ RESISTANT 1; EMBRYONIC FLOWER 2; EMF2; VEF2	A10	6784890	6684890	6884890	79	1.14e-32
Candidate flowering time genes (Arabidopsis)	AT5G51230.1	ATEMF2; CYR1; CYTOKININ RESISTANT 1; EMBRYONIC FLOWER 2; EMF2; VEF2	A10	6789275	6689275	6889275	159	3.84e-77
Candidate flowering time genes (Arabidopsis)	AT5G51230.1	ATEMF2; CYR1; CYTOKININ RESISTANT 1; EMBRYONIC FLOWER 2; EMF2; VEF2	A10	6789731	6689731	6889731	78	4.09e-32
Candidate flowering time genes (Arabidopsis)	AT5G51230.1	ATEMF2; CYR1; CYTOKININ RESISTANT 1; EMBRYONIC FLOWER 2; EMF2; VEF2	A10	6790147	6690147	6890147	64	2.48e-24
Candidate flowering time genes (Arabidopsis)	AT5G51230.1	ATEMF2; CYR1; CYTOKININ RESISTANT 1; EMBRYONIC FLOWER 2; EMF2; VEF2	A10	6790433	6690433	6890433	66	1.92e-25
RESPONSE TO PHOTOPERIOD-PCA:SVS	Bn-A10-p6371190		A10	7194726	7094726	7294726
FLC3 expression	4110736|F|0-13:T>G-13:T>G		A10	7487494	7387494	7587494			697061	EMF2
Biomass 2015	3082330_21:A>T	WAGIM	A10	9160349	9060349	9260349			445412	H[+]-ATPase 3
RESPONSE TO PHOTOPERIOD-PCA:SVS	Bn-A10-p7502935		A10	9195091	9095091	9295091			410670	H[+]-ATPase 3
Stomata guard	AT5G57350.1	AHA3, ARABIDOPSIS THALIANA ARABIDOPSIS H(+)-ATPASE, ATAHA3, H(+)-ATPASE 3, HA3	A10	9605761	9505761	9705761	2233
Stomata guard	AT2G24520.1	plasma membrane H+-ATPase	A10	9606635	9506635	9706635	889
HA2, PMA2, AHA2 | H(+)-ATPase 2, PLASMA MEMBRANE PROTON ATPASE 2		AT4G30190.2	A10	9607154	9507154	9707154	1108
Candidate flowering time genes (Arabidopsis)	AT5G57380.1	VERNALIZATION INSENSITIVE 3; VIN3	A10	9617387	9517387	9717387	124	1e-57
Candidate flowering time genes (Arabidopsis)	AT5G57380.1	VERNALIZATION INSENSITIVE 3; VIN3	A10	9617416	9517416	9717416	99	7.93e-44
Candidate flowering time genes (Arabidopsis)	AT5G57660.1	ATCOL5; B-BOX DOMAIN PROTEIN 6; BBX6; COL5; CONSTANS-LIKE 5	A10	9730573	9630573	9830573	338	7.04e-177
Candidate flowering time genes (Arabidopsis)	AT5G57660.1	ATCOL5; B-BOX DOMAIN PROTEIN 6; BBX6; COL5; CONSTANS-LIKE 5	A10	9731493	9631493	9831493	157	2.92e-76	920	COL5
DH population-QTL	brpb659113		A10	9869248	9769248	9969248			137755	COL5
RESPONSE TO PHOTOPERIOD:SVS	Bn-A10-p8733734		A10	10133294	10033294	10233294
RESPONSE TO PHOTOPERIOD-PCA:SVS	Bn-A10-p8733734		A10	10133294	10033294	10233294
8HR-GH-PCA:SVS	Bn-A10-p8733734		A10	10133294	10033294	10233294
BL-FT-PCA:SVS	Bn-A10-p9120500		A10	10518106	10418106	10618106
WAG-FT-PCA:SVS	Bn-A10-p9120500		A10	10518106	10418106	10618106
8HR-GH-PCA:SVS	Bn-A10-p9120500		A10	10518106	10418106	10618106
Candidate flowering time genes (Arabidopsis)	AT5G60100.2	PRR3; PSEUDO-RESPONSE REGULATOR 3	A10	10524236	10424236	10624236	62	2.88e-23
[truncated: 2,855 more rows]
