# Supplementary material for: GWAS hints at pleiotropic roles for FLOWERING LOCUS T in flowering time and yield-related traits in canola
Source: BMC Genomics. 2019 Aug 6;20:636. doi: 10.1186/s12864-019-5964-y (PMC6685183; doi:10.1186/s12864-019-5964-y)
Supplement: Supplementary file 18 — Table S18. FT variant used for revealing diversity in BnaC04g14850D among 21 accessions resequenced. (XLSX 13 kb) [file 12864_2019_5964_MOESM18_ESM.xlsx]

## Sheet: BnaC04g14850D.
Supplemental S18. FT variant used for revealing diversity in BnaC04g14850D among 21 accessions resequenced.
Chrom	Position	Reference	Alt	AV-GARNET-2_DH	BC9102X	SKIPTON_DH	CHARLTON_DH	BC1329	MARNOO_DH	BLN3614_DH	AG-CASTLE-4-9_DH	WESREO_DH	MONTY_DH	ATR-COBBLER_DH	MALUKA_DH	BnF2NuSD-P1A	BnF2NuSD-P1B	CB-TELFER_DH	ATR-GEM	SURPASS402CL_DH	THUNDER-TT_DH	ATR-Mako	WESROONA_DH	AG-SPECTRUM_DH
chrC04	12435293	A	ATT	0/0	0/0	0/0	0/0	1/1	1/1	0/0	1/1	1/1	1/1	0/0	1/1	1/1	1/1	1/1	0/0	1/1	1/1	1/1	1/1	1/1
chrC04	12435301	T	A	1/1	1/1	1/1	1/1	0/0	0/0	1/1	0/0	0/0	0/0	1/1	0/0	0/0	0/0	0/0	1/1	0/0	0/0	0/0	0/0	0/0
chrC04	12435458	G	A	1/1	1/1	1/1	1/1	0/0	0/0	1/1	0/0	0/0	0/0	1/1	0/0	0/0	0/0	0/0	1/1	0/0	0/0	0/0	0/0	0/0
chrC04	12435639	G	T	1/1	1/1	1/1	1/1	0/0	0/0	1/1	0/0	0/0	0/0	1/1	0/0	0/0	0/0	0/0	1/1	0/0	0/0	0/0	0/0	0/0
chrC04	12435767	T	G	1/1	1/1	1/1	1/1	0/0	0/0	1/1	0/0	0/0	0/0	1/1	0/0	0/0	0/0	0/0	1/1	0/0	0/0	0/0	0/0	0/0
chrC04	12435772	A	G	1/1	1/1	1/1	1/1	0/0	0/0	1/1	0/0	0/0	0/0	1/1	0/0	0/0	0/0	0/0	1/1	0/0	0/0	0/0	0/0	0/0
chrC04	12435786	TAACTACGACCTTAAGTACTCTTTGTAAAAAAAAAAAAAA	T	1/1	1/1	1/1	1/1	0/0	0/0	1/1	0/0	0/0	0/0	1/1	0/0	0/0	0/0	0/0	1/1	0/0	0/0	0/0	0/0	0/0
chrC04	12435861	C	CA,CAAAA	2/2	2/2	2/2	2/2	1/1	1/1	2/2	1/1	1/1	1/1	2/2	1/1	1/1	1/1	1/1	2/2	1/1	1/1	1/1	1/1	1/1
chrC04	12435950	A	AT	1/1	1/1	1/1	1/1	0/0	0/0	1/1	0/0	0/0	0/0	1/1	0/0	0/0	0/0	0/0	1/1	0/0	0/0	0/0	0/0	0/0
chrC04	12436083	C	T	1/1	1/1	1/1	1/1	0/0	0/0	1/1	0/0	0/0	0/0	1/1	0/0	0/0	0/0	0/0	1/1	0/0	0/0	0/0	0/0	0/0
chrC04	12436280	GT	G	1/1	1/1	1/1	1/1	0/0	0/0	1/1	0/0	0/0	0/0	1/1	0/0	0/0	0/0	0/0	1/1	0/0	0/0	0/0	0/0	0/0
chrC04	12436334	CCTTGTGCGGGAT	C	1/1	1/1	1/1	1/1	0/0	0/0	1/1	0/0	0/0	0/0	1/1	0/0	0/0	0/0	0/0	1/1	0/0	0/0	0/0	0/0	0/0
chrC04	12436361	T	A	1/1	1/1	1/1	1/1	0/0	0/0	1/1	0/0	0/0	0/0	1/1	0/0	0/0	0/0	0/0	1/1	0/0	0/0	0/0	0/0	0/0
chrC04	12436407	AAT	A	1/1	1/1	1/1	1/1	0/0	0/0	1/1	0/0	0/0	0/0	1/1	0/0	0/0	0/0	0/0	1/1	0/0	0/0	0/0	0/0	0/0
chrC04	12436439	T	A	1/1	1/1	1/1	1/1	0/0	0/0	1/1	0/0	0/0	0/0	1/1	0/0	0/0	0/0	0/0	1/1	0/0	0/0	0/0	0/0	0/0
chrC04	12436442	TTATA	T	1/1	1/1	1/1	1/1	0/0	0/0	1/1	0/0	0/0	0/0	1/1	0/0	0/0	0/0	0/0	1/1	0/0	0/0	0/0	0/0	0/0
chrC04	12436470	G	A	1/1	1/1	1/1	1/1	0/0	0/0	1/1	0/0	0/0	0/0	1/1	0/0	0/0	0/0	0/0	1/1	0/0	0/0	0/0	0/0	0/0
chrC04	12436508	TA	T	1/1	1/1	1/1	1/1	1/1	1/1	1/1	1/1	1/1	1/1	1/1	1/1	1/1	1/1	1/1	1/1	1/1	1/1	1/1	1/1	1/1
chrC04	12436515	A	C	1/1	1/1	1/1	1/1	0/0	0/0	1/1	0/0	0/0	0/0	1/1	0/0	0/0	0/0	0/0	1/1	0/0	0/0	0/0	0/0	0/0
chrC04	12436591	T	G	1/1	1/1	1/1	1/1	0/0	0/0	1/1	0/0	0/0	0/0	1/1	0/0	0/0	0/0	0/0	1/1	0/0	0/0	0/0	0/0	0/0
chrC04	12436595	C	T	1/1	1/1	1/1	1/1	0/0	0/0	1/1	0/0	0/0	0/0	1/1	0/0	0/0	0/0	0/0	1/1	0/0	0/0	0/0	0/0	0/0
chrC04	12436671	A	T	./.	1/1	1/1	./.	0/0	0/0	./.	./.	0/0	0/0	1/1	./.	0/0	./.	0/0	./.	./.	0/0	0/0	0/0	./.
chrC04	12436673	T	TGTGGG	0/0	0/0	0/0	0/0	0/0	0/0	0/0	0/1	0/1	0/0	0/0	0/1	0/0	0/1	0/1	0/0	0/0	0/0	0/0	0/0	0/0
chrC04	12436674	A	ATT	0/0	0/0	0/0	0/0	./.	./.	0/0	0/1	0/1	./.	0/0	0/1	./.	0/1	0/1	0/0	0/0	./.	./.	./.	0/0
chrC04	12436678	T	A	0/0	0/0	0/0	0/0	./.	./.	0/0	0/1	0/1	./.	0/0	0/1	./.	0/1	0/1	0/0	0/0	./.	./.	./.	0/0
chrC04	12436685	A	G	0/0	0/0	0/0	0/0	0/0	0/0	0/0	0/1	0/1	0/0	0/0	0/1	0/0	0/1	0/1	0/0	0/0	0/0	0/0	0/0	0/0
chrC04	12436688	G	A	0/0	0/0	0/0	0/0	0/0	0/0	0/0	0/1	0/1	0/0	0/0	0/1	./.	0/1	0/1	0/0	0/0	0/0	0/0	./.	0/0
chrC04	12436693	A	T	0/0	0/0	0/0	0/0	0/0	0/0	0/0	0/0	0/1	0/0	0/0	0/1	0/0	0/1	0/0	0/0	0/0	0/0	0/0	0/0	0/0
chrC04	12436698	A	T	0/0	0/0	0/0	0/0	0/0	0/0	0/0	0/0	0/0	0/0	0/0	0/1	0/0	0/1	0/0	0/0	0/0	0/0	0/0	0/0	0/0
chrC04	12436750	G	A	1/1	1/1	1/1	1/1	0/0	0/0	1/1	0/0	0/0	0/0	1/1	0/0	0/0	0/0	0/0	1/1	0/0	0/0	0/0	0/0	0/0
chrC04	12436802	C	T	1/1	1/1	1/1	1/1	0/0	0/0	1/1	0/0	0/0	0/0	1/1	0/0	0/0	0/0	0/0	1/1	0/0	0/0	0/0	0/0	0/0
chrC04	12436856	C	T	1/1	./.	1/1	1/1	0/0	0/0	1/1	0/0	0/0	0/0	1/1	0/0	0/0	0/0	0/0	1/1	0/0	0/0	0/0	0/0	0/0
chrC04	12436898	T	C	1/1	./.	1/1	1/1	0/0	0/0	1/1	0/0	0/0	0/0	1/1	0/0	0/0	0/0	0/0	1/1	0/0	0/0	0/0	0/0	0/0
chrC04	12436910	A	G	1/1	./.	1/1	1/1	0/0	0/0	1/1	0/0	0/0	0/0	1/1	0/0	0/0	0/0	0/0	1/1	0/0	0/0	0/0	0/0	0/0
chrC04	12436919	C	A	1/1	./.	1/1	1/1	0/0	0/0	1/1	0/0	0/0	0/0	1/1	0/0	0/0	0/0	0/0	1/1	0/0	0/0	0/0	0/0	0/0
chrC04	12436920	T	A	1/1	./.	1/1	1/1	0/0	0/0	1/1	0/0	0/0	0/0	1/1	0/0	0/0	0/0	0/0	1/1	0/0	0/0	0/0	0/0	0/0
chrC04	12436945	G	A	1/1	./.	1/1	1/1	0/0	0/0	1/1	0/0	0/0	0/0	1/1	0/0	0/0	0/0	0/0	1/1	0/0	0/0	0/0	0/0	0/0
chrC04	12436996	A	G	1/1	./.	1/1	1/1	0/0	0/0	1/1	0/0	0/0	0/0	1/1	0/0	0/0	0/0	0/0	1/1	0/0	0/0	0/0	0/0	0/0
chrC04	12436997	C	G	1/1	./.	1/1	1/1	0/0	0/0	1/1	0/0	0/0	0/0	1/1	0/0	0/0	0/0	0/0	1/1	0/0	0/0	0/0	0/0	0/0
chrC04	12437069	T	G	1/1	1/1	1/1	1/1	0/0	0/0	1/1	0/0	0/0	0/0	1/1	0/0	0/0	0/0	0/0	1/1	0/0	0/0	0/0	0/0	0/0
chrC04	12437094	G	A	1/1	1/1	1/1	1/1	0/0	0/0	1/1	0/0	0/0	0/0	1/1	0/0	0/0	0/0	0/0	1/1	0/0	0/0	0/0	0/0	0/0
chrC04	12437101	T	C	1/1	1/1	1/1	1/1	0/0	0/0	1/1	0/0	0/0	0/0	1/1	0/0	0/0	0/0	0/0	1/1	0/0	0/0	0/0	0/0	0/0
chrC04	12437111	A	C	1/1	1/1	1/1	1/1	0/0	0/0	1/1	0/0	0/0	0/0	1/1	0/0	0/0	0/0	0/0	1/1	0/0	0/0	0/0	0/0	0/0
chrC04	12437304	C	T	1/1	1/1	1/1	1/1	0/0	0/0	1/1	0/0	0/0	0/0	1/1	0/0	0/0	0/0	0/0	1/1	0/0	0/0	0/0	0/0	0/0
chrC04	12437457	CTTCCGGAA	C	1/1	1/1	1/1	1/1	0/0	0/0	1/1	0/0	0/0	0/0	1/1	0/0	0/0	0/0	0/0	1/1	0/0	0/0	0/0	0/0	0/0
chrC04	12437492	T	C	1/1	1/1	1/1	1/1	0/0	0/0	1/1	0/0	0/0	0/0	1/1	0/0	0/0	0/0	0/0	1/1	0/0	0/0	0/0	0/0	0/0
chrC04	12437626	T	C	1/1	1/1	1/1	1/1	0/0	0/0	1/1	0/0	0/0	0/0	1/1	0/0	0/0	0/0	0/0	1/1	0/0	0/0	0/0	0/0	0/0
